# Supplementary material for: Immune mechanisms affected by cyclooxygenase inhibition combined with antiviral treatment in calves infected with bovine respiratory syncytial virus
Source: PLoS One. 2025 Apr 22;20(4):e0321642. doi: 10.1371/journal.pone.0321642 (PMC12013931; doi:10.1371/journal.pone.0321642)
Supplement: S2 File — (XLSX) [file pone.0321642.s007.xlsx]

## Sheet: Sheet1
	RNA quality control data
	Sample type	RIN		Concentration (ng/μl)		n
		Mean	St dev	Mean	St Dev
	BAL	7.11	1.13	125.73	93.78	11
	BLN	8.6	0.97	48.73	20.35	15
	MLN	8.67	1	59	43.17	15
	RIN = RNA Integrity number
	BAL = broncho-alveolar lavage
	BLN = bronchial lymph nodes
	MLN = mediasinal lymph nodes

## Sheet: Sheet2
	RIN					Concentration
	BAL	BLN	MLN			BAL	BLN	MLN
	7.6	8.8	9.4			160	62	76
	8.2	10	10			369	58	55
	6.1	7.3	6.6			217	95	27
	n/a	8.2	8.7			101	54	52
	8.8	8.2	9.5			66	58	45
	8.8	9.3	8.9			69	48	65
	6.6	9	9.1			101	45	44
	6.5	9.4	8.5			87	36	44
	6.4	9.7	8.2			91	43	60
	6.1	9.3	9.3			52	35	24
	6	9.1	9.1			70	25	24
		8.6	9.7				9	36
		7.1	7				36	54
		8.4	8.7				72	76
		6.7	7.3				55	203
Mean	7.11	8.60667	8.66667			125.727	48.7333	59
St Dev	1.13279	0.969143	1.00262			93.7775	20.3521	43.1691
