# Supplementary material for: Immune mechanisms affected by cyclooxygenase inhibition combined with antiviral treatment in calves infected with bovine respiratory syncytial virus
Source: PLoS One. 2025 Apr 22;20(4):e0321642. doi: 10.1371/journal.pone.0321642 (PMC12013931; doi:10.1371/journal.pone.0321642)
Supplement: S5 File — (XLSX) [file pone.0321642.s010.xlsx]

## Sheet: 7.31.23
Gene ID	Assay Name	Forward Primer	Reverse Primer	Probe	Forward Primer Seq	Reverse Primer Seq	Probe Seq	GenBank Seq Accession #	Assay efficiency
IL-4	Interleukin 4	bIL4-102f	bIL4-222r	UPL* #96	CATCAAAACGCTGAACATCCTC	AATTCCAACCCTGCAGAAGGT	FAM-CTGCCTGT-LNA	M77120	0.973
IL-17	Interleukin 17	bIL17-233f	bIL17-333r	UPL* #39	AGAAGGCCCACCGATTATCAC	CACTTGGCCTCCCAGATCAC	FAM-CTCCACCT-LNA	AF412040	0.911
IFNg	Interferon gamma	ThermoFisher Scientific inventoried assay, cat # Bt03212723_m1							0.9343
GAPDH	Glyceraldehyde-3-phosphate dehydrogenase	bGAPDH-604f	bGAPDH-711	UPL* #44	CCATCACTGCCACCCAGAA	CTTGGCAGCGCCAGTAGAAG	FAM-GCTGCCCA-LNA	NM_001034034	1.102
	*Roche Universal Probe Library
