# Supplementary material for: Immune mechanisms affected by cyclooxygenase inhibition combined with antiviral treatment in calves infected with bovine respiratory syncytial virus
Source: PLoS One. 2025 Apr 22;20(4):e0321642. doi: 10.1371/journal.pone.0321642 (PMC12013931; doi:10.1371/journal.pone.0321642)
Supplement: S6 File — (XLSX) [file pone.0321642.s011.xlsx]

## Sheet: Raw data
	Each number is a cell percentage of its parent cell population
	Gr1 D3-D10 Ibuprofen + Placebo FPI
		Lymphocytes	GD T cells	CD45RO+ GD T cells	Lymphocytes CD4+	CD4+CD25+	CD4+CD45RO+	CD4+CD25+FoxP3+	Lymphocytes CD8+	CD8+CD25+	CD8+CD45RO+	Monocytes
	1-12 d-3	93.2	49.4	94.9	15.1	6.08	33.6	2.95	8.23	2.90	29.6	5.37
	1-12 d4	79.0	31.5	86.4	16.4	4.68	32.6	2.22	6.50	1.10	29.9	18.5
	1-12 d6	81.2	44.0	95.7	11.1	7.08	48.9	3.25	6.49	1.33	35.5	15.8
	1-16 d-3	69.4	28.6	95.1	12.5	13.1	44.8	3.20	7.79	5.20	46.2	24.0
	1-16 d4	75.9	43.0	97.8	3.29	24.8	68.3	4.57	2.35	8.82	48.0	17.7
	1-16 d6	59.8	45.2	98.1	3.48	22.3	63.6	7.04	1.74	18.6	48.1	29.6
	1-16 d8	64.9	33.9	95.3	8.72	16.5	46.8	3.90	3.42	6.64	51.9	27.4
	1-16 d10	64.4	42.3	96.8	1.00	33.3	76.7	6.06	1.28	29.7	70.3	14.8
	3-1 d-1	78.3	2.88	96.9	6.02	6.43	22.2	1.97	1.54	22.1	56.7	0.165
	3-1 d4	84.2	71.6	98.1	3.48	12.3	43.7	1.73	0.92	11.5	63.3	9.05
	3-1 d6	80.6	61.4	94.7	13	12.6	51.8	1.55	3.78	5.37	46.7	12.5
	3-1 d8	78.2	59.7	93.3	17.1	9.68	43	1.57	4.37	2.91	32.8	16.6
	3-1 d10	80.5	69.9	93.1	11.2	16.8	64.9	1.99	2.85	3.93	49.2	14.4
	3-2 d-1	85.7	58.3	97.5	2.73	13.8	35.8	2.3	1.45	10.9	44.1	9.33
	3-2 d4	87.8	45.8	92	7.71	13.9	35.8	1.64	2.42	5.31	35.8	7.5
	3-2 d6	87.1	39.6	93.1	13	11.2	38.9	1.34	5.63	3.75	34.1	8.24
	3-2 d8	86.1	43.5	91.6	15.3	9.91	33.6	1.4	6.37	2.82	29.9	7.93
	3-2 d10	81.5	67.9	94.6	7.11	27.1	66.5	4.43	3.09	5.63	46.7	13.3
	4-8 d-1	83.5	36.3	98.9	14	9.52	45.1	0.77	5.48	2.95	21	12.8
	4-8 d4	71.4	28.5	94.5	19.9	6.71	34.7	0.71	9.88	2.3	20.8	23
	4-8 d6	80.3	32.3	98.6	9.55	8.54	49.6	0.54	2.82	3.54	27.2	13.5
	4-8 d8	88.4	25.4	98.1	12.8	9.79	45.7	0.68	4.88	2.81	27.9	8.37
	4-8 d10	66.7	30.5	98.5	17.7	7.53	37.6	0.65	7.3	1.82	25.7	27.6
	4-10 d -1	77.8	39.1	99.4	12.7	9.82	46.6	0.94	3.06	3.86	27.9	19.7
	4-10 d4	88.6	33.3	99	16.1	9.8	48.5	1.07	3.82	3.25	24.8	9.38
	4-10 d6	81.9	35.9	99.2	14	10.2	50.7	0.97	3.26	4.15	29.2	15.7
	4-10 d8	83.2	36.6	98.6	17.4	9.28	45.9	0.81	4.8	2.51	21.7	14.4
	4-10 d10	77.5	37.4	98.8	19.9	9.33	45.8	1.02	6.23	2.74	23.6	20
	Gr2 D5-D10 Ibuprofen + Placebo FPI
		Lymphocytes	GD T cells	CD45RO+ GD T cells	Lymphocytes CD4+	CD4+CD25+	CD4+CD45RO+	CD4+CD25+FoxP3+	Lymphocytes CD8+	CD8+CD25+	CD8+CD45RO+	Monocytes
	1-11 d-3	90.7	27.6	96.8	15.3	7.57	38.6	3.45	6.55	1.17	29.9	7.40
	1-11 d4	84.0	34.2	96.8	4.13	13.9	50.4	5.37	1.90	5.05	33.3	12.0
	1-11 d6	89.7	33.7	95.7	6.55	10.5	41.0	2.18	2.66	3.60	39.8	8.06
	1-11 d8	86.8	26.5	84.7	16.0	9.39	41.0	1.76	3.98	2.91	31.4	11.0
	1-11 d10	75.0	18.9	78.9	21.3	10.5	44.8	1.59	8.41	2.24	25.3	22.1
	1-8 d-3	88.2	26.6	78.9	30.3	8.43	39.4	1.51	6.39	1.34	24.3	9.45
	1-8 d4	79.2	44.1	78.3	11.0	10.7	55.9	2.02	2.06	3.37	54.5	16.9
	1-8 d6	89.9	24.4	91.0	6.78	11.8	49.2	0.18	1.21	3.33	30.0	6.49
	1-8 d8	84.4	38.3	84.5	19.6	9.06	36.0	1.98	3.07	0.73	31.0	12.6
	1-8 d10	84.9	54.7	88.2	6.30	10.1	87.7	4.71	0.57	28.0	72.0	5.82
	3-4 d-1	86.2	62.2	97.8	11.3	14.7	39.5	3.61	6.27	5.52	40.5	9.41
	3-4 d4	83.7	45.9	97.4	18.1	13.9	37.8	2.72	8.32	4.38	30.7	11.5
	3-4 d6	84.8	55.2	98.4	15.6	12.4	34.4	3.16	7.44	5.96	37.6	10.7
	3-4 d8	77.6	50.2	94.9	18	9.77	42.4	2.24	8.35	3.71	36.2	16.8
	3-4 d10	81.3	54.2	96.6	13.7	13.5	58.3	3.28	9.97	3.56	42.1	12.4
	3-13 d-1	65.4	38.5	98.3	3.06	21.1	52.8	1.73	0.6	12.1	56	24
	3-13 d4	79.7	72	99	3.06	14	39.6	1	0.85	12.5	66.8	14.6
	3-13 d6	75.3	54.6	99.2	14.7	13.4	43	1.29	4.79	3	25.3	20.3
	3-13 d8	67.1	45.5	98.6	18.1	10.6	39.3	1.02	7.3	2.36	24.8	28.1
	3-13 d10	69.8	63.5	99.2	8.59	14.1	59.3	0.98	2.5	4.11	43	24.9
	4-11 d -1	73.4	41.5	99.3	11.7	7.09	41.8	0.75	4.75	1.58	25.3	24.3
	4-11 d4	75.2	39	98.9	14.6	6.88	39.4	0.52	6.26	1.38	21.7	22.3
	4-11 d6	78.8	39.8	99.1	15.3	7.59	44.7	0.7	4.51	2.96	29.4	17.7
	4-11 d8	49.7	39.4	98.1	15.1	7.34	45.7	0.73	7.9	1.23	34.1	44.8
	4-11 d10	55.4	34.2	98	15.8	7.02	46	0.7	10.2	1.48	43.9	37.7
	4-20 d -1	54.2	48.7	99.1	12.1	11.6	54.3	0.7	4.8	1.97	20.7	41.7
	4-20 d4	76.7	46.9	99.3	14.5	12.1	46.6	1.57	6.96	1.92	17.1	19.1
	4-20 d6	73.6	51.6	99.1	15.4	11.5	44.3	1.25	5.3	2.87	15	22.9
	4-20 d8	71.6	51.9	99	16.3	11.1	46.8	1.76	7.19	2.56	33.7	24.9
	4-20 d10	58.9	48.1	99	15.2	12	51.6	1.37	8.07	1.43	23	36.6
	Gr3 D3-D10 Placebo Ibuprofen + Placebo FPI
		Lymphocytes	GD T cells	CD45RO+ GD T cells	Lymphocytes CD4+	CD4+CD25+	CD4+CD45RO+	CD4+CD25+FoxP3+	Lymphocytes CD8+	CD8+CD25+	CD8+CD45RO+	Monocytes
	1-14 d-3	85.9	20.9	94.1	18.2	9.94	50.2	1.69	5.99	1.50	20.0	9.49
	1-14 d4	67.6	41.3	96.1	8.85	14.9	71.2	2.59	2.31	1.27	42.7	25.0
	1-14 d6	71.9	14.3	95.8	2.17	16.4	45.5	1.98	0.42	7.69	30.8	20.3
	1-14 d8	83.4	34.0	97.2	10.3	14.3	55.2	2.00	2.67	4.23	47.8	11.0
	1-14 d10	54.3	72.6	96.9	1.48	6.67	90.0	4.00	0.57	7.14	85.7	30.0
	1-6 d-3	84.9	20.8	92.4	17.6	7.32	59.4	1.24	6.51	1.25	40.6	10.5
	1-6 d4	78.4	28.9	77.5	24.4	7.05	44.6	0.96	8.87	0.68	22.4	19.0
	3-5 d-1	81.3	52.6	46.8	11	14.7	36.1	1.61	11.3	3.37	24.6	13.3
	3-5 d4	87.6	46.9	97.4	15.3	11.3	36.3	1.12	11.7	2.63	25.4	7.9
	3-5 d6	83.4	42.9	25.9	15.2	10.9	35.3	1.29	10.7	3.31	24.5	8.71
	3-5 d8	85	47.9	97.8	12.3	10.8	34.5	2.17	9.99	3.2	29.9	8.32
	3-5 d10	81.2	63.2	97.6	8.86	21	57.4	4.21	8.79	5.22	39.9	12
	3-6 d-1	71.1	50.9	97.2	13.6	20.7	59.3	2.28	6.62	7.24	33.8	22.9
	3-6 d4	74	56.4	81.6	11.5	18.8	58.8	2.11	5.06	5.4	29.2	18.7
	3-6 d6	75.4	62.9	98	8.97	19.8	67.6	1.5	3.46	7.7	39.7	17.9
	3-6 d8	69.8	57.1	97.4	11.2	19.4	58.5	2.3	5.58	6.97	37	23.3
	3-6 d10	77.7	62.7	97.9	10.3	24.1	70.2	1.75	5.14	8.1	42	15.3
	4-1 d-1	78.5	30.5	99.1	11.7	9.58	50.5	1.42	4.24	2.41	19.8	15.1
	4-1 d4	69.5	26.5	98.7	8.95	9.61	54.7	1.32	2.58	2.88	31.6	22.7
	4-1 d6	70.1	22.1	98.5	7.44	10.3	59.5	1.25	2.6	2.16	33.5	22.4
	4-1 d8	76	31.2	99	7.88	9.5	48.3	1.16	3.77	1.92	37.8	17.6
	4-1 d10	71.9	31.1	99	10.4	9.38	45.1	1.8	4.4	2.22	33.4	20.6
	4-12 d-1	66.5	48.9	99.1	16.7	8.78	54.2	0.99	5.39	2.44	31.3	29
	4-12 d4	67.1	42.9	98.9	18.2	8.1	48.7	0.82	6.77	3.18	43.4	28.4
	4-12 d6	71.6	39.2	98.8	20.6	7.71	44.3	0.53	8.59	2.83	39.5	25.5
	4-12 d8	67.8	46.1	98.8	15.3	8.48	50.8	1.19	6.76	3.52	55	28.8
	4-12 d10	68.3	47.5	99.1	13.9	9.94	56.2	1.14	6.06	3.86	58.2	28.5
	Gr4 D5-D10 Placebo Ibuprofen + FPI
		Lymphocytes	GD T cells	CD45RO+ GD T cells	Lymphocytes CD4+	CD4+CD25+	CD4+CD45RO+	CD4+CD25+FoxP3+	Lymphocytes CD8+	CD8+CD25+	CD8+CD45RO+	Monocytes
	1-15 d-3	88.4	30.9	96.7	21.0	16.3	57.2	4.19	7.58	4.05	32.1	5.95
	1-15 d4	73.7	41.7	97.3	7.27	9.46	70.3	1.85	1.65	5.17	56.0	18.9
	1-15 d6	59.5	41.5	97.6	2.69	26.6	81.7	2.09	0.59	16.7	50.0	27.9
	1-15 d8	80.1	46.0	96.4	2.64	16.6	74.2	4.82	0.59	14.0	83.7	9.06
	1-15 d10	70.0	51.6	95.2	2.28	29.2	91.7	3.03	0.76	0	66.7	5.75
	1-9 d-3	91.5	14.0	50.3	17.3	6.19	30.7	1.06	4.74	1.68	30.3	6.52
	1-9 d4	86.3	37.4	63.1	10.0	7.44	37.1	1.61	5.97	1.57	31.2	11.5
	1-9 d6	79.0	16.7	88.2	16.6	5.58	33.0	1.20	8.72	2.09	20.3	17.2
	1-9 d8	83.6	50.9	90.2	7.79	14.2	47.1	2.27	2.68	3.38	45.9	11.9
	1-9 d10	75.4	29.0	84.3	7.73	9.63	35.3	5.00	2.90	4.18	30.5	18.3
	3-12 d-1	69.6	46.3	98.7	12	24.1	57.8	2.57	3.38	14.9	45.6	21.5
	3-12 d4	74.9	46	98.4	15.2	18.2	47.3	2.38	3.94	9.16	36.4	17.5
	3-12 d6	68.1	40.1	98.6	14.8	17.6	50.4	2.2	3.31	12	43.4	24.6
	3-12 d8	68.1	37.7	98.1	19.9	13	37.1	1.03	4.97	7.52	34.9	24.4
	3-12 d10	61.2	46.2	98.2	12.4	20.7	53.3	1.86	3.26	12.8	49	30.5
	3-14 d-1	79.2	51.8	99.1	15.6	17.2	51.3	2.27	6.59	5.75	28.9	15.5
	3-14 d4	84.3	46.8	98.7	14.2	16.9	55.3	2.47	6.53	5.31	33	11.3
	3-14 d6	83.3	48	98.8	14.9	17.6	58.2	2.1	6.55	5.59	31.5	11.9
	3-14 d8	79.8	43.9	2.07	17.1	13.4	46.9	1.04	8.38	4.09	26.5	14.6
	3-14 d10	78.2	48.1	98.7	14	15.6	47.7	1.49	6.61	4.9	33.5	16.7
	4-4 d-1	77.5	26.4	99	10.8	12.4	53.4	1.66	11.2	1.84	63.1	16.5
	4-4 d4	79.8	38.1	99.2	7.82	15.8	62.8	1.22	5.73	3.08	68.2	14.2
	4-4 d6	72.1	34.7	99.2	12.2	13	47	1.2	8.89	3.65	62.4	19.8
	4-4 d8	69.1	35.5	99.1	11.9	14.1	41.6	2.09	8.85	3.49	49	23.5
	4-4 d10	66.7	38.7	99.2	10.7	12.4	46.2	1.88	9.4	3.67	56.8	21.5
	4-5 d-1	63.9	31.6	98.8	15	8.71	45.6	1.12	4.66	3.86	36.1	29.2
	4-5 d4	71.2	35.8	99	14.3	9.1	50.9	0.93	4.5	2.44	41.8	23.1
	4-5 d6	67.5	35.8	99	14.4	9.11	51.8	0.8	4.07	3.64	47.4	26.2
	4-5 d8	64.3	35.2	99	14.5	9.27	47.1	0.74	4.77	2.32	45.4	27.2
	4-5 d10	62.4	28.1	98.5	21.4	8.21	40.8	0.7	6.48	2.08	37.5	29
	Gr5 D5-D10 Ibuprofen + FPI
		Lymphocytes	GD T cells	CD45RO+ GD T cells	Lymphocytes CD4+	CD4+CD25+	CD4+CD45RO+	CD4+CD25+FoxP3+	Lymphocytes CD8+	CD8+CD25+	CD8+CD45RO+	Monocytes
	1-10 d-3	88.1	20.6	95.8	32.2	3.23	31.5		10.2	0	16.2	9.45
	1-10 d4	89.3	33.5	93.1	16.2	5.63	32.0	1.62	7.19	1.36	22.7	8.79
	1-10 d6	86.1	27.3	90.3	9.81	6.55	45.1	1.70	4.99	0.90	30.2	10.6
	1-10 d8	87.1	26.3	95.0	11.5	6.92	39.8	1.39	4.90	1.79	35.0	10.6
	1-10 d10	44.2	46.2	94.9	8.70	16.2	62.3	2.24	3.54	2.99	57.3	49.0
	1-13 d-3	77.4	45.3	96.7	13.1	12.7	47.5	1.64	4.71	2.90	35.7	16.4
	1-13 d4	77.4	42.3	95.2	15.2	4.84	26.2	0.99	2.89	10.0	24.5	9.90
	1-13 d6	62.2	64.4	98.9	3.58	15.6	72.8	2.44	0.82	4.84	69.4	24.9
	1-13 d8	64.0	57.9	98.4	2.80	15.2	60.6	2.10	0.52	0	66.7	16.1
	1-13 d10	69.2	26.9	95.4	15.8	26.9	68.3	4.68	3.50	3.54	35.7	19.7
	3-11 d-1	63.7	50	98.6	13.7	15.8	45.9	1.73	7.03	6.32	29.4	29
	3-11 d4	71.2	54	98.7	15.9	14	47.8	2.07	5.11	8.93	28.4	23.6
	3-11 d6	72.6	54.6	99	16	11.2	44.1	1.32	4.15	8.61	31.1	21.4
	3-11 d8	68.4	45.1	97.9	19.5	12.3	35.9	1.42	7.25	8.71	31.8	25.4
	3-11 d10	62.4	49.9	96.8	16.3	17.2	55.2	1.66	7.76	7.12	45.9	30
	3-15 d-1	49.7	64.4	99.1	4.86	16.2	58.6	2.84	3.6	8.96	55.4	42.6
	3-15 d4	73.4	49.1	98.4	15	14.8	45.8	3.12	7.99	7.89	33.8	21.6
	3-15 d6	76.5	54.7	99	11.5	14.6	50.4	2.31	5.88	6.97	34.9	18.9
	3-15 d8	59.7	52.1	98.7	13.5	12.3	44.4	1.64	8.45	4.23	40.7	34.3
	3-15 d10	57.9	59.3	99.3	9.59	20.4	61.4	4.13	5.39	8.28	59.1	35.4
	4-7 d-1	64.3	43.5	98.9	12	7.39	48.1	1.12	6.43	1.92	21.4	32.2
	4-7 d4	66.4	33.7	98.1	16.1	7.93	43.5	0.65	8.14	1.81	13.9	29.1
	4-7 d6	67	29.7	98	10	5.77	44.8	0.46	4.15	2.62	19.6	25.6
	4-7 d8	61.2	36.8	98.5	13.9	6.69	31	0.74	7.16	2.05	21.9	35.3
	4-7 d10	73.2	35.4	98.3	20.1	7.55	42.2	0.84	11.4	1.77	21.7	21.8
	4-9 d-1	70.3	46.1	99	11.3	10.7	39.8	0.9	7.04	1.85	28.1	26.2
	4-9 d4	76.3	42.2	99.1	10.5	8.37	42.7	0.63	6.13	2.21	24	20.4
	4-9 d6	76.7	41.1	98.5	9.87	7.53	42	0.4	4.72	2.3	22	18.8
	4-9 d8	64.3	41	98.9	10.1	9.43	45.9	1.13	4.85	1.81	37	32.9
	4-9 d10	68.3	38.3	98.6	10.4	9.19	53.7	1.92	7.12	1.64	43.1	28.2
	Gr6. D3-D10 Ibuprofen + FPI
		Lymphocytes	GD T cells	CD45RO+ GD T cells	Lymphocytes/CD4+	CD4+CD25+	CD4+CD45RO+	CD4+CD25+FoxP3+	Lymphocytes/CD8+	CD8+CD25+	CD8+CD45RO+	Monocytes
	1-5 d-3	88.2	15.8	91.4	23.6	8.07	40.7	1.06	7.24	1.02	23.9	9.72
	1-5 d4	74.7	19.4	90.9	20.8	12.3	61.7	2.57	4.34	0.94	5.96	22.6
	1-5 d6	93.8	14.8	96.7	7.51	19.3	83.9	2.67	1.11	9.46	64.9	3.88
	1-5 d8	46.1	15.8	89.7	14.8	11.9	56.5	1.28	3.81	4.51	40.6	46.5
	1-5 d10	84.7	50.5	89.8	4.39	13.3	81.8	1.78	1.24	2.50	67.5	7.34
	1-7 d-3	66.8	38.1	75.6	19.2	6.61	33.7	1.70	8.46	3.17	25.5	24.9
	1-7 d4	77.5	44.2	94.9	13.6	10.5	48.9	2.78	5.66	1.32	46.2	17.1
	1-7 d6	88.1	49.6	87.0	10.9	9.81	53.1	1.14	5.46	3.10	40.5	7.75
	1-7 d8	83.1	54.4	67.1	9.97	9.05	54.9	2.05	4.37	1.66	45.1	12.2
	1-7 d10	82.0	51.4	82.3	9.06	10.3	56.6	3.39	3.74	3.59	59.1	15.0
	3-9 d-1	79.1	39.2	99	16.4	22.2	50.1	2.18	8.66	8.62	31.1	13.6
	3-9 d4	73.1	37.2	98.9	15.3	21.6	53.3	2.48	6.56	9.24	33.9	18.6
	3-9 d6	76.5	41.2	99	11.6	21.8	54	2.38	4.29	13.1	38.9	15.9
	3-9 d8	72	37.6	98.5	15.8	18.3	43	2.02	6.02	9.86	34.9	20.2
	3-9 d10	80	59	99	14.4	41.6	70.6	4.26	6.64	17.5	42.4	12.3
	3-16 d-1	54.8	67.9	98.8	2.79	21.9	60.2	3.09	1.65	7.88	29	35.5
	3-16 d4	78.6	53	98.3	11	18.1	42.7	2.17	5.93	7.91	22.5	16.2
	3-16 d6	71.2	54.1	98.8	9.35	19.7	55.9	2.51	3.58	9.75	35.1	23
	3-16 d8	68.3	41.8	98.8	19	12.6	36.9	1.15	7.2	4.21	4.21	25.3
	3-16 d10	75	48.2	98.9	15.7	16.5	42.8	1.88	7.23	5.9	22.5	18.8
	4-2 d-1	66.3	38.3	99.2	11.7	15	62.6	1.52	6.36	2.53	33.7	27.3
	4-2 d4	56	31.7	94.4	10.7	14.4	58.6	1.27	3.6	4.17	41.9	37.1
	4-2 d6	54.4	31.1	98.8	15.7	14.1	57.8	1.89	5.56	3.97	34.7	37.5
	4-2 d8	57	30.6	98.2	12	12.7	56.2	1.27	5.59	3.62	37.2	36.9
	4-2 d10	63.8	28.9	98.3	15.6	12.1	47.5	1.45	8.42	2.64	36.9	29.6
	4-6 d-1	72.7	30	96.6	18.6	6.75	36.9	1.07	9.23	2	18.6	23.7
	4-6 d4	88.3	37.8	98.7	6.89	13.1	54.1	1.46	1.87	4.73	30.9	8.65
	4-6 d6	60.1	32.7	95.7	15.6	7.47	46.4	0.77	6.85	2.13	28.1	35.4
	4-6 d8	57.9	28.7	95.6	15.7	6.43	42.3	0.89	6.71	2.46	35.2	38.7
	4-6 d10	70.4	22.5	94.2	29.1	4.51	33.2	0.96	11.6	2.04	24.6	26

## Sheet: Ratios
	Average time point/baseline ratios at each time point
		ibp-d3	ibp-d5	placebo	fpi-d3	fpi+ibp-d5	fpi+ibp-d3
				Monocytes
	Day 4	0.740272	0.838273	1.05828	0.839143	0.986014	1.04567
	Day 6	0.829055	0.749141	0.989336	1.10958	1.04523	1.07332
	Day 8	0.77949	1.20176	0.928918	0.962275	1.34437	1.5635
	Day 10	0.940188	1.21323	1.11028	1.05871	1.60089	0.948188
				Lymphocytes
	Day 4	0.791854	0.774213	1.03244	0.814468	1.05257	0.926948
	Day 6	0.759294	0.880062	0.772626	0.89498	0.719394	0.836609
	Day 8	1.01331	1.2207	0.809567	0.874142	0.844187	1.03327
	Day 10	0.808572	0.957731	0.638503	0.811153	0.957731	1.04487
				CD4+ Lymphocytes
	Day 4	0.791854	0.774213	1.03244	0.814468	1.05257	0.926948
	Day 6	0.759294	0.880062	0.772626	0.89498	0.719394	0.836609
	Day 8	1.01331	1.2207	0.809567	0.874142	0.844187	1.03327
	Day 10	0.808572	0.957731	0.638503	0.811153	0.957731	1.04487
				CD8+ Lymphocytes
	Day 4	0.7201	0.732894	1.03718	0.787688	1.04163	0.777675
	Day 6	0.659744	0.720656	0.860115	0.893658	0.68728	0.746801
	Day 8	0.795698	1.05108	0.960245	0.84109	0.921472	0.937326
	Day 10	0.692564	1.10477	0.83308	0.818005	1.07667	1.08112
				CD4+ CD25+
	Day 4	1.00348	0.993606	0.969697	1.06895	0.772449	1.25104
	Day 6	0.999722	0.933973	1.08607	1.24395	0.851404	1.28135
	Day 8	0.9201	0.795941	1.0422	1.11996	0.873506	0.986656
	Day 10	1.56897	0.93439	1.18582	1.33083	1.35446	1.36656
				CD8+ CD25+
	Day 4	1.27337	1.12821	0.632742	1.05444	1.27022	1.11677
	Day 6	0.858698	0.856805	1.12142	1.72268	1.03511	1.63748
	Day 8	0.837396	0.532544	0.939172	1.37278	0.733333	1.03826
	Day 10	0.835503	0.606864	1.25633	1.08994	0.999606	1.34793
				CD4+ CD45RO+
	Day 4	0.955188	0.977292	1.11569	1.17297	0.862423	1.15702
	Day 6	1.09977	0.929822	1.06462	1.16717	1.08419	1.27226
	Day 8	0.934896	0.910255	1.04763	1.06535	0.933446	1.05013
	Day 10	1.26754	1.25993	1.35342	1.14144	1.24327	1.20486
				CD8+ CD45RO+
	Day 4	1.13697	1.14463	0.960245	1.36171	0.752362	0.92633
	Day 6	1.12778	0.904571	0.989257	1.30246	1.05831	1.23708
	Day 8	1.00642	0.97659	1.23136	1.45773	1.1906	1.00729
	Day 10	1.32085	1.27335	1.43792	1.39951	1.3423	1.29224
				CD4+ CD25+ FoxP3+
	Day 4	1.07568	1.18919	0.803604	0.942342	0.818018	1.14685
	Day 6	1.32342	0.789189	0.708108	0.863964	0.777477	1.02342
	Day 8	0.903784	0.854955	0.953514	1.08018	0.758559	0.78018
	Day 10	1.52973	1.13784	1.39459	1.25766	1.39369	1.23604
				γδ T cells
	Day 4	1.06901	1.18867	1.0235	1.03572	1.07364	0.94091
	Day 6	1.08881	1.0926	0.91723	0.913522	1.12766	0.941753
	Day 8	1.00673	1.061	1.0937	1.05004	0.998055	0.880234
	Day 10	1.25399	1.15286	1.40113	1.01844	1.04278	1.09766
