# Supplementary material for: Immune mechanisms affected by cyclooxygenase inhibition combined with antiviral treatment in calves infected with bovine respiratory syncytial virus
Source: PLoS One. 2025 Apr 22;20(4):e0321642. doi: 10.1371/journal.pone.0321642 (PMC12013931; doi:10.1371/journal.pone.0321642)
Supplement: S8 File — (XLSX) [file pone.0321642.s013.xlsx]

## Sheet: normalized_counts_lavage
Gene.stable.ID	5bal-4	6bal-4	7bal-4	9bal-4	10bal-4	11bal-4	12bal-4	13bal-4	14bal-4	16bal-4	5bal10	7bal10	8bal10	9bal10	10bal10	11bal10	13bal10	14bal10	15bal10	16bal10	3-1bal-3	3-2bal-3	3-4bal-3	3-5bal-3	3-6bal-3	3-9bal-3	3-11bal-3	3-12bal-3	3-13bal-3	3-14bal-3	3-15bal-3	3-16bal-3	3-1bal10	3-2bal10	3-4bal10	3-5bal10	3-6bal10	3-9bal10	3-11bal10	3-12bal10	3-13bal10	3-14bal10	3-15bal10	3-16bal10	4-1bal-3	4-2bal-3	4-4bal-3	4-5bal-3	4-6bal-3
ENSBTAG00000006648	0	0	0	0	0	0	0	0	0	0	0	0	0	0	0	0	0	0	0	0	0	0	0	0	0	0	0	0	0	0	0	0	0	0	0	0	0	0	0	0	0	0	0	0	0	0	0	0	0
ENSBTAG00000049697	0	0	0	0	0	0	0	0	0	0	0	0	0	0	0	0	0	0	0	0	0	0	0	0	0	0	0	0	0	0	0	0	0	0	0	0	0	0	0	0	0	0	0	0	0	0	0	0	0
ENSBTAG00000047028	0	0	0	0	0	0	0	0	0	0	0	0	0	0	0	0	0	0	0	0	0	0	0	0	0	0	0	0	0	0	0	0	0	0	0	0	0	0	0	0	0	0	0	0	0	0	0	0	0
ENSBTAG00000053686	0	0	0	0	0	0	0	0	0	0	0	0	0	0	0	0	0	0	0	0	0	0	0	0	0	0	0	0	0	0	0	0	0	0	0	0	0	0	0	0	0	0	0	0	0	0	0	0	0
ENSBTAG00000054829	0	0	0	0	0	0	0	0	0	0	0	0	0	0	0	0	0	0	0	0	0	0	0	0	0	0	0	0	0	0	0	0	0	0	0	0	0	0	0	0	0	0	0	0	0	0	0	0	0
ENSBTAG00000046619	0	0	0	0	0	0	0	0	0	0	0	0	0	0	0	0	0	0	0	0	0	0	0	0	0	0	0	0	0	0	0	0	0	0	0	0	0	0	0	0	0	0	0	0	0	0	0	0	0
ENSBTAG00000001753	12.6056	11.2615	12.8374	3.04768	19.7629	26.7842	7.17745	6.20715	11.4403	15.9475	2.72921	1.34286	1.19188	2.46925	1.1421	1.04862	0	3.2419	5.29505	4.22946	6.82467	16.1252	1.07748	14.3647	0	13.8553	11.7157	46.3423	5.10658	3.56435	3.33054	3.02718	10.5825	20.1085	19.8403	28.2179	23.8754	4.42367	23.4532	20.389	30.231	22.7199	45.2598	15.2418	3.73999	24.3158	26.7675	12.9444	22.3481
ENSBTAG00000020035	32.4144	35.3932	60.621	192.766	30.6006	44.3325	66.9895	30.2598	105.823	52.2723	23.6531	36.9288	26.8173	22.2232	10.2789	41.9446	47.1412	29.1771	64.5996	95.8678	33.1484	26.4914	17.2396	19.495	16.9492	30.908	11.7157	23.1711	28.9373	26.9872	14.9874	19.6766	25.6207	22.8505	16.3898	32.6443	16.6405	47.3964	33.5045	31.7163	23.7106	18.5346	16.9724	18.2901	26.8033	41.033	42.8279	34.8935	31.9259
ENSBTAG00000005540	0	0	0	0	0	0	0	0	0	0	0	0	0	0	0	0	0	0	0	0	0	0	0	1.02605	0	0	0	0	0	0	0	0	0	0	0	0	0	0	0	0	0	0	0	0	0	0	0	0	0
ENSBTAG00000001150	0	0	0	0	0	0	0	0	0	0.88597	0	0	0	0	0	0	0	0	0	0	0	1.1518	0	0	0	0	0	0	0	0	0	0	0	0	0	0	0	0	0	0	0	0	0	0	0	0	0	0	1.0642
ENSBTAG00000026259	0	0	0	0	0	0	0	0	0	0	0	0	0	0	0	0	0	0	0	0	0	0	0	0	0	0	0	0	0	0	0	0	0	0	0	0	0	0	0	0	0	0	0	0	0	0	0	0	0
ENSBTAG00000051226	0	0	0	0	0	0	0	0	0	0	0	0	0	0	0	0	0	0	0	0	0	0	0	0	0	0	0	0	0	0	0	0	0	0	0	0	0	0	0	0	0	0	0	0	0	0	0	0	0
ENSBTAG00000013841	0	0	0	0	0	0	0	0	0	0	0	0	0	0	0	0	0	0	0	0	0	0	0	0	0	0	0	0	0	0	0	0	0	0	0	0	0	0	0	0	0	0	0	0	0	0	0	0	0
ENSBTAG00000011528	0	5.63074	8.55827	4.57152	6.37512	5.54156	4.78497	8.53483	2.86007	4.42985	2.72921	18.1287	2.38376	0.823083	7.42363	7.86462	6.20279	0	4.23604	4.22946	8.2871	16.1252	0	6.15632	8.18236	12.2566	2.51052	4.21293	7.94357	7.6379	1.66527	2.27038	10.5825	5.48413	6.03835	16.0455	13.7465	14.5349	14.2394	4.5309	22.525	14.9473	11.315	4.06447	4.36332	3.03948	3.569	2.81399	3.19259
ENSBTAG00000026260	0	0	0	0	0	0	0	0	0	0	0	0	0	0	0	0	0	0	0	0	0	0	0	0	0	0	0	0	0	0	0	0	0	0	0	0	0	0	0	0	0	0	0	0	0	0	0	0	0
ENSBTAG00000054497	0	0	0	0	0.637512	0	0	0	0	1.77194	0	0	0	0	0	0	0	0	0	0	0	0	0	0	0	0.532897	0	2.10647	0	0	0	0	0	0	0	1.10659	0	0	0	0	0	0.597891	0	0	0	0	0	0	0
ENSBTAG00000012594	122.454	112.615	41.3649	50.2867	89.8892	48.9505	96.8956	63.6233	58.6314	55.8161	36.3894	46.3288	35.7564	126.755	44.5418	38.7988	150.107	238.82	75.1897	71.9009	45.8228	55.8624	36.6342	52.3287	22.2093	38.3686	72.805	156.932	22.1285	23.9321	59.1172	46.1644	66.2797	100.085	156.997	182.033	140.359	31.5976	191.813	79.2907	61.6475	121.372	222.258	180.869	35.5299	33.4343	55.3194	61.9079	130.896
ENSBTAG00000049850	0	0	0	0	0	0	0	0	0	0	0	0	0	0	0	0	0	0	0	0	0	0	0	0	0	0	0	0	0	0	0	0	0	0	0	0	0	0	0.837613	0	0	0	0	0	0	0	0	0	0
ENSBTAG00000018278	30.6136	41.024	49.9232	86.0969	84.1516	46.1797	55.0271	81.4688	75.0768	43.4126	71.8691	145.701	76.8763	53.5004	69.0969	114.823	69.4712	20.532	56.1276	66.2616	104.32	95.5995	23.7045	47.1985	92.9282	67.145	37.6578	35.8099	110.075	79.4341	43.2971	56.0027	126.99	90.0311	40.5432	52.0095	109.972	97.9527	37.6926	55.5035	112.032	74.1385	42.027	55.8865	71.6832	44.0725	40.1512	81.043	43.6321
ENSBTAG00000021997	36.016	28.1537	22.1089	11.4288	27.413	19.3955	28.7098	31.0357	18.5905	47.8424	39.1186	16.1144	30.9889	25.5156	30.2656	15.7292	22.33	61.596	25.4163	21.1473	19.0116	25.3396	58.1837	44.1203	30.3916	26.1119	29.2894	37.9164	12.4828	19.3493	41.6318	35.5693	20.608	32.4477	55.2078	49.7963	31.8339	17.6947	32.6669	16.9909	34.9731	20.9262	48.4927	31.4996	23.6866	37.9935	24.0907	23.6376	28.7333
ENSBTAG00000054338	0	0	0	0	0	0	0	0	0	0	0	0	0	0	0	0	0	0	0	0	0	0	0	0	0	0	0	0	0	0	0	0	0	0	0	0	0	0	0	0	0	0	0	0	0	0	0	0	0
ENSBTAG00000053248	0	0	0	0	0	0	1.19624	1.55179	0	0.88597	0	0	0	0	0	0.524308	0	0	0	0	0	0	0	0	0	0	0	0	0	0	0.832636	0	0	0.914021	0	0	0	0	0.837613	0	0	0	0	3.04835	0	0.75987	0	0.562799	0
ENSBTAG00000008490	0	0	1.42638	0.76192	3.18756	0	1.19624	4.65536	0.715018	1.77194	0	0.671432	0.59594	0.823083	3.42629	2.62154	0	0	0	0	3.41233	7.48671	1.07748	0	2.92227	3.19738	2.51052	1.05323	3.40439	3.05516	0	1.51359	1.67092	5.02712	1.72524	2.21317	2.17049	0.631953	1.67523	0	3.55658	5.38102	1.61642	1.01612	3.11666	0	0	1.6884	5.32099
ENSBTAG00000035175	3.6016	6.43513	7.84508	3.8096	8.92517	4.61797	1.19624	16.2938	6.43516	3.54388	1.81947	31.5573	13.7066	4.9385	3.99734	29.8855	12.4056	4.32253	9.53109	7.0491	35.0983	27.6432	10.7748	7.18237	29.8072	26.1119	4.1842	4.21293	43.6896	15.2758	5.82845	6.05435	26.1777	8.6832	3.45048	6.08622	23.8754	15.7988	7.53851	1.13272	19.5612	13.1536	4.04106	3.04835	8.10332	2.27961	2.67675	15.7584	10.642
ENSBTAG00000008482	488.016	819.675	686.088	805.349	749.714	646.516	845.743	734.771	809.4	693.715	746.893	608.317	587.597	605.789	631.58	427.835	920.494	640.815	629.052	944.58	514.288	587.419	499.949	673.091	515.489	541.423	642.692	766.754	432.924	466.93	612.82	647.059	451.148	514.594	513.26	707.661	588.927	537.16	832.587	661.511	477.768	634.363	823.568	659.46	562.245	550.906	579.962	620.767	510.815
ENSBTAG00000052933	0	0	0	0	0	0	0	0	0	0	0	0	0	0	0	0	0	0	0	0	0	0	0	0	0	0	0	0	0	0	0	0	0	0	0	0	0	0	0	0	0	0	0	0	0	0	0	0	0
ENSBTAG00000009188	0	6.43513	7.13189	8.38112	1.27502	0	1.19624	12.4143	1.43004	3.54388	5.45842	22.8287	5.36346	4.9385	11.421	30.9342	8.6839	2.16126	1.05901	7.0491	21.449	7.48671	5.38738	3.07816	16.9492	15.9869	4.1842	5.26617	10.7806	16.8034	7.49372	6.81115	18.3801	5.02712	3.45048	4.97963	10.129	15.1669	5.02568	7.92907	8.89146	11.3599	4.84927	2.03223	5.60999	5.31909	3.569	5.62799	1.0642
ENSBTAG00000009187	16.2072	5.63074	9.98464	6.85728	3.82507	8.31235	7.17745	10.0866	8.58021	8.8597	10.0071	7.38575	7.74722	7.40775	1.1421	6.816	0	6.48379	13.7671	5.63928	19.4991	6.91081	10.7748	4.10421	14.6114	4.79607	4.1842	3.1597	11.348	17.3126	12.4895	9.83832	12.2534	6.39815	14.6646	4.42634	9.40547	13.271	8.37613	10.1945	6.52041	9.56626	9.69854	11.1773	14.96	11.3981	6.24574	16.3212	7.44938
ENSBTAG00000001258	19.8088	23.3274	42.0781	67.0489	24.863	18.4719	29.906	40.3465	28.6007	31.8949	22.7434	59.7574	26.2214	49.385	49.6812	81.792	39.6978	19.4514	27.5343	54.983	54.1099	32.8263	19.3946	26.6774	49.0942	45.8291	25.942	21.0647	51.0658	53.4653	22.4812	36.3261	43.4439	25.1356	22.4282	26.0048	53.5388	49.2923	24.2908	18.1236	26.6744	26.3072	14.5478	29.4674	28.6733	19.7566	29.4442	44.4611	28.7333
ENSBTAG00000043399	0	2.41317	1.42638	6.09536	1.91254	3.69438	0	1.55179	6.43516	5.31582	1.81947	0.671432	2.38376	0.823083	0	0.524308	3.72167	1.08063	0	1.40982	0.487476	0.575901	0	0	0	0.532897	0.836839	1.05323	0.567398	1.52758	0	0	0	0.914021	0.862621	1.10659	0	0	0.837613	2.26545	0.592764	0	0.808211	0	1.24666	0	0.892249	0.562799	1.0642
ENSBTAG00000012899	37.8168	18.501	16.4033	11.4288	5.1001	20.3191	3.58873	3.10357	11.4403	15.0615	10.0071	4.02859	7.15128	15.6386	6.85258	3.14585	21.0895	20.532	13.7671	7.0491	2.92486	4.60721	20.472	9.23448	1.16891	7.46055	13.3894	10.5323	2.83699	4.58274	16.6527	6.05435	5.01275	2.28505	23.2908	14.9389	6.51148	10.1112	17.5899	16.9909	5.33488	2.98946	9.69854	10.1612	9.97331	11.3981	9.81474	1.6884	10.642
ENSBTAG00000021819	50.4223	90.0919	69.8925	118.098	72.0389	107.137	100.484	49.6572	138.713	70.8776	64.5913	16.1144	62.5737	82.3083	30.8366	40.896	96.7635	83.2087	63.5406	57.8027	52.16	66.2286	68.9585	64.6414	47.3408	61.2831	59.4156	51.6084	44.257	62.6308	71.6067	84.7609	38.9881	55.2983	55.2078	68.6083	54.9858	59.4035	74.5475	71.3617	40.308	47.8313	62.2323	69.096	105.343	91.1844	99.0396	51.2147	104.291
ENSBTAG00000019404	81.0359	68.3733	76.3112	182.099	38.8882	115.449	87.3257	87.676	122.268	68.2197	58.2231	75.2004	66.1494	59.262	44.5418	51.9065	110.41	83.2087	78.3668	163.539	47.7727	40.8889	48.4864	22.5732	38.574	41.033	29.2894	31.597	28.9373	57.5388	35.8033	37.8397	39.545	30.1627	37.9553	47.5832	36.1749	37.2852	43.5559	58.9017	35.5658	34.0798	30.712	28.4513	37.3999	44.8323	44.6124	36.0191	27.6691
ENSBTAG00000015212	39.6176	63.5469	89.8618	319.244	39.5258	84.047	64.5971	108.625	97.9574	42.5266	47.3063	83.929	37.5442	46.0926	79.9468	90.7053	130.259	51.8703	67.7767	222.752	21.9364	23.6119	14.0072	14.3647	23.9626	49.5594	11.7157	16.8517	31.7743	31.0608	20.8159	21.1902	44.0008	24.2216	26.7413	50.3496	38.3454	71.4106	47.7439	92.8834	38.5297	37.0693	22.6299	22.3546	18.7	43.3126	26.7675	18.0096	6.38518
ENSBTAG00000051429	0	0	0	0	0	0	0	0	0	0	0	0	0	0	0	0	0	0	0	0	0	0	0	0	0	0	0	0	0	0	0	0	0	0	0	0	0	0	0	0	0	0	0	0	0	0	0	0	0
ENSBTAG00000051548	0	0	0	0	0	0	0	0	0	0	0	0	0	0	0	0	0	0	0	0	0	0	0	0	0	0	0	0	0	0	0	0	0	0	0	0	0	0	0	0	0	0	0	0	0	0	0	0	0
ENSBTAG00000037547	0	0	0	0	0	0	0	0	0	0	0	0	0	0	0	0	0	0	0	0	0	0	0	0	0	0	0	0	0	0	0	0	0	0	0	0	0	0	0	0	0	0	0	0	0	0	0	0	0
ENSBTAG00000054023	0	0	1.42638	1.52384	0	0	2.39248	0.775894	2.14505	0	0	9.40005	2.38376	0	6.85258	4.71877	1.24056	0	2.11802	8.45893	0	0	0	0	0	0	0	0	0.567398	0	0	0	0	0	0	0	0	0	0.837613	0	0.592764	2.98946	0	1.01612	0	0.75987	0	0	0
ENSBTAG00000049136	0	0	0	0	0	0	0	0	0	0	0	0	0	0	0	0	0	0	0	0	0	0	0	0	0	0	0	0	0	0	0	0	0	0	0	0	0	0	0	0	0	0	0	0	0	0	0	0	0
ENSBTAG00000043993	0	0	0	0	0	0	0	0	0	0	0	0	0	0	0	0	0	0	0	0	0	0	0	0	0	0	0	0	0	0	0	0	0	0	0	0	0	0	0	0	0	0	0	0	0	0	0	1.1256	0
ENSBTAG00000003064	32.4144	57.9162	32.8067	41.1437	38.8882	32.3258	27.5136	66.7268	38.6109	46.0705	29.1116	24.843	40.5239	33.7464	32.5498	25.1668	38.4573	43.2253	24.3572	38.0652	54.1099	47.7998	39.8666	57.459	53.7698	44.7633	42.6788	36.8632	37.4483	46.8458	53.2887	40.1101	31.1905	28.3347	42.2684	39.8371	60.0503	39.813	50.2568	35.1145	29.0454	49.0271	59.8077	27.4352	44.8799	32.6744	42.8279	40.5215	40.4395
ENSBTAG00000003063	3.6016	9.6527	7.13189	13.7146	19.1254	6.46516	4.78497	14.742	10.0102	14.1755	12.7363	6.04289	21.4538	4.9385	7.99468	4.71877	12.4056	8.64505	9.53109	19.7375	9.74953	10.3662	20.472	12.3126	16.3647	15.454	10.8789	14.7453	11.348	16.8034	12.4895	9.08153	6.1267	12.3393	19.8403	11.0659	9.40547	8.84734	14.2394	5.66362	8.89146	16.1431	11.315	8.12894	18.0766	4.55922	9.81474	16.884	15.963
ENSBTAG00000035493	0	0	0	0	0	0	0	0	0	0.88597	0	0	0	0.823083	0.571048	0	0	1.08063	0	0	0	0	0	0	0	0	0	1.05323	0	0	0.832636	0	0	0.457011	0	0	0	0	0	0	0	0.597891	0.808211	0	1.24666	0	0	0	0
ENSBTAG00000003059	169.275	222.012	96.9937	97.5257	337.882	84.9706	118.428	116.384	134.423	143.527	105.529	75.2004	105.481	107.001	89.0836	58.1982	59.5468	102.66	82.6028	69.0812	124.794	181.409	91.5855	246.253	77.148	151.876	170.715	476.061	100.997	105.403	111.573	173.306	103.597	223.021	141.47	256.728	165.681	97.9527	357.661	135.927	222.879	396.402	279.641	287.561	134.64	190.727	124.023	187.975	289.462
ENSBTAG00000017310	3.6016	0.804392	0.713189	0.76192	2.55005	3.69438	1.19624	1.55179	1.43004	3.54388	0.909736	0.671432	2.9797	0	1.71315	0.524308	0	1.08063	0	0	0.974953	4.60721	0	3.07816	0	1.06579	2.51052	2.10647	0.567398	0	0	1.51359	2.78486	0.914021	0.862621	3.31976	1.447	0	2.51284	0	2.37106	0.597891	0	0	2.49333	3.79935	0.892249	2.2512	3.19259
ENSBTAG00000012412	3.6016	3.21757	0.713189	3.04768	1.91254	0	2.39248	3.87947	1.43004	0	0.909736	3.35716	1.19188	0.823083	5.71048	5.76739	1.24056	3.2419	0	8.45893	3.41233	2.8795	1.07748	0	3.50673	3.19738	0.836839	2.10647	4.53918	5.60112	0.832636	3.78397	3.34183	1.37103	0.862621	1.10659	2.17049	5.05562	2.51284	1.13272	3.55658	3.58735	2.42463	1.01612	3.11666	2.27961	4.46124	0	2.12839
ENSBTAG00000023718	0	0	0	0	0	0	0	0	0	0	0	0	0	0	0	0	0	0	0	0	0	0	0	0	0	0	0	0	0.567398	0	0	0	0	0	0	0	0	0	0.837613	0	0.592764	0.597891	0	0	0	0	0	0	0
ENSBTAG00000016619	1.8008	1.60878	0.713189	1.52384	1.91254	0.923594	4.78497	1.55179	2.14505	0.88597	2.72921	6.04289	4.76752	3.29233	1.71315	8.38893	2.48111	0	1.05901	1.40982	1.94991	2.3036	1.07748	2.05211	2.92227	1.06579	0.836839	1.05323	5.10658	2.54597	0	0	3.34183	5.02712	3.45048	3.87305	5.06449	3.15976	5.86329	6.79635	1.77829	9.56626	2.42463	0	1.24666	2.27961	3.569	1.6884	3.19259
ENSBTAG00000020762	0	0	0	0.76192	0	0	0	0.775894	0	0	0	0	0	0	0	0	0	0	0	0	0.487476	1.1518	0	2.05211	0	0.532897	0	3.1597	0	0	0	0.756794	0	0	0	0	0	0	0.837613	1.13272	0	0	0	0	0	0.75987	0	0.562799	1.0642
ENSBTAG00000018855	1.8008	4.82635	4.27913	7.6192	5.73761	2.77078	7.17745	6.20715	10.7253	5.31582	5.45842	2.0143	4.76752	8.23083	6.28153	5.76739	9.92446	9.72569	8.47208	5.63928	3.89981	5.75901	3.23243	8.20843	4.09118	5.86186	7.53155	8.42587	5.67398	4.07355	4.16318	5.29756	3.34183	3.19907	3.45048	2.76646	4.34099	7.58343	14.2394	5.66362	1.18553	1.79367	3.23285	7.11282	4.36332	7.5987	8.03024	5.62799	11.7062
ENSBTAG00000018854	32.4144	34.5888	45.6441	39.6198	38.8882	46.1797	21.5324	49.6572	50.0512	27.4651	17.285	69.8289	28.0092	25.5156	77.0915	49.8092	19.8489	31.3383	30.7113	23.967	46.3103	37.4335	18.3171	21.5471	49.0942	46.8949	35.9841	42.1293	59.5768	41.2446	53.2887	29.515	82.9889	56.2123	24.1534	66.9484	63.6678	49.9243	40.2054	30.5836	81.8015	95.0647	44.4516	39.6286	36.1533	21.2764	36.5822	59.6567	41.5037
ENSBTAG00000051337	0	0	0	0	0	0	0	0	0	0	0	0	0	0	0	0	0	0	0	0	0	0	0	0	0	0	0	0	0	0	0	0	0	0	0	0	0	0	0	0	0	0	0	0	0	0	0	0	0
ENSBTAG00000017839	0	0	2.85276	0	1.27502	0	2.39248	1.55179	0.715018	0.88597	0	1.34286	2.38376	2.46925	2.28419	3.67016	7.44334	4.32253	1.05901	1.40982	1.46243	2.8795	0	1.02605	0	1.06579	0	2.10647	0	0	0	0.756794	1.11394	2.74206	1.72524	3.31976	0	1.89586	2.51284	0	1.77829	2.98946	1.61642	2.03223	0	0.75987	0.892249	1.1256	4.25679
ENSBTAG00000044299	0	0	0	0	0	0	0	0	0	0	0	0	0	0	0	0	0	0	0	0	0	0	0	0	0	0	0	0	0	0	0	0	0	0	0	0	0	0	0	0	0	0	0	0	0	0	0	0	0
ENSBTAG00000046072	0	0	0	0	0	0	0	0	0	0	0	0	0	0	0	0	0	0	0	0	0	0	0	0	0	0	0	0	0	0	0	0	0	0	0	0	0	0	0	0	0	0	0	0	0	0	0	0	0
ENSBTAG00000048631	1.8008	33.7844	28.5276	42.6675	15.3003	44.3325	35.8873	26.3804	33.6058	27.4651	23.6531	22.8287	28.6051	65.8466	53.1075	33.0314	45.9006	49.7091	43.4194	63.4419	12.6744	16.7011	14.0072	18.469	4.09118	25.0461	9.20523	18.9582	14.7523	11.7114	21.6485	10.5951	19.494	12.3393	30.1917	25.4515	22.4284	17.0627	30.9917	26.0527	17.7829	25.7093	25.0546	37.5963	6.23332	16.7171	19.6295	6.19079	7.44938
ENSBTAG00000034869	1.8008	1.60878	2.85276	3.8096	0	4.61797	1.19624	0	1.43004	1.77194	0	0	1.78782	13.1693	0	8.91323	1.24056	2.16126	2.11802	0	0.974953	0.575901	0	0	0	0	0	0	0	0	0	0	0	0.457011	0	0.553293	0	0	0	0	3.55658	0	0	0	0	0	0	0	0
ENSBTAG00000046804	0	0	0	0	0	0	0	0	0	0	0	0	0	0	0	0	0	0	0	0	0	0	0	0	0	0	0	0	0	0	0	0	0	0	0	0	0	0	0	0	0	0	0	0	0	0	0	0	0
ENSBTAG00000015812	0	0	0	0	0	0	0	0	0	0	0	0	0	0	0	0	0	0	0	0	0	0	0	0	0	0	0	0	0	0	0	0	0	0	0	0	0	0	0	0	0	0	0	0	0	0	0	0	0
ENSBTAG00000048503	0	0	0	0	0	0	0	0	0	0	0	0	0	0	0	0	0	0	0	0	0	0	0	0	0	0	0	0	0	0	0	0	0	0	0	0	0	0	0	0	0	0	0	0	0	0	0	0	0
ENSBTAG00000050662	0	0	0	0	0	0	0	0	0	0	0	0	0	0	0	0	0	0	0	0	0	0	0	0	0	0	0	0	0	0	0	0	0	0	0	0	0	0	0	0	0	0	0	0	0	0	0	0	0
ENSBTAG00000054173	0	0	0	0	0	0	0	0	0	0	0	0	0	0	0	0	0	0	0	0	0	0	0	0	0	0	0	0	0	0	0	0	0	0	0	0	0	0	0	0	0	0	0	0	0	0	0	0	0
ENSBTAG00000049506	0	0	0	0	0	0	0	0	0	0	0	0	0	0	0	0	0	0	0	0	0	0	0	0	0	0	0	0	0	0	0	0	0	0	0	0	0	0	0	0	0	0	0	0	0	0	0	0	0
ENSBTAG00000049468	0	0	0	0	0	0	0	0	0	0	0	0	0	0	0	0	0	0	0	0	0	0	0	0	0	0	0	0	0	0	0	0	0	0	0	0	0	0	0	0	0	0	0	0	0	0	0	0	0
ENSBTAG00000052340	0	0	0	0	0	0	0	0	0	0	0	0	0	0	0	0	0	0	0	0	0	0	0	0	0	0	0	0	0	0	0	0	0	0	0	0	0	0	0	0	0	0	0	0	0	0	0	0	0
ENSBTAG00000044154	0	0	0	0	0	0	0	0	0	0	0	0	0	0	0	0	0	0	0	0	0	0	0	0	0	0	0	0	0	0	0	0	0	0	0	0	0	0	0	0	0	0	0	0	0	0	0	0	0
ENSBTAG00000045424	0	0	0	0	0	0	0	0	0	0	0	0	0	0	0	0	0	0	0	0	0	0	0	0	0	0.532897	0	0	0	0	0	0	0	0	0	0	0	0	0	0	0	0	0	0	0	0	0	0	0
ENSBTAG00000052530	0	0	0	0	0	0	0	0	0	0	0	0	0	0	0	0	0	0	0	0	0	0	0	0	0	0	0	0	0	0	0	0	0	0	0	0	0	0	0	0	0	0	0	0	0	0	0	0	0
ENSBTAG00000051544	0	0	0	0	0	0	0	0	0	0	0	0	0	0	0	0	0	0	0	0	0	0	0	0	0	0	0	0	0	0	0	0	0	0	0	0	0	0	0	0	0	0	0	0	0	0	0	0	0
ENSBTAG00000052321	0	0	0	0	0	0	0	0	0	0	0	0	0	0	0	0	0	0	0	0	0	0	0	0	0	0	0	0	0	0	0	0	0	0	0	0	0	0	0	0	0	0	0	0	0	0	0	0	0
ENSBTAG00000053953	0	0	0	0	0	0	0	0	0	0	0	0	0	0	0	0	0	0	0	0	0	0	0	0	0	0	0	0	0	0	0	0	0	0	0	0	0	0	0	0	0	0	0	0	0	0	0	0	0
ENSBTAG00000054015	0	0	0	0	0	0.923594	0	0	0	0.88597	0	0	0	0	0	0.524308	0	0	0	0	0	0	0	0	0	0	0	0	0	0.509193	0	0	0.556972	0	0	0	0	0	0	1.13272	0	0	0	0	0	0	0	0	0
ENSBTAG00000052457	0	0	0	0	0	0	0	0	0	0	0	0	0	0	0	0	0	0	0	0	0	0	0	0	0	0	0	0	0	0	0	0	0	0	0	0	0	0	0	0	0	0	0	0	0	0	0	0	0
ENSBTAG00000039602	0	0	0	0	0	0	0	0	0	0	0	0	0	0	0	0	0	0	0	0	0	0	0	0	0	0	0	0	0	0	0	0	0	0	0	0	0	0	0	0	0	0	0	0	0	0	0	0	0
ENSBTAG00000050522	0	0	0	0	0	0	0	0	0	0	0	0	0	0	0	0	0	0	0	0	0	0	0	0	0	0	0	0	0	0	0	0	0	0	0	0	0	0	0	0	0	0	0	0	0	0	0	0	0
ENSBTAG00000037933	0	0	0	0	0	0	0	0	0	0	0	0	0	0	0	0	0	0	0	0	0	0	0	0	0	0	0	0	0	0	0	0	0	0	0	0	0	0	0	0	0	0	0	0	0	0	0	0	0
ENSBTAG00000055221	0	0	0	0	0	0	0	0	0	0	0	0	0	0	0	0	0	0	0	0	0	0	0	0	0	0	0	0	0	0	0	0	0	0	0	0	0	0	0	0	0	0	0	0	0	0	0	0	0
ENSBTAG00000052202	0	0	0	0	0	0	0	0	0	0	0	0	0	0	0	0	0	0	0	0	0	0	0	0	0	0	0	0	0	0	0	0	0	0	0	0	0	0	0	0	0	0	0	0	0	0	0	0	0
ENSBTAG00000046384	0	0	0	0	0	0	0	0	0	0	0	0	0	0	0	0	0	0	0	0	0	0	0	0	0	0	0	0	0	0	0	0	0	0	0	0	0	0	0	0	0	0	0	0	0	0	0	0	0
ENSBTAG00000039820	0	0	0	0	0	0	0	0	0	0.88597	0	0	0	0	0	0.524308	0	0	0	0	0.974953	0	0	1.02605	0	0.532897	0	4.21293	1.1348	0.509193	0	0	0	0.457011	0	0	0	0	0	0	0	0	0	0	0	0.75987	0.892249	1.1256	0
ENSBTAG00000039255	0	0	0	0	0	0	0	0	0	0	0	0	0	0	0	0	0	0	0	0	0	0	0	0	0	0	0	0	0	0	0	0	0	0	0	0	0	0	0	0	0	0	0	0	0	0	0	0	0
ENSBTAG00000034854	0	0	0	0	0	0	0	0	0	0	0	0	0	0	0	0	0	0	0	0	0	0	0	0	0	0	0	0	0	0	0	0	0	0	0	0	0	0	0	0	0	0	0	0	0	0	0	0	0
ENSBTAG00000042595	0	0	0	0.76192	0	0	1.19624	0	1.43004	0	0	0	0	0	0	0	0	2.16126	0	0	0.487476	0	0	0	0	0	0	0	0.567398	0	0	0	0	0	0	0	0	0	0	0	0	0	0	0	0	0	0	0	0
ENSBTAG00000004139	46.8207	39.4152	42.0781	60.9536	19.7629	53.5684	35.8873	23.2768	45.0461	29.237	37.2992	8.05718	33.9686	43.6234	18.2735	14.6806	57.0656	58.3541	42.3604	39.475	19.4991	12.0939	40.9441	21.5471	22.2093	20.2501	33.4736	15.7985	18.1567	19.8585	17.4854	32.5421	13.9243	17.3664	25.8786	27.1113	21.7049	27.8059	18.4275	33.9817	17.7829	19.1325	25.8628	27.4352	38.0233	22.7961	19.6295	18.0096	26.6049
ENSBTAG00000007444	0	0	0	0	0	0	0	0	0	0	0	0	0	0	0	0	0	0	0	0	0	0	0	0	0	0	0	0	0	0	0	0	0	0	0	0	0	0	0	0	0	0	0	0	0	0	0	0	0
ENSBTAG00000014233	27.012	102.962	133.366	173.718	200.816	153.317	108.858	134.23	173.034	110.746	157.384	210.158	225.265	186.017	159.894	301.477	250.593	98.3375	263.694	221.342	205.228	181.409	71.1134	154.934	204.559	158.803	138.915	128.494	229.229	198.076	136.552	173.306	198.839	175.035	94.8883	139.43	161.34	285.643	92.975	174.44	183.164	166.214	104.259	142.256	178.896	155.013	140.975	184.598	84.0716
ENSBTAG00000020122	68.4303	54.6986	63.4738	72.3824	93.0768	55.4156	72.9707	72.1581	77.2219	58.474	78.2373	48.3431	89.391	60.9081	50.8233	63.9656	66.9901	42.1446	76.2488	49.3437	74.5839	80.6261	73.2684	68.7456	90.006	70.8752	65.2734	55.8214	81.1379	104.894	55.7866	68.1115	75.1913	91.8591	70.7349	63.0754	94.7782	102.376	71.1971	62.2999	87.1363	83.7048	88.9033	74.1766	94.7465	69.908	66.0264	65.8475	61.7234
ENSBTAG00000020121	10.8048	2.41317	0.713189	0.76192	5.73761	2.77078	5.98121	2.32768	1.43004	4.42985	2.72921	0.671432	3.57564	1.64617	2.28419	3.67016	2.48111	5.40316	4.23604	1.40982	0.974953	3.4554	5.38738	5.13027	1.16891	2.13159	5.02103	0	1.1348	1.01839	2.49791	0.756794	1.67092	5.48413	3.45048	6.08622	2.17049	1.89586	3.35045	3.39817	7.70593	4.78313	6.46569	4.06447	1.87	3.79935	1.7845	2.2512	8.51358
ENSBTAG00000000201	19.8088	12.8703	17.8297	19.048	29.3256	12.9303	10.7662	20.9491	20.7355	16.8334	13.646	5.37146	19.666	23.8694	19.9867	16.2535	32.2545	15.1288	19.0622	14.0982	17.0617	16.7011	16.1621	19.495	15.1958	21.8488	26.7788	25.2776	17.0219	19.3493	19.9833	24.2174	13.9243	26.9636	18.9777	20.4718	18.0874	19.5905	22.6155	16.9909	19.5612	25.1114	29.0956	12.1934	19.9466	23.556	18.7372	29.2655	35.1185
ENSBTAG00000038433	0	0	0	0	0	0	0	0	0	0	0	0	0	0	0	0	0	0	0	0	0	0	0	0	0	0	0.836839	0	0	0	0.832636	0	0	0	0	0	0	0	0	0	0	0	0	0	0	0	0	0	0
ENSBTAG00000001412	0	0.804392	0	1.52384	0.637512	0	0	1.55179	0.715018	0	0.909736	2.68573	0.59594	0	1.1421	1.04862	0	0	2.11802	7.0491	2.92486	1.1518	0	1.02605	2.33782	0.532897	0	0	1.70219	0.509193	0	1.51359	1.67092	2.28505	0	1.65988	2.89399	2.52781	0	0	2.37106	2.98946	0	0	0	0	0.892249	0	1.0642
ENSBTAG00000045479	0	0	0	0	0	0	0	0	0	0	0	0	0	0	0	0	0	0	0	0	0	0	0	0	0	0	0	0	0	0	0	0	0	0	0	0	0	0	0	0	0	0	0	0	0	0	0	0	0
ENSBTAG00000052349	0	0	0	0	0	0	0	0	0	0	0	0	0	0	0	0	0	0	0	0	0	0	0	0	0	0	0	0	0	0	0	0	0	0	0	0	0	0	0	0	0	0	0	0	0	0	0	0	0
ENSBTAG00000052332	0	0	0	0	0	0	0	0	0	0	0	0	0	0	0	0	0	0	0	0	0	0	0	0	0	0	0	0	0	0	0	0	0	0	0	0	0	0	0	0	0	0	0	0	0	0	0	0	0
ENSBTAG00000000648	0	0	0.713189	0	0	0	0	0	0	0	0	0	0	0.823083	0	0	0	0	0	0	0	0	0	1.02605	0	0.532897	0	0	0	0	0	0	0	0	0	0	0	0	0	0	0	0	0	0	0	0	0	1.6884	1.0642
ENSBTAG00000000706	9.00399	10.4571	7.13189	2.28576	23.588	24.0134	5.98121	6.98304	5.72014	4.42985	0.909736	4.02859	2.38376	0.823083	0	0	1.24056	2.16126	1.05901	1.40982	13.1619	16.7011	5.38738	20.5211	1.16891	46.8949	10.0421	55.8214	5.10658	4.07355	1.66527	16.6495	11.6964	29.2487	3.45048	9.40598	18.8109	1.89586	10.889	11.3272	12.448	37.0693	21.8217	10.1612	11.8433	16.7171	16.0605	19.1352	59.5951
ENSBTAG00000045024	0	0	0	0	0	0	0	0	0	0	0	0	0	0	0.571048	0.524308	0	0	0	0	0	0	0	0	0	0	0	0	0	0	0	0	0	0	0	0	0	0	0	0	0	0	0	0	0	0	0	0	0
ENSBTAG00000050914	1.8008	3.21757	0.713189	0	0	0	1.19624	0	0.715018	0	0	0	0	0	0	1.04862	0	0	0	0	0	0	0	0	0	0.532897	0.836839	1.05323	0	0	0	0	0	0.457011	0.862621	1.65988	1.447	0	0.837613	0	1.18553	0.597891	0	0	0	0.75987	0	0	0
ENSBTAG00000050144	0	0	0	0	0	0	0	0	0	0	0	0	0	0	0	0	0	0	0	0	0	0	0	0	0	0	0	0	0	0	0	0	0	0	0	0.553293	0	0	0	0	0	0	0	0	0	0	0	0	0
ENSBTAG00000017753	43.2191	45.0459	32.0935	27.4291	37.6132	33.2494	29.906	34.9152	51.4813	26.5791	36.3894	46.3288	39.928	32.9233	9.13677	40.896	32.2545	31.3383	19.0622	22.5571	35.0983	84.6574	40.9441	47.1985	43.2496	49.0265	41.0051	83.2054	56.7398	63.1399	53.2887	43.1373	65.1658	55.2983	39.6806	49.2431	66.5618	56.2438	31.8293	54.3708	41.4935	55.006	32.3285	45.7253	50.4899	42.5527	29.4442	57.4055	65.9802
ENSBTAG00000042557	0	0	0	0	0	0	0	0	0	0	0	0	0	0	0	0	0	0	0	0	0	0	0	0	0	0	0	0	0	0	0	0	0	0	0	0	0	0	0	0	0	0	0	0	0.623332	0	0	0	0
ENSBTAG00000019043	3.6016	3.21757	4.99232	0	6.37512	3.69438	1.19624	5.43125	2.86007	1.77194	7.27789	0	2.9797	5.76158	3.42629	4.19446	3.72167	1.08063	8.47208	0	1.94991	1.1518	8.61981	4.10421	4.67563	1.59869	7.53155	3.1597	6.80877	7.1287	3.33054	4.54076	1.11394	6.85516	0	3.87305	3.61749	5.05562	3.35045	3.39817	4.74211	6.5768	4.04106	3.04835	9.34998	3.79935	3.569	2.2512	7.44938
ENSBTAG00000000605	52.2231	83.6567	130.514	92.1923	125.59	102.519	124.409	100.09	118.693	93.0269	151.926	194.044	140.642	130.047	87.3704	176.692	142.664	82.128	145.084	109.966	157.455	118.636	74.3459	89.2666	143.191	91.1253	102.094	51.6084	147.523	130.863	99.9163	126.385	152.61	138.017	77.6359	128.917	167.128	143.453	101.351	157.449	139.892	102.239	105.876	106.692	138.38	101.063	109.747	122.127	60.6593
ENSBTAG00000000603	0	0	0	0	0.637512	0.923594	0	0.775894	0	0.88597	0	0	0	0	0	0	0	1.08063	0	0	0	0	0	0	0	0	0	0	0	0	0	0	0	0	0	0.553293	0	0.631953	0.837613	0	0.592764	0	0	1.01612	0	0	0	0.562799	0
ENSBTAG00000019542	0	1.60878	4.27913	1.52384	7.65015	0.923594	1.19624	10.8625	6.43516	3.54388	6.36815	8.72862	9.53504	0.823083	12.5631	7.86462	6.20279	1.08063	5.29505	4.22946	14.1368	14.3975	0	5.13027	13.4424	12.7895	6.69471	6.3194	10.2132	12.7298	5.82845	3.78397	10.5825	5.02712	2.58786	5.53293	12.2995	8.21538	3.35045	2.26545	8.2987	12.5557	2.42463	2.03223	4.36332	0	4.46124	3.93959	2.12839
ENSBTAG00000036404	0	0	0	0	0	0	0	0	0	0	0	0	0	0	0	0	0	0	0	0	0	0	0	0	0	0	0	0	0	0	0	0	0	0	0	0	0	0	0	0	0	0	0	0	0	0	0	0	0
ENSBTAG00000042261	0	0	0	0	0	0	0	0	0	0	0	0	0	0	0	0	0	0	0	0	0	0	0	0	0	0	0	0	0	0	0	0	0	0	0	0	0	0	0	0	0	0	0	0	0	0	0	0	0
ENSBTAG00000043064	0	0	0	0	0	0	0	0	0	0	0	0	0	0	0	0	0	0	0	0	0	0	0	0	0	0	0	0	0	0	0	0	0	0	0	0	0	0	0	0	0	0	0	0	0	0	0	0	0
ENSBTAG00000038900	1.8008	0	0	0	0	0.923594	1.19624	0	0	1.77194	0	0	0	0	0.571048	0.524308	0	3.2419	1.05901	0	0	0	0	1.02605	0.584454	0	1.67368	0	0.567398	1.01839	1.66527	0	0.556972	0.914021	1.72524	0	0.723498	0	2.51284	1.13272	1.77829	0	0.808211	3.04835	0	1.51974	0	0	1.0642
ENSBTAG00000045128	0	0	0	0	0	0	0	0	0	0	0	0	0	0	0	0	0	0	0	0	0	0	0	0	0	0	0	0	0	0	0	0	0	0	0	0	0	0	0	0	0	0	0	0	0	0	0	0	0
ENSBTAG00000003301	0	0.804392	0.713189	0	0	0	0	0	0	0	0	0	0	0	0	0	0	0	0	0	0.487476	1.1518	1.07748	0	0	0	0	4.21293	0	1.52758	0	0.756794	0	0	0	1.10659	0	0	0	0	0	0.597891	0	0	0	0	0	0	0
ENSBTAG00000036841	0	0	0	0	0	0.923594	0	0	0	0	0	0	0	0	0	0	0	0	0	0	0	0	0	0	0	0	0	0	0	0	0	0	0	0	0	0	0	0	0	0	0	0	0	0	0	0	0	0	0
ENSBTAG00000053315	0	0	0	0	0	0	0	0	0	0	0	0	0	0	0	0	0	0	0	0	0	0	0	0	0	0	0	0	0	0	0	0	0	0	0	0	0	0	0	0	0	0	0	0	0	0	0	0	0
ENSBTAG00000047337	0	0	0	0	0	0	0	0	0	0	0	0	0	0	0	0	0	0	0	0	0	0	0	0	0	0	0	0	0	0	0	0	0	0	0	0	0	0	0	0	0	0	0	0	0	0	0	0	0
ENSBTAG00000044598	0	0	0	0	0	0	0	0	0	0	0	0	0	0	0	0	0	0	0	0	0	0	0	0	0	0	0	0	0	0	0	0	0	0	0	0	0	0	0	0	0	0	0	0	0	0	0	0	0
ENSBTAG00000043929	0	0	0	0	0	0	0	0	0	0	0	0	0	0	0	0	0	0	0	0	0	0	0	0	0	0	0	0	0	0	0	0	0	0	0	0	0	0	0	0	0	0	0	0	0	0	0	0	0
ENSBTAG00000000597	0	0	0	0	0	0	0	0	0	0	0	0	0	0	0	0	0	0	0	0	0	0	0	0	0	0	0	0	0	0	0	0	0	0	0	0	0	0	0	0	0	0	0	0	0	0	0	0	0
ENSBTAG00000000588	0	0	0	0	0	0	0	0	0	0	0	0	0	0	0	0	0	0	0	0	0	0	0	0	0	0	0	0	0	0	0	0	0	0	0	0	0	0	0	0	0	0	0	0	0	0	0	0	0
ENSBTAG00000001395	54.0239	26.5449	14.2638	22.0957	14.0253	22.1663	27.5136	29.484	20.0205	19.4913	26.3823	2.0143	16.0904	14.8155	13.1341	11.5348	18.6084	20.532	26.4753	9.86875	7.31215	9.21441	22.627	13.3387	14.6114	11.7237	27.6157	10.5323	11.9154	19.3493	24.1464	15.1359	8.35459	7.31217	17.2524	13.279	5.06449	18.9586	7.53851	18.1236	4.14935	8.96837	9.69854	8.12894	23.0633	17.477	19.6295	12.3816	13.8346
ENSBTAG00000055283	0	0	0	0	0	0	0	0	0	0	0	0	0	0	0	0	0	0	0	0	0	0	0	0	0	0	0	0	0	0	0	0	0	0	0	0	0	0	0	1.13272	0	0	0	0	0	0	0	0	0
ENSBTAG00000018704	21.6096	32.9801	49.9232	115.812	58.0136	55.4156	39.476	84.5724	83.6571	35.4388	34.57	137.644	35.7564	24.6925	40.5444	119.018	102.966	34.5802	52.9505	131.113	52.16	48.3757	16.1621	29.7555	63.7055	57.5528	21.7578	33.7035	81.1379	54.9929	21.6485	28.0014	74.6343	62.6104	27.6039	43.1568	90.4372	102.376	50.2568	79.2907	88.3219	114.197	34.7531	34.548	38.0233	39.5132	31.2287	55.1543	31.9259
ENSBTAG00000004869	16.2072	27.3493	14.977	19.048	42.0758	29.555	4.78497	18.6214	44.3311	18.6054	2.72921	5.37146	9.53504	3.29233	2.85524	3.14585	4.96223	8.64505	1.05901	5.63928	23.8863	55.2865	9.69729	30.7816	9.35127	41.5659	14.2263	30.5438	15.3197	15.785	2.49791	13.6223	25.0638	38.3889	5.17573	21.0251	43.4099	6.31953	28.4788	14.7254	18.3757	74.1385	39.6024	21.3385	13.09	37.2336	35.69	48.4007	28.7333
ENSBTAG00000043726	0	0	0	0	0	0	0	0	0	0	0	0	0	0	0	0	0	1.08063	0	0	0	0	0	0	0	0	0	0	0	0	0	0	0	0	0	0	0	0	0	0	0	0	0	0	0	0	0	0	0
ENSBTAG00000029827	0	0	0	0	0	0	0	0	0	0	0	0	0	0	0	0	0	0	0	0	0	0	0	0	0	0	0	0	0	0	0	0	0	0	0	0	0	0	0	0	0	0	0	0	0	0	0	0	0
ENSBTAG00000029912	0	0	0	0	0	0	0	0	0	0	0	0	0	0	0	0	0	0	0	0	0	0	0	0	0	0	0	0	0	0	0	0	0	0	0	0	0	0	0	0	0	0	0	0	0	0	0	0	0
ENSBTAG00000029768	0	0	0	0	0	0	0	0	0	0	0	0	0	0	0	0	0	0	1.05901	0	0	0	0	0	0	0	0	1.05323	0	0	0	0	0	0	0	0	0	0	0	0	0	0	0	0	0	0	0	0	0
ENSBTAG00000054337	0	0.804392	1.42638	0	0.637512	0	0	0.775894	0	0	0	0	0	0	0	0	0	0	0	0	0	2.3036	0	0	0	0.532897	0	0	0	0	0	0	0	0	0	0	0.723498	0	0	0	0	0.597891	0	0	0.623332	0	1.7845	0.562799	0
ENSBTAG00000053883	0	0	0	0	0.637512	0	0	0	0	0.88597	0	0	0.59594	0	1.1421	0.524308	0	0	1.05901	0	0.974953	0	0	2.05211	0	0.532897	0	0	1.1348	0	0	0	0	0	0	1.10659	2.17049	0	0	0	1.18553	1.19578	1.61642	0	0	0	0.892249	0	0
ENSBTAG00000044220	0	0	0	0	0	0	0	0	0	0	0	0	0	0	0	0	0	0	0	0	0	0	0	0	0	0	0	0	0	0	0	0	0	0	0	0	0	0	0	0	0	0	0	0	0	0	0	0	0
ENSBTAG00000019314	52.2231	48.2635	77.7376	89.9065	30.6006	56.3392	117.232	124.143	62.2065	44.2985	60.9523	34.9145	42.3118	37.0387	70.239	23.0695	104.207	76.7249	47.6555	104.327	24.8613	39.1612	37.7117	30.7816	33.3139	62.8818	54.3945	21.0647	27.8025	42.7722	36.636	36.3261	40.659	32.4477	58.6582	45.9233	31.8339	38.5491	44.3935	40.7781	27.2672	32.884	33.9449	32.5158	34.9066	32.6744	34.7977	32.0795	35.1185
ENSBTAG00000052575	0	0	0.713189	0.76192	0.637512	1.84719	0	1.55179	1.43004	0	0	0	0	0	0.571048	0	0	0	0	0	0.487476	1.1518	2.15495	0	0	0.532897	0	0	0	1.01839	0	0	0.556972	0.914021	0	1.10659	0	0.631953	0	0	0.592764	0	0	0	0	0	0.892249	0.562799	0
ENSBTAG00000047293	54.0239	76.4172	62.0474	23.6195	27.413	55.4156	40.6722	38.7947	53.6263	58.474	51.855	13.4286	58.9981	65.8466	16.5604	29.3612	40.9384	62.6766	58.2456	38.0652	24.8613	27.6432	94.8179	44.1203	28.6383	18.1185	43.5156	60.0343	17.5893	34.6251	61.6151	62.8139	31.7474	31.9907	89.7126	52.5628	32.5574	56.2438	57.7953	72.4944	23.1178	39.4608	55.7666	51.822	45.5032	53.9508	45.5047	33.2051	43.6321
ENSBTAG00000054742	0	2.41317	0	0	0	0	3.58873	1.55179	1.43004	0	1.81947	0.671432	0	2.46925	0	1.57292	0	0	0	2.81964	0	0	0	0	0	1.06579	0	0	0.567398	0	0	0	0	0	3.45048	0	0	0.631953	4.18806	3.39817	0	0	0	0	0	0	0	0	0
ENSBTAG00000002623	72.0319	160.074	235.352	347.435	64.3887	302.015	202.165	224.233	469.767	119.606	146.468	394.802	129.915	80.6621	176.454	433.078	344.875	212.884	130.258	845.893	78.9712	28.795	56.0288	30.7816	81.2391	113.507	39.3314	8.42587	61.8464	86.0536	45.795	37.0829	127.547	41.588	73.3228	60.8622	68.0088	108.696	81.2484	206.156	57.4981	49.0271	37.9859	28.4513	38.0233	75.2271	41.9357	30.3911	23.4123
ENSBTAG00000012908	1.8008	0	1.42638	3.04768	5.1001	3.69438	3.58873	4.65536	1.43004	2.65791	6.36815	2.0143	3.57564	0	1.71315	7.34031	4.96223	2.16126	0	2.81964	2.43738	4.60721	4.30991	2.05211	3.50673	3.73028	0.836839	2.10647	4.53918	2.54597	4.16318	4.54076	5.01275	4.11309	3.45048	3.87305	2.17049	1.89586	1.67523	2.26545	1.77829	1.19578	3.23285	2.03223	3.11666	3.79935	2.67675	5.62799	6.38518
ENSBTAG00000054574	32.4144	25.7405	9.98464	16.0003	16.5753	11.0831	26.3173	24.8286	18.5905	27.4651	40.9381	10.0715	30.9889	26.3387	6.28153	15.7292	18.6084	29.1771	19.0622	7.0491	29.7361	19.5806	43.0991	30.7816	40.9118	21.8488	26.7788	18.9582	27.2351	31.57	33.3054	37.0829	20.608	12.7963	24.1534	22.685	12.2995	24.6462	10.0514	7.92907	15.4119	13.1536	22.6299	20.3223	62.3332	31.1547	16.0605	34.3307	24.4765
ENSBTAG00000034347	0	0.804392	0	0	0.637512	0	0	0.775894	0	1.77194	0	0	0.59594	0.823083	2.28419	0	0	1.08063	1.05901	0	0.974953	0	0	1.02605	0.584454	0.532897	0.836839	0	0.567398	1.52758	0	0	0	0	0.862621	0	0	0.631953	1.67523	2.26545	0	0.597891	0.808211	0	0.623332	0.75987	0	0.562799	0
ENSBTAG00000038512	0	0	0	0	0	0	0	0	0	0	0	0	0	0	0	0	0	0	0	0	0	0	0	0	0	0	0	0	0	0	0	0	0	0	0	0	0.723498	0	0	0	0	0	0	0	0	0	0	0	0
ENSBTAG00000048954	0	0	0	0	0	0	0	0	0	0	0	0	0	0	0	0	0	0	0	0	0	0	0	0	0	0	0	0	0	0	0	0	0	0	0	0	0	0	0	0	0	0	0	0	0	0	0	0	0
ENSBTAG00000038422	0	0	0	1.52384	0	0	0	0	0	0	0.909736	0	0	0	0	0	0	0	0	0	0.487476	0	0	0	0	0	0	0	0	0	0	0	0	0	0	0	0	0	0	0	0	0	0	0	0	0	0	0	0
ENSBTAG00000048578	0	0	0	0	0	0	0	0	0	0	0	0	0	0	0	0	0	0	0	0	0	0	0	0	0	0	0	0	0	0	0	0	0	0	0	0	0	0	0	0	0	0	0	0	0	0	0	0	0
ENSBTAG00000050084	0	0	0	0	0	0	0	0	0	0	0	0	0	0	0	0	0	0	0	0	0	0	0	0	0	0	0	0	0	0	0	0	0	0	0	0	0	0	0	0	0	0	0	0	0	0	0	0	0
ENSBTAG00000046755	0	0.804392	0	0	0.637512	0	0	0	0	0	0	0	0	0	0	0	0	0	0	0	0.487476	0	1.07748	0	0	0	0	0	0	0	0	0	0	0	0	0	0	0	0	1.13272	0	0	0	1.01612	0	0	0	0	0
ENSBTAG00000010462	0	3.21757	0.713189	0	4.46259	0.923594	0	3.87947	4.29011	0.88597	0	0	0	0.823083	0	0	0	4.32253	0	0	0.974953	2.8795	1.07748	1.02605	0	4.26317	0.836839	4.21293	0	1.52758	2.49791	2.27038	0.556972	1.82804	2.58786	1.10659	2.89399	0	5.86329	0	0.592764	1.19578	4.84927	2.03223	1.24666	4.55922	3.569	3.37679	6.38518
ENSBTAG00000028813	0	0	0	0	0	0	0	0	0	0	0	0	0	0	0	0	0	0	0	0	0	0	0	0	0	0	0	0	0	0	0	0	0	0	0	0	0	0	0	0	0	0	0	0	0	0	0	0	0
ENSBTAG00000043751	0	0	0	0	0	0	0	0	0	0	0	0	0	0	0	0	0	0	0	0	0	0	0	0	0	0	0	0	0	0	0	0	0	0	0	0	0	0	0	0	0	0	0	0	0	0	0	0	0
ENSBTAG00000009851	7.20319	8.84831	9.98464	0.76192	9.56268	15.7011	1.19624	5.43125	7.86519	7.97373	3.63894	1.34286	2.38376	1.64617	2.28419	0	3.72167	6.48379	2.11802	1.40982	3.89981	11.518	0	15.3908	2.33782	14.9211	10.8789	29.4905	10.2132	1.52758	1.66527	0.756794	2.22789	9.14021	2.58786	17.1521	6.51148	0.631953	15.9146	6.79635	4.74211	16.741	8.08211	13.2095	1.24666	13.6777	22.3062	6.19079	15.963
ENSBTAG00000051036	0	0	0	0	0	0	0	0	0	0	0	0	0	0	0	0	0	0	0	0	0	0	0	0	0	0	0	0	0	0	0	0	0	0	0	0	0	0	0	0	0	0	0	0	0	0	0	0	0
ENSBTAG00000008359	0	0	0	0	0	0	0	0	0	0	0	0	0	0	0	0	0	0	0	0	0	0	0	0	0	0	0	0	0	0	0	0	0	0	0	0	0	0	0	0	0	0	0	0	0	0	0	0	0
ENSBTAG00000036262	30.6136	12.8703	16.4033	25.9053	17.8503	14.7775	9.56993	31.0357	16.4454	15.9475	22.7434	12.7572	23.8376	13.1693	15.9894	20.9723	14.8867	7.56442	8.47208	19.7375	25.8362	17.8529	25.8594	14.3647	24.5471	22.9146	27.6157	11.5856	27.2351	33.0976	24.9791	19.6766	10.0255	21.9365	11.2141	11.0659	9.40547	29.0698	12.5642	6.79635	7.11317	19.7304	9.69854	9.14506	29.2966	11.3981	12.4915	17.4468	14.8988
ENSBTAG00000045043	0	0	0	0	0	0	0	0	0	0	0	0	0	0	0	0	0	0	0	0	0	0	0	0	0	0	0	0	0	0	0	0	0	0	0	0	0	0	0	0	0	0	0	0	0	0	0	0	0
ENSBTAG00000043669	0	0	0	0	0	0	0	0	0	0	0	0	0	0	0	0	0	0	0	0	0	0	0	0	0	0	0	0	0	0	0	0	0	0	0	0	0	0	0	0	0	0	0	0	0	0	0	0	0
ENSBTAG00000054327	0	0	0	0	0	0	0	0	0	0	0	0	0	0	0	0	0	0	0	0	0	0	0	0	0	0	0	0	0	0	0	0.756794	0	0	0	0	0	0	0	0	0	0	0	0	0	0	0	0	0
ENSBTAG00000045974	0	0	0	0.76192	0	0	0	0	0	0	0	0	0	0	0.571048	0	0	0	1.05901	0	0	0	0	1.02605	0	0	0	0	0	0	0	0	0	0	0	0	0	0	0	0	0	0	0	0	0	0.75987	0.892249	0	0
ENSBTAG00000009219	0	0	0	0	0	0	0	0	0	0	0	0	0	0	0	0	0	0	0	0	0	0	0	0	0	0	0	0	0	0	0	0	0	0	0	0	0	0	0	0	0	0	0	0	0	0	0	0	0
ENSBTAG00000053095	0	0	0	0	0	0	0	0	0	0	0	0	0	0	0	0	0	0	0	0	0	0	0	0	0	0	0	0	0	0	0	0	0	0	0	0	0	0	0	0	0	0	0	0	0	0	0	0	0
ENSBTAG00000026156	0	0	0	0	0	0	0	0	0	0	0	0	0	0	0	0	0	0	0	0	0	0	0	0	0	0	0.836839	0	0	0	0	0	0	0	0	0	0	0	0	0	0	0	0	0	0	0	0	0	0
ENSBTAG00000007939	19.8088	37.8064	50.6364	52.5725	34.4257	54.492	28.7098	34.1393	64.3516	36.3248	27.2921	27.5287	20.8579	31.2771	27.4103	35.6529	40.9384	27.0158	24.3572	18.3277	32.1734	46.648	38.7891	29.7555	26.3004	44.2304	38.4946	24.2244	47.094	47.355	38.3013	34.8125	41.7729	40.6739	45.7189	45.9233	48.4744	41.0769	46.9063	40.7781	40.9007	46.0376	31.5202	46.7414	34.2833	47.1119	34.7977	21.3864	23.4123
ENSBTAG00000009128	0	0	0	0	0	0	0	0	0	0	0	0	0	0	0	0	0	0	0	0	0	0	0	0	0	0	0	0	0	0	0	0	0	0	0	0	0	0	0	0	0	0	0	0	0	0	0	0	0
ENSBTAG00000039151	0	0	0	0	0	0	0	0	0	0	0	0	0	0	0	0	0	0	0	0	0	0	0	0	0	0	0	0	0	0	0	0	0	0	0	0	0	0	0	0	0	0	0	0	0	0	0	0	0
ENSBTAG00000046393	0	0	0	0	0	0	0	0	0	0	0	0	0	0	0	0	0	0	0	0	0	0	0	0	0	0	0	0	0	0	0	0	0	0	0	0	0	0	0	0	0	0	0	0	0	0	0	0	0
ENSBTAG00000046959	28.8128	88.4831	92.7145	185.908	189.341	67.4224	84.9332	183.887	171.604	78.8514	105.529	140.329	189.509	86.4237	136.481	174.595	196.008	39.9834	65.6587	171.998	254.463	173.346	72.1909	67.7195	302.163	204.099	83.6839	50.5552	241.711	272.928	106.577	130.169	193.269	185.546	43.9937	93.5065	168.575	211.072	67.8466	81.5562	179.015	171.595	109.917	78.241	192.61	66.1087	92.7939	235.25	69.1728
ENSBTAG00000023675	7.20319	12.8703	17.1165	22.0957	6.37512	3.69438	13.1587	13.1902	10.7253	5.31582	20.9239	6.04289	15.4944	11.5232	10.2789	6.816	23.5706	8.64505	4.23604	9.86875	7.31215	4.0313	4.30991	6.15632	5.84454	7.99345	9.20523	5.26617	5.67398	6.61951	11.6569	10.5951	5.56972	4.11309	8.62621	9.40598	6.51148	15.1669	10.0514	12.46	3.55658	6.5768	5.65748	2.03223	5.60999	6.07896	6.24574	9.56758	7.44938
ENSBTAG00000007970	27.012	51.4811	56.3419	68.5728	25.5005	59.11	99.2881	72.934	36.4659	75.3075	52.7647	36.2573	28.6051	35.3926	42.2576	20.448	53.344	54.0316	69.8947	52.1634	17.5491	22.4601	51.7189	32.8337	28.0538	23.9803	42.6788	29.4905	25.5329	22.9137	45.795	36.3261	28.9626	25.5926	56.0704	45.37	28.2164	20.8544	43.5559	53.2381	26.0816	25.7093	50.1091	33.5319	16.2066	33.4343	36.5822	20.2608	19.1556
ENSBTAG00000050305	0	0	0	0	0	0	0	0	0	0	0	0	0	0	0	0	0	0	0	0	0	0	0	0	0	0	0	0	0	0	0	0	0	0	0	0	0	0	0	0	0	0	0	0	0	0	0	0	0
ENSBTAG00000045590	0	0	0	0	0	0	0	0	0	0	0	0	0	0	0	0	0	0	0	0	0	0	0	0	0	0	0	0	0	0	0	0	0	0	0	0	0	0	0	0	0	0	0	0	0	0	0	0	0
ENSBTAG00000006811	0	0	0	0	0	0	0	0	0	0	0	0	0	0	0	0	0	0	0	0	0	0	0	0	0	0	0	0	0	0	0	0	0	0	0	0	0	0	0	0	0	0	0	0	0	0	0	0	0
ENSBTAG00000023652	1.8008	11.2615	3.56594	1.52384	0	8.31235	0	9.31072	8.58021	2.65791	8.18762	0	0	0	3.42629	20.448	1.24056	7.56442	0	0	0	0	3.23243	2.05211	13.4424	0.532897	1.67368	2.10647	0.567398	1.01839	0	3.02718	2.22789	0.457011	3.45048	0	10.129	1.26391	2.51284	2.26545	1.18553	0	0.808211	0	1.87	0	15.1682	5.06519	0
ENSBTAG00000005155	18.008	40.2196	9.27145	12.1907	28.0505	32.3258	10.7662	10.0866	30.0307	17.7194	19.1045	6.04289	7.15128	7.40775	21.1288	22.0209	9.92446	29.1771	6.35406	11.2786	7.79962	23.6119	16.1621	34.8858	19.287	10.6579	27.6157	30.5438	8.51097	5.09193	3.33054	24.9742	16.1522	28.3347	43.1311	33.1976	22.4284	15.1669	41.043	28.3181	33.7876	34.6777	39.6024	29.4674	26.1799	14.4375	41.9357	23.0748	21.2839
ENSBTAG00000005162	7.20319	8.84831	8.55827	6.09536	10.8377	16.6247	10.7662	6.20715	5.72014	9.74567	3.63894	1.34286	0.59594	7.40775	1.71315	0.524308	1.24056	7.56442	1.05901	0	4.38729	25.3396	3.23243	8.20843	4.09118	6.39476	7.53155	17.905	3.40439	1.52758	2.49791	4.54076	3.89881	13.7103	12.0767	17.1521	10.129	6.31953	19.2651	12.46	17.7829	7.77259	22.6299	15.2418	3.11666	17.477	21.414	10.1304	12.7704
ENSBTAG00000015728	0	9.6527	4.27913	3.8096	8.92517	2.77078	8.37369	9.31072	6.43516	2.65791	4.54868	11.4143	5.36346	4.11541	3.99734	7.86462	2.48111	1.08063	1.05901	7.0491	8.2871	13.2457	2.15495	5.13027	8.76681	15.454	4.1842	3.1597	9.07836	5.09193	1.66527	0.756794	18.9371	14.1673	0.862621	5.53293	15.917	8.21538	0.837613	6.79635	12.448	14.3494	8.08211	4.06447	1.87	3.03948	5.35349	5.62799	5.32099
ENSBTAG00000045781	0	0	0	0	0.637512	0.923594	0	0	0	2.65791	0	0	0	0	0.571048	0	0	0	0	0	0	0	1.07748	0	0	0	0	0	0	1.01839	0	0	0	0	0	0.553293	0	0	0	0	0	0.597891	1.61642	0	0	0	0	0	2.12839
ENSBTAG00000034182	0	0	0	0	0	0	0	0	0	0	0	0	0	0	0	0	0	0	0	0	0	0	0	0	0	0	0	0	0	0	0	0	0	0	0	0	0	0	0	0	0	0	0	0	0	0	0	0	0
ENSBTAG00000050258	1.8008	1.60878	0.713189	0	2.55005	0	0	0	0	0	0	0	0	0	0	0	0	0	0	0	0	0.575901	0	0	0	0	0	1.05323	0	0	0	0	0	0	0	1.10659	0	0	0	0	0	0	0	0	0	0	0	0	0
ENSBTAG00000044111	0	0	0	0	0	0	0	0	0	0	0	0	0	0	0	0	0	0	0	0	0	0.575901	0	0	0	0	0.836839	2.10647	0	0	0	0	0	0	0	0.553293	0.723498	0	0	0	0.592764	0	0	0	0	0.75987	0.892249	0	1.0642
ENSBTAG00000042804	0	0	0	0	0	0	0	0	0	0	0	0	0	0	0	0	0	0	0	0	0	0	0	0	0	0	0	0	0	0	0	0	0	0	0	0	0	0	0	0	0	0	0	0	0	0	0	0	0
ENSBTAG00000048531	0	0	0	0	0	0	0	0	0	0	0	0	0	0	0	0	0	0	0	0	0	0	0	0	0	0	0	0	0	0	0	0	0	0	0	0	0	0	0	0	0	0	0	0	0	0	0	0	0
ENSBTAG00000010091	10.8048	12.0659	6.4187	4.57152	26.7755	1.84719	4.78497	7.75894	12.1553	7.97373	1.81947	4.70002	2.9797	2.46925	5.13944	7.86462	6.20279	2.16126	2.11802	4.22946	14.1368	12.6698	2.15495	13.3387	7.01345	15.454	11.7157	38.9696	9.07836	3.56435	4.99582	3.78397	9.46853	17.8234	7.76359	14.9389	27.4929	6.31953	32.6669	3.39817	24.3033	43.6461	20.2053	18.2901	6.23332	7.5987	9.81474	11.256	18.0914
ENSBTAG00000047147	23.4104	22.523	12.1242	6.85728	14.6628	8.31235	15.5511	13.1902	15.7304	10.6316	9.09736	5.37146	9.53504	9.87699	1.71315	3.67016	7.44334	24.8545	8.47208	0	7.79962	19.0047	16.1621	22.5732	9.93572	7.99345	28.4525	17.905	6.24138	12.7298	13.3222	10.5951	6.68367	15.5384	17.2524	23.2383	15.1935	10.7432	15.9146	11.3272	9.48423	11.9578	20.2053	30.4835	21.8166	15.9573	13.3837	14.6328	25.5407
ENSBTAG00000015546	3.6016	3.21757	1.42638	0	2.55005	0.923594	1.19624	1.55179	0	1.77194	1.81947	0.671432	2.9797	4.11541	0	2.09723	0	5.40316	2.11802	2.81964	3.41233	1.7277	3.23243	2.05211	1.16891	1.06579	1.67368	2.10647	0.567398	3.56435	0	0	0	1.82804	4.31311	1.10659	1.447	3.15976	4.18806	0	0.592764	0.597891	1.61642	1.01612	0.623332	0.75987	0.892249	1.1256	4.25679
ENSBTAG00000001416	0	0	0	0	0	0	0	0	0	0	0	0	0	0	0	0	0	0	0	0	0	0	0	0	0	0	0	0	0	0	0	0	0	0	0	0	0	0	0	0	0	0	0	0	0	0	0	0	0
ENSBTAG00000048630	0	0	0	0	0	0	0	0	0	0	0	0	0	0	0	0	0	0	0	0	0	0	0	0	0	0	0	0	0	0	0	0	0	0	0	0	0	0	0	0	0	0	0	0	0	0	0	0	0
ENSBTAG00000052028	0	0	0	0	0	0	0	0	0	0	0	0	0	0	0	0	0	0	0	0	0	0	0	0	0	0	0	0	0	0	0	0	0	0	0	0	0	0	0	0	0	0	0	0	0	0	0	0	0
ENSBTAG00000054232	0	0	0	0	0	0	0	0	0	0	0	0	0	0	0	0	0	0	0	0	0	0	0	0	0	0	0	0	0	0	0	0	0	0	0	0	0	0	0	0	0	0	0	0	0	0	0	0	0
ENSBTAG00000050430	0	0	0	0	0	0	0	0	0	0	0	0	0	0	0	0	0	0	0	0	0	0	0	0	0	0	0	0	0	0	0	0	0	0	0	0	0	0	0	0	0	0	0	0	0	0	0	0	0
ENSBTAG00000052415	0	0	0	0	0	0	0	0	0	0	0	0	0	0	0	0	0	0	0	0	0	0	0	0	0	0	0	0	0	0	0	0	0	0	0	0	0	0	0	0	0	0	0	0	0	0	0	0	0
ENSBTAG00000054488	0	0	0	0	0	0	0	0	0	0	0	0	0	0	0	0	0	0	0	0	0	0	0	0	0	0	0	0	0	0	0	0	0	0	0	0	0	0	0	0	0	0	0	0	0	0	0	0	0
ENSBTAG00000022908	0	0	0	0	0	0	0	0	0	0	0	0	0	0	0	0	0	0	0	0	0	0	0	0	0	0	0	0	0	0	0	0	0	0	0	0	0	0	0	0	0	0	0	0	0	0	0	0	0
ENSBTAG00000051584	0	0	0	0	0	0	0	0	0	0	0	0	0	0	0	0	0	0	0	0	0	0	0	0	0	0	0	0	0	0	0	0	0	0	0	0	0	0	0	0	0	0	0	0	0	0	0	0	0
ENSBTAG00000051784	0	0	0	0	0	0	0	0	0	0	0	0	0	0	0	0	0	0	0	0	0	0	0	0	0	0	0	0	0	0	0	0	0	0	0	0	0	0	0	0	0	0	0	0	0	0	0	0	0
ENSBTAG00000051905	0	0	0	0	0	0	0	0	0	0	0	0	0	0	0	0	0	0	0	0	0	0	0	0	0	0	0	0	0	0	0	0	0	0	0	0	0	0	0	0	0	0	0	0	0	0	0	0	0
ENSBTAG00000033437	0	0	0	0	0	0	0	0	0	0	0	0	0	0	0	0	0	0	0	0	0	0	0	0	0	0	0	0	0	0	0	0	0	0	0	0	0	0	0	0	0	0	0	0	0	0	0	0	0
ENSBTAG00000051566	0	0	0	0	0	0	0	0	0	0	0	0	0	0	0	0	0	0	0	0	0	0	0	0	0	0	0	0	0	0	0	0	0	0	0	0	0	0	0	0	0	0	0	0	0	0	0	0	0
ENSBTAG00000050543	0	0	0	0	0	0	0	0	0	0	0	0	0	0	0	0	0	0	0	0	0	0	0	0	0	0	0	0	0	0	0	0	0	0	0	0	0	0	0	0	0	0	0	0	0	0	0	0	0
ENSBTAG00000052122	0	0	0	0	0	0	0	0	0	0	0	0	0	0	0	0	0	0	0	0	0	0	0	0	0	0	0	0	0	0	0	0	0	0	0	0	0	0	0	0	0	0	0	0	0	0	0	0	0
ENSBTAG00000044603	0	0	0	0	0	0	0	0	0	0	0	0	0	0	0	0	0	0	0	0	0	0	0	0	0	0	0	0	0	0	0	0	0	0	0	0	0	0	0	0	0	0	0	0	0	0	0	0	0
ENSBTAG00000049354	0	0	0	0	0	0	0	0	0	0	0	0	0	0	0	0	0	0	0	0	0	0	0	0	0	0	0	0	0	0	0	0	0	0	0	0	0	0	0	0	0	0	0	0	0	0	0	0	0
ENSBTAG00000053167	0	0	0	0	0	0	0	0	0	0	0	0	0	0	0	0	0	0	0	0	0	0	0	0	0	0	0	0	0	0	0	0	0	0	0	0	0	0	0	0	0	0	0	0	0	0	0	0	0
ENSBTAG00000027782	0	0	0	0	0	0	0	0	0	0	0	0	0	0	0	0	0	0	0	0	0	0	0	0	0	0	0	0	0	0	0	0	0	0	0	0	0	0	0	0	0	0	0	0	0	0	0	0	0
ENSBTAG00000020996	5.40239	4.82635	2.85276	9.90496	5.1001	3.69438	3.58873	26.3804	6.43516	0	6.36815	20.143	4.17158	2.46925	25.1261	46.6634	2.48111	0	3.17703	4.22946	18.5241	19.5806	5.38738	3.07816	19.287	28.2435	0	7.37263	25.5329	12.2206	2.49791	2.27038	23.3928	6.85516	2.58786	5.53293	19.5344	3.79172	4.18806	0	12.448	38.8629	6.46569	6.0967	4.98666	3.03948	1.7845	5.06519	5.32099
ENSBTAG00000020997	0	0	0	0	0	0	0	0	0	0	0	0	0	0	0	0	0	0	0	0	0	0	0	0	0	0	0	0	0	0	0	0	0	0	0	0	0	0	0	0	0	0	0	0	0	0	0	0	0
ENSBTAG00000028582	0	0	0	0	0	0	0	0	0	0	0	0	0	0	0	0	0	0	0	0	0	0	0	0	0	0	0	0	0	0	0	0	0	0	0	0	0	0	0	0	0	0	0	0	0	0	0	0	0
ENSBTAG00000004124	3.6016	5.63074	4.27913	6.85728	9.56268	1.84719	4.78497	4.65536	5.72014	5.31582	7.27789	2.68573	6.55534	1.64617	3.42629	11.0105	12.4056	5.40316	4.23604	8.45893	6.82467	5.75901	5.38738	5.13027	11.1046	3.19738	13.3894	5.26617	3.97178	13.239	6.66109	7.56794	3.89881	6.39815	7.76359	7.19281	2.17049	12.6391	9.21374	2.26545	4.74211	5.38102	0.808211	11.1773	15.5833	7.5987	6.24574	5.62799	8.51358
ENSBTAG00000044934	0	0	0	0	0	0	0	0	0	0	0	0	0	0	0	0	0	0	0	0	0	0	0	0	0	0	0	0	0	0	0	0	0	0	0	0	0	0	0	0	0	0	0	0	0	0	0	0	0
ENSBTAG00000023666	0	0	0	0	0	0	0	0	0	0	0	0	0	0	2.28419	0	0	0	0	0	0	0	0	0	0	0	0	0	0	0	0	0	0	0	0	0	0	0	0	0	0	0	0	0	0	0	0	0	0
ENSBTAG00000004471	19.8088	38.6108	37.799	52.5725	32.5131	28.6314	33.4948	29.484	85.8021	25.6931	30.931	33.5716	33.3726	32.1002	42.2576	41.4203	31.0139	36.7415	24.3572	85.9991	19.4991	32.8263	25.8594	21.5471	30.9761	48.4936	33.4736	36.8632	35.7461	32.5884	25.8117	28.0014	19.494	37.9319	18.9777	32.6443	34.7279	32.8615	38.5302	43.0435	45.0501	29.2967	33.9449	24.3868	30.5433	23.556	24.983	39.9587	34.0543
ENSBTAG00000014889	25.2112	16.8922	14.2638	3.8096	8.92517	24.0134	10.7662	5.43125	12.1553	16.8334	10.9168	2.0143	10.7269	6.58466	2.28419	7.86462	12.4056	10.8063	4.23604	1.40982	8.2871	4.0313	32.3243	10.2605	8.76681	4.26317	9.20523	9.4791	11.9154	8.14709	14.1548	15.1359	6.1267	5.48413	12.0767	9.40598	8.68198	10.1112	4.18806	7.92907	7.11317	12.5557	12.1232	6.0967	10.5966	14.4375	9.81474	4.50239	17.0272
ENSBTAG00000013662	0	0	0	0	0	0	0	0.775894	0	0.88597	0	0	0	0	1.1421	0	0	0	0	0	0	0	0	0	0	0	0	0	0	0	0	0	0	0.914021	0	0	0	0	0	0	0	0	0	0	0	0	0	0	1.0642
ENSBTAG00000013663	1.8008	4.02196	1.42638	1.52384	0	3.69438	1.19624	0	1.43004	1.77194	0.909736	2.0143	4.76752	5.76158	2.85524	2.62154	4.96223	8.64505	1.05901	1.40982	3.89981	0.575901	2.15495	4.10421	3.50673	1.06579	1.67368	2.10647	3.40439	2.03677	1.66527	2.27038	1.11394	2.74206	6.90097	1.65988	1.447	1.26391	5.86329	4.5309	3.55658	3.58735	2.42463	4.06447	2.49333	0.75987	2.67675	1.6884	4.25679
ENSBTAG00000013664	23.4104	20.9142	18.5429	12.9526	16.5753	14.7775	26.3173	10.8625	12.8703	17.7194	31.8408	6.04289	21.4538	8.23083	2.28419	2.62154	9.92446	4.32253	6.35406	8.45893	16.5742	19.0047	26.9369	33.8598	25.716	18.1185	36.8209	8.42587	23.2633	25.4597	25.8117	27.2446	25.0638	21.0225	15.5272	20.4718	19.5344	24.6462	20.9403	30.5836	22.525	11.9578	21.8217	29.4674	26.8033	15.9573	17.845	12.3816	23.4123
ENSBTAG00000013667	0	0	0	0.76192	0	0	0	0	0	0	0	0	0	0	0	0	0	0	0	0	0	0	0	0	0	0	0	0	0	0	0.832636	0	0	0.457011	0	0	0	0	0	0	0	0	0.808211	0	0	0	0	0	0
ENSBTAG00000015010	36.016	40.2196	55.6287	66.287	31.2381	64.6516	46.6534	36.467	60.7765	35.4388	33.6602	12.0858	45.8874	50.2081	15.9894	39.8474	78.1551	91.8537	75.1897	64.8518	13.6493	20.1565	71.1134	16.4169	25.1315	23.4474	35.9841	25.2776	23.8307	30.0424	52.4561	31.0285	25.6207	27.4206	51.7573	35.964	28.9399	44.8686	48.5815	74.7598	22.525	34.0798	43.6434	32.5158	41.7632	24.3158	26.7675	28.1399	36.1827
ENSBTAG00000004833	1.8008	5.63074	4.27913	3.04768	1.91254	2.77078	4.78497	0	2.86007	3.54388	5.45842	6.71432	3.57564	4.9385	3.42629	3.14585	0	2.16126	6.35406	0	0.487476	2.8795	2.15495	3.07816	2.33782	2.66448	5.02103	3.1597	3.40439	3.56435	6.66109	6.05435	3.34183	4.11309	3.45048	6.08622	4.34099	5.68757	2.51284	7.92907	4.74211	6.5768	4.84927	1.01612	2.49333	2.27961	0.892249	11.8188	2.12839
ENSBTAG00000014302	39.6176	59.525	74.1716	72.3824	103.277	68.346	62.2046	90.7795	63.6366	55.8161	76.4178	104.072	116.208	80.6621	73.6652	106.959	96.7635	68.0798	82.6028	84.5893	94.0829	88.6887	70.036	69.7716	119.229	84.7305	84.5207	62.1408	87.3793	135.445	104.079	79.4634	107.496	108.311	70.7349	65.8418	91.1607	106.8	61.9833	47.5744	92.4712	80.7153	77.5883	78.241	111.576	69.908	80.3024	78.229	78.7506
ENSBTAG00000034442	0	1.60878	1.42638	0	2.55005	0.923594	0	0	3.57509	1.77194	1.81947	1.34286	0	0.823083	0.571048	2.09723	0	2.16126	1.05901	0	0.974953	0.575901	0	2.05211	0.584454	2.13159	1.67368	1.05323	0	0.509193	0	0.756794	1.67092	2.28505	1.72524	2.21317	0.723498	1.89586	7.53851	3.39817	4.74211	1.19578	4.04106	5.08059	0	0.75987	0.892249	1.6884	2.12839
ENSBTAG00000045333	0	0	0	0	0	0	0	0	0	0	0	0	0	0	0	0	0	0	0	0	0	0	0	0	0	0	0	0	0	0	0	0	0	0	0	0	0	0	0	0	0	0	0	0	0	0	0	0	0
ENSBTAG00000013321	0	0	0	0.76192	0	0	0	0.775894	0	0.88597	0	0	0	0	0	0	0	0	0	0	0	0	0	0	0	0	0	0	0.567398	0	0	0	0	0	0	0	0	0	0	0	0	0.597891	0	0	0	0	0	0	0
ENSBTAG00000004459	3.6016	0	4.27913	2.28576	1.27502	0.923594	3.58873	0	0	0	0	1.34286	0	0	0	0.524308	0	0	0	0	1.94991	2.8795	0	1.02605	1.16891	6.92765	0	1.05323	0	2.03677	0	0	0	0.457011	0	0	0	1.89586	0.837613	0	0.592764	1.79367	0.808211	0	0	0.75987	0	1.6884	1.0642
ENSBTAG00000012140	1.8008	3.21757	2.85276	0	3.18756	8.31235	2.39248	0	1.43004	2.65791	0	0	0.59594	0	0	0	0	0	0	0	0	2.3036	0	0	0	7.46055	0	3.1597	1.1348	1.01839	0	0	0	0.457011	0	0.553293	0	0	0.837613	0	0	3.58735	1.61642	0	1.24666	0	1.7845	1.1256	3.19259
ENSBTAG00000016363	36.016	33.7844	40.6518	92.1923	60.5637	34.173	28.7098	79.917	62.9215	27.4651	45.4868	102.729	84.6235	26.3387	53.1075	112.202	78.1551	36.7415	36.0064	80.3598	88.2332	82.9297	23.7045	34.8858	105.202	81.0003	51.884	40.0229	91.351	95.7283	37.4686	30.2718	74.6343	81.3479	30.1917	41.497	82.4788	99.2166	51.0944	41.9108	107.29	96.8584	36.3695	48.7736	69.8132	33.4343	44.6124	83.857	44.6963
ENSBTAG00000026836	0	1.60878	0.713189	6.85728	3.82507	5.54156	0	1.55179	2.14505	2.65791	0	0.671432	0	0.823083	2.28419	0	1.24056	1.08063	0	0	1.46243	14.3975	0	5.13027	0	9.59214	4.1842	8.42587	1.70219	0.509193	0.832636	6.81115	0.556972	0.914021	0	1.65988	2.17049	0	2.51284	0	0.592764	2.39156	1.61642	2.03223	1.24666	3.79935	6.24574	5.62799	9.57778
ENSBTAG00000053387	1.8008	0.804392	0	0	0	0	0	0.775894	0	0	0	0	0	0	0	0	0	0	0	1.40982	0	0	0	0	0	0	0	0	0	0	0	0	1.11394	0	0	0	0	0.631953	0	0	0	0	0	0	1.87	0.75987	0	0	0
ENSBTAG00000015662	0	0.804392	0	0	0.637512	0	0	0	0	0	0	0	0	0	0	0	0	0	1.05901	1.40982	0	1.7277	0	0	0	0	0	0	0	0	0	0	0	0	0.862621	0	0	0	0	0	0.592764	0.597891	0	0	0.623332	0	0	0	0
ENSBTAG00000016932	19.8088	22.523	16.4033	48.0009	36.9757	13.8539	16.7474	27.1563	19.3055	16.8334	12.7363	19.4715	21.4538	13.1693	55.9627	25.6911	22.33	17.2901	11.6491	43.7044	12.1869	22.4601	8.61981	10.2605	28.0538	29.3093	16.7368	8.42587	15.3197	15.785	16.6527	13.6223	19.494	18.2804	11.2141	13.8323	36.8984	17.0627	28.4788	23.7872	21.3395	31.6882	27.4792	13.2095	21.8166	18.9968	19.6295	32.0795	18.0914
ENSBTAG00000018731	0	0	2.85276	0	0	0.923594	0	0	1.43004	0	0.909736	0	0	0	1.1421	0	0	0	1.05901	0	0	1.1518	0	0	0.584454	0	0.836839	0	0	0	0	0	0	0	0	0.553293	0	0.631953	0	2.26545	0	0	0	0	0	2.27961	0	0	0
ENSBTAG00000024027	7.20319	12.8703	3.56594	8.38112	6.37512	12.0067	7.17745	28.7081	13.5853	6.20179	13.646	26.1858	11.9188	9.05391	17.1315	32.5071	3.72167	5.40316	5.29505	7.0491	22.9114	16.1252	10.7748	11.2866	27.4694	29.3093	9.20523	7.37263	32.9091	16.2942	4.16318	6.05435	22.8359	5.94114	9.48883	6.63951	20.9814	17.0627	10.889	4.5309	14.2263	17.3388	8.89033	9.14506	11.22	10.6382	8.92249	3.93959	11.7062
ENSBTAG00000015069	19.8088	25.7405	29.2407	57.144	22.9504	25.8606	37.0835	69.8304	33.6058	28.3511	31.8408	77.8861	28.0092	27.1617	73.0942	91.7539	29.7734	30.2577	49.7735	66.2616	64.3469	55.8624	28.0144	22.5732	70.719	75.6713	20.921	14.7453	83.4075	48.3733	24.9791	32.5421	72.4064	47.9861	17.2524	52.0095	90.4372	60.6674	28.4788	36.2472	68.7606	69.3554	44.4516	30.4835	29.9199	25.8356	24.0907	25.8887	26.6049
ENSBTAG00000013460	7.20319	28.9581	17.8297	31.2387	29.9631	28.6314	25.1211	13.9661	27.1707	16.8334	27.2921	14.7715	36.3524	31.2771	31.9787	12.5834	64.509	31.3383	32.8293	29.6062	18.5241	22.4601	31.2468	14.3647	10.5202	18.6514	33.4736	18.9582	17.5893	31.0608	25.8117	26.4878	21.165	20.5655	35.3675	22.685	25.3224	28.4379	20.9403	23.7872	21.3395	41.2545	44.4516	18.2901	21.1933	22.0362	24.983	27.0143	47.8889
ENSBTAG00000013461	167.474	152.834	222.515	221.719	170.853	177.33	196.184	170.697	196.63	188.712	221.976	246.416	221.69	274.91	322.642	250.095	187.324	173.982	222.392	146.621	228.626	215.387	182.093	167.247	171.245	167.862	177.41	162.198	212.207	204.696	202.331	187.685	285.17	337.731	244.984	321.463	316.892	249.621	290.652	220.881	373.441	236.765	337.832	228.626	167.676	247.718	222.17	165.463	152.18
ENSBTAG00000013464	5.40239	17.6966	7.13189	3.04768	8.92517	3.69438	7.17745	7.75894	2.86007	16.8334	6.36815	1.34286	4.76752	12.3462	11.421	2.62154	3.72167	12.9676	6.35406	1.40982	5.36224	12.0939	14.0072	34.8858	2.33782	6.92765	12.5526	29.4905	3.40439	3.56435	12.4895	12.8655	1.11394	8.6832	13.8019	18.812	7.95848	5.05562	25.1284	9.0618	7.11317	13.7515	25.8628	26.4191	4.36332	10.6382	15.1682	8.44198	23.4123
ENSBTAG00000013465	18.008	20.1098	12.8374	16.0003	12.7502	8.31235	17.9436	21.725	17.8754	8.8597	13.646	44.9859	13.7066	23.0463	39.9734	34.08	35.9762	16.2095	4.23604	38.0652	46.7977	17.8529	14.0072	15.3908	59.6143	32.5067	12.5526	4.21293	49.931	19.3493	24.9791	14.3791	26.7347	5.94114	18.9777	8.85268	6.51148	18.3266	1.67523	10.1945	16.0046	10.1641	10.5067	10.1612	23.0633	8.35857	14.276	10.1304	9.57778
ENSBTAG00000048517	0	0	0	0	0	0	0	0	0	0	0	0	0	0.823083	0	1.04862	0	0	0	1.40982	0.487476	0	0	0	0.584454	0	0	0	0	0	0	0	0	0	0	0	0.723498	0	0	0	0.592764	0	0	0	0	0	0	0	0
ENSBTAG00000010987	61.2271	161.683	162.607	553.154	132.603	204.114	203.361	495.796	464.046	90.369	107.349	217.544	84.0276	77.3698	98.7914	132.126	365.964	66.9992	115.432	649.927	37.0482	84.0815	9.69729	33.8598	27.4694	91.1253	20.921	64.2472	42.5548	40.7355	13.3222	28.7582	92.4574	90.9451	21.5655	74.6945	98.3957	85.9456	97.1631	150.652	68.7606	124.361	36.3695	52.8381	32.4133	99.543	74.9489	65.2847	43.6321
ENSBTAG00000045162	0	0	0	0	0	1.84719	0	0	0	0	0	0	0	0	1.1421	0	0	0	0	0	0	0	0	0	0	0	0	0	0	0	0	0	0	0	0	0	0	0	0	0	0	0	0	0	0	0	0	0	0
ENSBTAG00000054676	1.8008	0	0	0	0	0	0	0	0	0	0	0.671432	0	0	0	0	0	0	0	0	0	0	0	0	0	0	0	0	0	0	0	0	0	0	0	0	0	0	0.837613	0	0	0	0	0	0.623332	0	0	0	0
ENSBTAG00000044510	0	0	0	0	0	0	0	0	0	0	0	0	0	0	0	0	0	0	0	0	0	0	0	0	0	0	0	0	0	0	0	0	0	0	0	0	0	0	0	0	0	0	0	0	0	0	0	0	0
ENSBTAG00000051892	0	0	0	0	0	0	0	0	0	0	0	0	0	0	0	0	0	0	0	0	0	0	0	0	0	0	0	0	0	0	0	0	0	0	0	0	0	0	0	0	0	0	0	0	0	0	0	0	0
ENSBTAG00000003666	0	0	0	0	0	0	0	0	0	0	0	0	0	0	0	0	0	0	0	0	0	0	0	0	0	0	0	0	0	0	0	0	0	0	0	0	0	0	0	0	0	0	0	0	0	0	0	0	0
ENSBTAG00000044968	0	0	0	0	0	0	0	0	0	0	0	0	0	0	0	0	0	0	0	0	0	0	0	0	0	0	0	0	0	0	0	0	0	0	0	0	0	0	0	0	0	0	0	0	0	0	0	0	0
ENSBTAG00000000088	54.0239	111.81	84.1563	116.574	109.652	98.8246	68.1858	64.3992	85.0871	64.6758	66.4107	18.1287	56.6143	55.9696	22.8419	58.7225	71.9523	69.1604	74.1307	45.1143	68.2467	95.0236	79.7332	82.0843	61.3677	84.7305	85.3576	142.186	44.8244	81.9801	59.1172	83.2473	62.3809	69.9226	80.2238	76.9077	72.3498	79.626	61.1457	78.158	58.6837	103.435	92.1361	72.1443	83.5265	88.1449	81.1947	84.9826	104.291
ENSBTAG00000013057	5.40239	8.84831	2.13957	3.04768	2.55005	2.77078	1.19624	0.775894	2.86007	1.77194	1.81947	0	1.78782	3.29233	2.28419	2.62154	0	0	1.05901	0	0.974953	3.4554	1.07748	1.02605	0.584454	2.66448	1.67368	3.1597	1.1348	3.56435	0.832636	0	1.67092	5.48413	1.72524	1.65988	3.61749	0.631953	3.35045	0	1.18553	3.58735	5.65748	1.01612	1.24666	4.55922	1.7845	2.2512	8.51358
ENSBTAG00000045335	0	0	0	0	0	0	0	0	0	0	0	0	0	0	0	0	0	0	0	0	0	0	0	0	0	0	0	0	0	0	0	0	0	0	0	0	0	0	0	0	0	0	0	0	0	0	0	0	0
ENSBTAG00000046313	0	0	0	0	0	0	0	0	0	0	0	0	0	0	0	0	0	0	0	0	0	0	0	0	0	0	0	0	0	0	0	0	0	0	0	0	0	0	0	0	0	0	0	0	0	0	0	0	0
ENSBTAG00000039575	0	0	0	0	0	0	0	0	0	0	0	0	0	0	0	0	0	0	0	0	0	0	0	0	0	0	0	0	0	0	0	0	0	0	0	0	0	0	0	0	0	0	0	0	0	0	0	0	0
ENSBTAG00000006893	63.0279	78.026	73.4584	71.6205	66.9388	80.3527	69.382	67.5027	67.2116	101.001	75.5081	42.9716	61.9778	73.2544	74.2363	38.7988	57.0656	74.5636	56.1276	49.3437	51.185	64.5009	74.3459	90.2927	56.6921	74.0726	80.3365	100.057	51.6332	58.5572	89.9247	74.1658	46.2287	61.2394	93.1631	85.7604	47.7509	60.6674	82.9237	75.8926	70.5389	81.9111	100.218	75.1927	67.3199	62.3093	68.7032	71.4755	88.3284
ENSBTAG00000003585	66.6295	57.1118	69.8925	163.051	90.5267	63.728	71.7745	146.644	120.838	54.0442	50.0355	217.544	60.7859	47.7388	121.633	208.15	106.688	43.2253	64.5996	183.277	115.044	130.154	53.8738	58.485	147.867	172.658	56.9051	32.6502	141.282	125.771	69.1088	77.9498	130.332	68.0946	43.1311	44.2634	120.101	104.272	45.2311	55.5035	85.9508	98.652	42.027	51.822	96.6165	69.908	57.1039	74.8522	59.5951
ENSBTAG00000049729	0	0	0	0	0	0	0	0	0	0	0	0	0	0	0	0	0	0	0	0	0	0	0	0	0	0	0	0	0	0	0	0	0	0	0	0	0	0	0	0	0	0	0	0	0	0	0	0	0
ENSBTAG00000005787	52.2231	90.0919	31.3803	31.2387	124.315	32.3258	29.906	35.6911	40.041	50.5003	25.4726	16.7858	20.8579	13.1693	14.2762	25.1668	21.0895	16.2095	23.2982	11.2786	45.3353	63.3491	16.1621	54.3808	24.5471	59.1515	61.0893	188.529	36.3135	20.3677	29.1423	35.5693	51.7984	90.0311	35.3675	89.0801	81.7553	27.174	110.565	40.7781	99.5844	181.161	89.7115	111.773	40.5166	66.1087	48.1814	85.5454	78.7506
ENSBTAG00000018397	0	0.804392	0.713189	0	0	0	0	0	0	3.54388	3.63894	0.671432	0	0	0	0	4.96223	0	2.11802	0	0.487476	0	0	0	0	0.532897	0	0	0	0	0.832636	0.756794	1.67092	0	0	0	0.723498	0	0	1.13272	1.18553	0	0	1.01612	0	0	0	0	0
ENSBTAG00000018399	1.8008	0.804392	0	0.76192	0.637512	0	1.19624	0.775894	0.715018	3.54388	0	0	0	0	0	0	1.24056	1.08063	4.23604	0	0.487476	0.575901	4.30991	0	0	0	3.34736	0	0	2.54597	1.66527	2.27038	1.11394	0.457011	0.862621	0	0	1.89586	0.837613	0	0	0.597891	0.808211	0	0.623332	0.75987	0	1.1256	1.0642
ENSBTAG00000055188	0	0	0	0	0	0	0	0	0	0	0	0	0	0	0	0	0	0	0	0	0	0	0	0	0	0	0	0	0	0	0	0	0	0	0.862621	0	0	0	0	0	0	0	0	0	0	0	0	0	0
ENSBTAG00000017140	1.8008	8.84831	4.27913	0.76192	10.8377	8.31235	14.3549	6.20715	7.86519	7.08776	10.0071	3.35716	8.9391	13.9924	9.70782	6.29169	11.165	12.9676	6.35406	4.22946	10.237	6.91081	6.46486	11.2866	12.858	5.32897	10.8789	6.3194	12.4828	6.61951	7.49372	13.6223	4.45578	7.31217	7.76359	4.42634	7.23498	5.68757	9.21374	7.92907	4.74211	10.1641	13.7396	5.08059	9.97331	8.35857	5.35349	7.31639	3.19259
ENSBTAG00000006158	7.20319	13.6747	7.13189	6.09536	14.6628	5.54156	8.37369	5.43125	10.7253	15.9475	11.8266	4.70002	1.78782	7.40775	12.5631	3.14585	3.72167	3.2419	3.17703	2.81964	5.36224	20.7324	0	16.4169	3.50673	16.5198	8.36839	23.1711	5.10658	9.67467	6.66109	6.05435	8.35459	8.6832	11.2141	18.2587	20.2579	9.47929	16.7523	15.8581	10.6698	22.122	17.7807	11.1773	6.23332	10.6382	13.3837	7.31639	18.0914
ENSBTAG00000054027	0	0	0	0	0	0	0	0	0	0	0	0	0	0	0	0	0	0	0	0	0	0	0	0	0	0	0	0	0	0	0	0	0	0	0	0	0	0	0	0	0	0	0	0	0	0	0	0	0
ENSBTAG00000049130	0	0	0	0	0	0	0	0	0	0	0	0	0	0	0	0	0	0	0	0	0	0.575901	0	0	0	0	0	0	0.567398	0	0	0	0.556972	0	0	0	0	0	0.837613	0	0	0	0	0	0.623332	0	0	0	0
ENSBTAG00000049108	0	0	2.13957	1.52384	1.27502	0	1.19624	0	0.715018	0	0	1.34286	1.78782	3.29233	54.2496	3.14585	0	0	2.11802	4.22946	1.94991	2.3036	0	0	0.584454	2.66448	0.836839	1.05323	5.10658	1.01839	0	0.756794	3.34183	0	3.45048	1.65988	0.723498	0.631953	0.837613	0	0	1.19578	1.61642	1.01612	0	0.75987	1.7845	0.562799	0
ENSBTAG00000050173	0	0	0	0	0	0	0	0	0	0	0	0	0	0	0	0	0	0	0	0	0	0	0	0	0	0	0	0	0	0	0	0	0	0	0	0	0	0	0	0	0	0	0	0	0	0	0	0	0
ENSBTAG00000044520	0	0	0	0	0	0	0	0	0	0	0	0	0	0	0	0	0	0	0	0	0	0	0	0	0	0	0	0	0	0	0	0	0	0	0	0	0	0	0	0	0	0	0	0	0	0	0	0	0
ENSBTAG00000020460	0	0	0	0	0	0	0	0	0	0	0	0	0	0	0	0	0	0	0	0	0	0	0	0	0	0	0	0	0	0	0	0	0	0	0	0	0	0	0	0	0	0	0	0	0	0	0	0	0
ENSBTAG00000038103	0	0	0	0	0	0	0	0	0	0	0	0	0	0	0	0	0	0	0	0	0	0	0	0	0	0	0	0	0	0	0	0	0	0	0	0	0	0	0	0	0	0	0	0	0	0	0	0	0
ENSBTAG00000022275	3.6016	2.41317	2.85276	2.28576	0.637512	0.923594	2.39248	1.55179	0.715018	1.77194	0.909736	3.35716	0	0.823083	6.85258	0	0	0	1.05901	0	0	0	2.15495	2.05211	2.33782	0	1.67368	2.10647	0.567398	0.509193	1.66527	0.756794	1.11394	1.82804	2.58786	2.21317	0.723498	1.26391	1.67523	3.39817	1.77829	0.597891	0	2.03223	0.623332	1.51974	2.67675	1.6884	0
ENSBTAG00000051495	0	0	0	0	0	0	0	0	0	0	0	0	0	0	0	0	0	0	0	0	0	0	0	0	0	0	0	0	0	0	0	0	0	0	0	0	0	0	0	0	0	0	0	0	0	0	0	0	0
ENSBTAG00000055085	0	0	0	0	0	0	0	0	0	0	0	0	0	0	0	0	0	0	0	0	0	0	0	0	0	0	0	0	0	0	0	0	0	0	0	0	0	0	0	0	0	0	0	0	0	0	0	0	0
ENSBTAG00000042390	0	0	1.42638	0	0	0	0	0	0.715018	0	0	0	0	0	0	0	0	1.08063	0	0	0	0	0	0	0	0	0	0	0	0	0	0	0	0	0.862621	0.553293	0	0	0.837613	0	0	0.597891	0	0	0	0	0	0	0
ENSBTAG00000033360	0	0	0	0	0	0	0	0	0	0	0	0	0	0	0	0	0	0	0	0	0	0	0	0	0	0	0	0	0	0	0	0	0	0	0	0	0	0	0	0	0	0	0	0	0	0	0	0	0
ENSBTAG00000054558	0	0	0	0	0	0	0	0	0	0	0	0	0	0	0	0	0	0	0	0	0	0	0	0	0	0	0	0	0	0	0	0	0	0	0	0	0	0	0	0	0	0	0	0	0	0	0	0	0
ENSBTAG00000013769	10.8048	4.82635	1.42638	5.33344	5.1001	12.0067	3.58873	6.98304	4.29011	1.77194	0	1.34286	4.76752	3.29233	0	3.14585	1.24056	4.32253	3.17703	0	0.974953	6.33491	2.15495	5.13027	0.584454	4.26317	5.02103	20.0114	3.97178	1.52758	0.832636	3.02718	10.0255	16.4524	5.17573	9.40598	13.023	6.95148	13.4018	12.46	16.0046	13.1536	25.8628	11.1773	1.87	3.03948	5.35349	5.62799	1.0642
ENSBTAG00000014441	1.8008	6.43513	3.56594	2.28576	0.637512	1.84719	1.19624	3.10357	0	1.77194	1.81947	2.0143	1.78782	3.29233	19.4156	8.38893	1.24056	3.2419	10.5901	2.81964	1.46243	1.1518	0	1.02605	0	2.66448	0.836839	1.05323	1.1348	0.509193	0	0	1.67092	0	0.862621	0	2.89399	0	0.837613	1.13272	0	1.79367	1.61642	0	0	1.51974	0.892249	1.1256	0
ENSBTAG00000046637	0	0	0	0	0	0	0	0	0	0	0	0	0	0	0	0	0	0	0	0	0	0	0	0	0	0.532897	0	0	0	0	0	0	0	0	0	0	0	0	0	0	0	0	0	0	0	0	0.892249	0	0
ENSBTAG00000012646	3.6016	0	0	0	0	0	0	0	0	0	0	0	0	0	0	0	0	0	0	0	0	0.575901	0	2.05211	0	0	0.836839	0	0	0.509193	0	0	0	0	0	0	0.723498	0.631953	0	0	0	0	0.808211	0	0	0	0	0	1.0642
ENSBTAG00000001209	9.00399	6.43513	8.55827	3.04768	7.01264	7.38875	1.19624	3.10357	3.57509	7.08776	0	0.671432	6.55534	4.11541	1.1421	0	2.48111	2.16126	3.17703	0	1.94991	14.9734	1.07748	10.2605	0	1.59869	5.85787	14.7453	2.83699	3.56435	4.99582	6.81115	12.8104	26.9636	21.5655	23.7916	17.364	12.6391	23.4532	27.1854	24.8961	13.7515	40.4106	32.5158	2.49333	18.9968	15.1682	6.19079	19.1556
ENSBTAG00000004601	3.6016	10.4571	10.6978	12.1907	14.6628	4.61797	7.17745	7.75894	7.15018	8.8597	8.18762	7.38575	8.9391	8.23083	7.99468	8.38893	6.20279	4.32253	10.5901	8.45893	8.2871	13.2457	11.8522	6.15632	8.76681	8.52634	10.8789	18.9582	11.348	13.239	16.6527	18.1631	8.35459	12.7963	7.76359	6.63951	9.40547	6.31953	10.889	7.92907	13.0408	10.762	16.9724	14.2256	12.4666	10.6382	5.35349	12.3816	22.3481
ENSBTAG00000004599	0	0	0	0	0	0	0	0	0	0	0	0	0	0	0	0	0	0	0	0	0	0.575901	0	0	0	0	0	0	0	0	0	0	0	0	0	0	0	0	0	0	0	0	0	0	0	0	0	0	0
ENSBTAG00000015065	0	0	0	0	0.637512	0	0	0	0	0	0	0	0	0	0	0	0	0	0	0	0	0	0	0	0	0	0	0	0	0	0	0	0	0.457011	0	0	0	0	0	0	0.592764	1.79367	0	0	0	0	0	0	0
ENSBTAG00000016554	0	2.41317	0	0.76192	0.637512	0	1.19624	0	0.715018	1.77194	0	0	0	0	0	0	0	0	0	0	0	0.575901	1.07748	0	0	1.59869	0	3.1597	0.567398	0.509193	0	0.756794	0	1.82804	0	1.10659	0	0	0	0	0	0.597891	1.61642	1.01612	0	0	0	0.562799	0
ENSBTAG00000048550	0	0	0.713189	0	0.637512	0	0	1.55179	0.715018	0	0	0	0	0.823083	0	0	0	0	0	0	0	1.1518	0	0	0	0	0	0	0	0	0	0	0	0	1.72524	0.553293	0	0	0	0	0	0	0	0	0	0	0	0	0
ENSBTAG00000019332	1.8008	11.2615	1.42638	3.04768	42.7133	0	1.19624	15.5179	4.29011	2.65791	0	1.34286	0	0.823083	0	0	0	0	0	0	2.43738	22.4601	1.07748	10.2605	1.16891	15.9869	14.2263	34.7567	5.10658	3.56435	0.832636	11.3519	1.11394	15.9954	2.58786	6.63951	12.2995	1.89586	15.9146	2.26545	4.74211	13.7515	9.69854	11.1773	1.87	3.03948	0.892249	18.0096	25.5407
ENSBTAG00000033319	0	0	0	0	0	0.923594	0	0	0	0	0	0	0.59594	0.823083	0.571048	0	1.24056	0	0	0	0	0	0	0	0	0	0	0	0	0	0	0	0	0.457011	0.862621	0.553293	0	0	0	2.26545	0	0.597891	0	1.01612	0	0.75987	0	0	0
ENSBTAG00000011871	0	0	0	0	0	0	0	0	0	0	0	0	0	0	0.571048	0	0	0	0	0	0	0	0	0	0	0	0	0	0	0	0	0	0	0	0	0	0	0	0	0	0	0	0	0	0	0	0.892249	0	0
ENSBTAG00000009084	39.6176	82.8523	59.9079	90.6685	58.0136	84.9706	57.4196	80.6929	60.0615	66.4478	101.89	78.5575	88.7951	81.4852	78.2336	133.174	91.8012	60.5154	48.7145	101.507	136.006	46.648	82.9657	67.7195	147.282	83.1319	80.3365	28.4373	115.749	102.857	100.749	93.8424	80.761	38.3889	66.4218	65.8418	60.7738	80.258	41.8806	70.2289	38.5297	34.0798	37.9859	40.6447	104.096	51.6712	80.3024	68.6615	48.9531
ENSBTAG00000009085	5.40239	7.23952	14.977	20.5718	14.0253	6.46516	15.5511	37.2429	12.8703	13.2896	7.27789	26.1858	4.76752	8.23083	30.2656	29.3612	18.6084	5.40316	7.41307	45.1143	25.8362	19.5806	10.7748	4.10421	21.0404	31.9738	8.36839	5.26617	28.9373	20.3677	4.16318	6.05435	26.7347	6.39815	6.03835	6.63951	7.23498	17.6947	7.53851	10.1945	8.2987	15.5452	8.89033	4.06447	9.97331	2.27961	6.24574	12.9444	5.32099
ENSBTAG00000010793	27.012	90.8963	69.8925	41.9056	66.9388	118.22	53.8309	48.1054	90.8072	68.2197	60.0426	69.1575	173.419	117.701	10.2789	212.869	129.018	118.87	238.277	81.7696	96.5203	36.8576	103.438	52.3287	117.475	29.3093	20.0841	7.37263	55.0376	60.594	61.6151	51.462	79.6471	88.66	283.802	98.4861	96.2252	288.17	71.1971	101.945	102.548	23.9156	42.8352	51.822	117.186	149.694	92.7939	40.5215	24.4765
ENSBTAG00000040144	0	0	2.13957	0.76192	0	0.923594	0	0	1.43004	0	0.909736	0.671432	1.78782	0	0.571048	0	1.24056	0	0	0	0.974953	0	0	0	0.584454	0	0	0	0	0	0.832636	0.756794	0.556972	0	0	0	0	0	0	0	0	0	0	0	0.623332	0	0	0	0
ENSBTAG00000001235	9.00399	11.2615	17.8297	28.953	12.1127	12.0067	21.5324	28.7081	13.5853	12.4036	25.4726	34.243	13.7066	18.1078	7.99468	51.3822	18.6084	18.3707	25.4163	19.7375	43.8729	12.0939	34.4792	14.3647	43.8341	32.5067	19.2473	6.3194	44.8244	26.478	19.1506	32.5421	32.8614	14.6243	23.2908	13.8323	23.1519	35.3893	10.889	19.2563	12.448	10.1641	8.89033	19.3062	14.96	17.477	19.6295	12.9444	5.32099
ENSBTAG00000006534	0	0	0.713189	3.04768	0.637512	0	0	1.55179	1.43004	0	0	0	1.19188	0.823083	0	2.62154	1.24056	1.08063	0	1.40982	0	1.1518	2.15495	1.02605	0.584454	0.532897	1.67368	2.10647	0.567398	0.509193	1.66527	0	1.11394	2.74206	0.862621	3.31976	1.447	0.631953	0.837613	0	1.77829	0.597891	2.42463	5.08059	1.87	3.03948	0	0	1.0642
ENSBTAG00000005723	0	4.02196	4.27913	6.09536	2.55005	1.84719	2.39248	3.87947	3.57509	3.54388	3.63894	4.02859	3.57564	2.46925	1.1421	2.62154	6.20279	0	4.23604	5.63928	3.89981	7.48671	4.30991	3.07816	2.92227	5.32897	1.67368	3.1597	5.67398	5.60112	4.16318	6.81115	5.56972	5.94114	4.31311	5.53293	6.51148	4.42367	4.18806	4.5309	4.74211	4.78313	8.89033	4.06447	5.60999	6.07896	2.67675	3.37679	0
ENSBTAG00000000242	0	0	0	0	0	0	0	0	0	0	0	0	0	0	0	0	0	0	1.05901	0	0	0	0	0	0	0	0	1.05323	0	0	0	0	0.556972	0	0	0	0	0	0	0	0	0	0	0	0	0.75987	0	0	0
ENSBTAG00000013909	0	0.804392	0	0	0	0	0	0.775894	0	0	0	0	2.38376	0	0	0	2.48111	2.16126	3.17703	0	0	0	0	0	0	0	1.67368	2.10647	0.567398	2.54597	0	0	0	0	0	0	1.447	0	0	0	0	0	2.42463	0	0	1.51974	0	0	1.0642
ENSBTAG00000050116	18.008	66.7645	6.4187	22.8576	108.377	4.61797	14.3549	31.8116	24.3106	32.7809	0.909736	3.35716	2.38376	5.76158	0.571048	0	0	9.72569	3.17703	0	18.0366	65.6527	4.30991	53.3548	1.16891	33.5725	39.3314	132.707	10.7806	5.09193	8.32636	31.0285	4.45578	56.6693	11.2141	60.3089	44.8569	8.21538	113.078	31.7163	39.1224	90.2816	59.8077	53.8542	6.85665	37.2336	12.4915	33.2051	72.3654
ENSBTAG00000013920	18.008	32.9801	10.6978	9.90496	65.6638	4.61797	5.98121	16.2938	12.8703	18.6054	0.909736	1.34286	0.59594	4.11541	1.1421	2.62154	1.24056	5.40316	1.05901	2.81964	14.1368	45.4962	0	17.4429	4.67563	19.7172	18.4105	55.8214	7.94357	10.6931	1.66527	18.9198	5.56972	52.0992	6.03835	43.7101	23.8754	2.52781	44.3935	12.46	40.308	99.2499	34.7531	38.6125	8.72665	15.1974	19.6295	28.7027	34.0543
ENSBTAG00000049524	3.6016	4.02196	0.713189	5.33344	10.2002	0.923594	0	3.87947	2.86007	2.65791	0	1.34286	0	0	0	0	1.24056	2.16126	0	1.40982	4.87476	8.06261	0	5.13027	0.584454	2.13159	2.51052	10.5323	2.26959	0.509193	2.49791	3.02718	1.11394	4.11309	4.31311	5.53293	9.40547	0.631953	13.4018	1.13272	3.55658	12.5557	4.04106	5.08059	1.87	3.79935	2.67675	4.50239	6.38518
ENSBTAG00000013937	36.016	29.7625	13.5506	10.6669	37.6132	10.1595	7.17745	15.5179	20.0205	23.9212	11.8266	8.05718	22.6457	15.6386	4.56839	2.62154	16.1272	15.1288	12.7081	14.0982	21.9364	23.6119	25.8594	32.8337	19.287	23.9803	23.4315	45.289	13.6175	22.4045	20.8159	31.0285	13.3673	24.6786	21.5655	23.7916	16.6405	13.903	39.3678	6.79635	17.7829	38.8629	24.2463	31.4996	22.44	25.8356	23.1985	23.0748	37.2469
ENSBTAG00000013292	0	0	0	0	0	0	2.39248	0	0	0	0	0	0	0	0	0	0	0	0	0	0	0.575901	0	0	0	0.532897	0	1.05323	0	0.509193	0	0.756794	0	0	0	0	2.17049	0	0.837613	0	0	0	0	0	0	0.75987	1.7845	0.562799	1.0642
ENSBTAG00000052710	0	0	0	0	0	0	0	0	0	0	0	0	0	0	0	0	0	0	0	0	0	0	0	0	0	0	0	0	0	0	0	0	0	0	0	0	0	0	0	0	0	0	0	0	0	0	0	0	0
ENSBTAG00000021000	16.2072	18.501	9.98464	6.09536	8.28766	7.38875	10.7662	6.20715	11.4403	7.97373	13.646	8.05718	5.36346	14.8155	8.56573	2.62154	9.92446	10.8063	9.53109	7.0491	5.36224	8.63851	17.2396	11.2866	10.5202	14.9211	16.7368	11.5856	5.67398	9.16548	23.3138	14.3791	5.01275	11.8823	9.48883	9.95927	9.40547	10.1112	12.5642	13.5927	4.74211	7.77259	22.6299	7.11282	14.96	14.4375	16.0605	9.00478	6.38518
ENSBTAG00000007784	25.2112	23.3274	15.6902	25.9053	18.4879	18.4719	11.9624	13.1902	20.7355	18.6054	15.4655	16.7858	14.8985	17.2847	15.4183	33.5557	19.8489	31.3383	19.0622	19.7375	10.237	14.3975	21.5495	18.469	28.6383	19.1843	18.4105	12.6388	16.4545	20.3677	16.6527	13.6223	20.051	22.3935	12.0767	21.5784	24.5989	30.9657	11.7266	20.389	27.8599	13.7515	19.3971	9.14506	18.7	12.1579	12.4915	14.6328	14.8988
ENSBTAG00000002703	27.012	28.1537	28.5276	61.7155	24.2255	40.6381	34.691	61.2956	38.6109	23.0352	28.2018	106.086	40.5239	41.9772	22.8419	144.185	48.3817	50.7897	47.6555	112.786	103.345	29.9468	50.6414	27.7034	98.1883	71.4081	30.1262	17.905	82.8401	69.2503	40.7992	31.7853	93.0144	31.9907	30.1917	30.4311	51.3684	92.2651	34.3421	53.2381	45.6428	46.0376	23.4381	27.4352	36.7766	29.6349	16.9527	28.7027	36.1827
ENSBTAG00000004971	12.6056	21.7186	21.3957	15.2384	29.3256	24.937	13.1587	19.3973	14.3004	16.8334	15.4655	7.38575	16.0904	7.40775	17.1315	6.29169	8.6839	7.56442	5.29505	2.81964	15.5992	51.8311	9.69729	35.9119	9.35127	41.5659	27.6157	45.289	15.8871	11.2022	10.8243	17.4063	17.8231	44.787	28.4665	43.1568	35.4514	19.5905	36.0173	21.5218	46.8284	37.0693	50.1091	36.5802	24.9333	33.4343	31.2287	26.4515	32.9901
ENSBTAG00000044668	0	0	0	0	0	0	0	0	0	0	0	0	0	0	0	0	0	0	0	0	0	0	0	0	0	0	0	0	0	0	0	0	0	0	0	0	0	0	0	0	0	0	0	0	0	0	0	0	0
ENSBTAG00000004974	1.8008	0	0	0.76192	0.637512	0.923594	1.19624	0	0	0	0.909736	0	0	0	0	0	1.24056	1.08063	0	1.40982	0	0	0	2.05211	0	0	0	1.05323	0	0.509193	0	3.02718	0	0	1.72524	1.10659	0	0	0	2.26545	0.592764	1.19578	0.808211	1.01612	1.24666	1.51974	0	1.1256	0
ENSBTAG00000004975	10.8048	21.7186	8.55827	5.33344	17.2128	12.9303	17.9436	8.53483	12.1553	13.2896	10.0071	14.1001	9.53504	6.58466	10.8499	2.09723	8.6839	5.40316	7.41307	11.2786	5.84972	20.7324	8.61981	23.5992	3.50673	10.125	7.53155	27.3841	7.37617	4.07355	1.66527	13.6223	7.79761	19.6515	8.62621	19.9185	7.95848	8.84734	30.1541	9.0618	17.7829	21.5241	16.9724	18.2901	6.23332	18.9968	9.81474	15.7584	17.0272
ENSBTAG00000004977	1.8008	0.804392	2.85276	3.8096	6.37512	3.69438	2.39248	4.65536	3.57509	2.65791	2.72921	0.671432	1.78782	3.29233	3.99734	2.09723	2.48111	1.08063	0	4.22946	6.82467	3.4554	3.23243	2.05211	7.59791	5.32897	3.34736	6.3194	5.67398	2.54597	4.16318	3.02718	6.1267	5.48413	2.58786	3.31976	4.34099	1.26391	9.21374	4.5309	3.55658	8.96837	6.46569	5.08059	3.73999	3.03948	5.35349	7.31639	4.25679
ENSBTAG00000002132	0	0	0	0	0	0	0	0	0	0	0	0	0	0	0	0	0	0	0	0	0	0	0	0	0	0	0	0	0	0	0	0	0	0	0	0	0	0	0	0	0	0	0	0	0	0	0	0	0
ENSBTAG00000050260	0	0	0	0	0	0	0	0	0	0	0	0	0	0	0	0	0	0	0	0	0	0	0	0	0	0	0	0	0	0	0	0	0	0	0	0	0	0	0	0	0	0	0	0	0	0	0	0	0
ENSBTAG00000011921	0	1.60878	1.42638	2.28576	1.91254	0	0	0	3.57509	0	0	0.671432	3.57564	2.46925	3.99734	4.71877	0	2.16126	4.23604	2.81964	0.487476	0	0	0	0	1.06579	0	0	1.70219	0.509193	0	0	1.11394	2.28505	0.862621	0	1.447	0	0.837613	0	0.592764	1.79367	0.808211	2.03223	0	1.51974	3.569	0	0
ENSBTAG00000011928	0	4.02196	1.42638	0.76192	1.91254	1.84719	1.19624	2.32768	0	1.77194	0.909736	0	1.78782	0	0	0	0	0	1.05901	0	1.94991	2.8795	0	2.05211	1.75336	2.66448	2.51052	3.1597	0.567398	0.509193	0.832636	1.51359	1.11394	0.457011	2.58786	1.65988	2.89399	1.26391	2.51284	0	1.77829	1.79367	0.808211	7.11282	4.98666	0.75987	3.569	1.1256	5.32099
ENSBTAG00000047946	0	0	0.713189	0	0	0	1.19624	0.775894	0	0	0	0.671432	0	0	0	0	0	0	0	0	0	0	0	0	0.584454	0	0	0	0	1.01839	0	0	0	0	0	0	0	0	0	0	0	0	0	0	0	0	0	0	0
ENSBTAG00000006451	0	0	0	0	0	0	0	0	0	0	0	0	0	0	0	0	0	0	0	0	0	0	0	0	0	0	0	0	0	0.509193	0	0	0	2.74206	1.72524	0	1.447	0	0	1.13272	1.77829	0.597891	1.61642	0	0	0	0	0	0
ENSBTAG00000049208	0	0	0	0	0	0	0	0	0	0	0	0	0	0	0	0	0	0	0	0	0	0	0	0	0	0	0	0	0	0	0	0	0	0	0	0	0	0	0	0	0	0	0	0	0	0	0	0	0
ENSBTAG00000049383	0	0	0	0	0	0.923594	0	0	0	0	0	0	0	0	0	0	0	0	0	0	0	0	0	0	0	0	0.836839	0	0	0	0	0	0	0	0	0	0.723498	0	0	0	0	0	0	0	0	0	0	0	0
ENSBTAG00000044343	0	0	0	0	0	0	0	0	0	0	0	0	0	0	0	0	0	0	0	0	0	0	0	0	0	0	0	0	0	0	0	0	0	0	0	0	0	0	0	0	0	0	0	0	0	0	0	0	0
ENSBTAG00000045517	7.20319	4.02196	4.99232	3.8096	1.91254	3.69438	1.19624	1.55179	0.715018	1.77194	0	1.34286	2.38376	4.11541	2.85524	0.524308	3.72167	6.48379	5.29505	0	1.46243	0.575901	3.23243	7.18237	1.16891	0	7.53155	1.05323	1.1348	0.509193	2.49791	6.05435	1.11394	0.914021	0	1.65988	0	4.42367	2.51284	2.26545	1.77829	1.79367	2.42463	4.06447	1.24666	0.75987	3.569	2.81399	7.44938
ENSBTAG00000048452	0	0	0	0.76192	0	0	0	0	0	1.77194	0	0	0	0	0.571048	0	0	0	0	0	0	0	0	0	0	0	0	0	0	0	0	0	0	0	0	0	0	0	0	0	0	0	0	0	0	0	0	0	0
ENSBTAG00000048985	0	0	0	0	0	0	0	0	0	0	0	0	0	0	0	0	0	0	0	0	0	0	0	0	0	0	0	0	0	0	0	0	0	0	0	0	0	0	0	0	0	0	0	0	0	0	0	0	0
ENSBTAG00000048715	0	0	0	0	0	0	0	0	0	0	0	0	0	0	0	0	0	0	0	0	0	0	0	0	0	0	0	0	0	0	0	0	0	0	0	0	0	0	0	0	0	0	0	0	0	0	0	0	0
ENSBTAG00000055075	0	0	0	0	0	0	0	0	0	0	0	0	0	0	0	0	0	0	0	0	0	0	0	0	0	0	0	0	0	0	0	0	0	0	0	0	0	0	0	0	0	0	0	0	0	0	0	0	0
ENSBTAG00000049072	0	0	0	0	0	0	0	0	0	0	0	0	0	0	0	0	0	0	0	0	0	0	0	0	0	0	0	0	0	0	0	0	0	0	0	0	0	0	0	0	0	0	0	0	0	0	0	0	0
ENSBTAG00000045704	0	0	0	0	0	0	0	0	0	0	0	0	0	0	0	0	0	0	0	0	0	0	0	0	0	0	0	0	0	0	0	0	0	0.457011	0	0	0	0	0.837613	0	0	0	0	1.01612	0	0	0	0	1.0642
ENSBTAG00000054494	0	0	0	0	0	0	0	0	0	0	0	0	0	0	0	0	0	0	0	0	0	0	0	0	0	0	0	0	0	0	0	0	0	0	0	0	0	0	0	0	0.592764	0	0	0	0	0	0	0	0
ENSBTAG00000014157	0	0	0	0	0	0	0	0	0	0	0	0	0	0	0	0	0	0	0	0	0	0	0	0	0	0	0	0	0	0	0	0	0	0	0	0	0	0	0	0	0	0	0	0	0	0	0	0	0
ENSBTAG00000009014	0	0	0.713189	3.04768	0.637512	0.923594	0	0.775894	4.29011	0	0	0.671432	0	0	0	1.57292	0	0	0	0	6.82467	38.5853	0	1.02605	3.50673	26.6448	0	0	28.3699	5.09193	0	0.756794	5.01275	1.82804	0	1.65988	2.89399	0	0	0	0	4.18524	0	0	1.24666	2.27961	3.569	4.50239	0
ENSBTAG00000001390	12.6056	9.6527	4.27913	7.6192	18.4879	20.3191	7.17745	10.0866	17.1604	11.5176	4.54868	5.37146	9.53504	5.76158	7.42363	7.86462	7.44334	19.4514	9.53109	7.0491	7.31215	19.0047	5.38738	13.3387	6.429	13.3224	3.34736	13.692	7.37617	6.11032	4.16318	4.54076	7.24064	14.1673	14.6646	8.85268	8.68198	5.05562	12.5642	10.1945	10.6698	11.3599	8.08211	8.12894	11.8433	15.9573	26.7675	9.56758	19.1556
ENSBTAG00000000210	3.6016	5.63074	6.4187	2.28576	4.46259	0.923594	7.17745	1.55179	2.14505	4.42985	8.18762	2.0143	5.36346	2.46925	1.71315	4.19446	3.72167	3.2419	4.23604	1.40982	3.89981	0.575901	11.8522	1.02605	1.75336	5.32897	5.85787	0	1.1348	3.56435	4.16318	7.56794	6.1267	5.94114	11.2141	9.40598	1.447	6.31953	4.18806	7.92907	3.55658	1.79367	3.23285	7.11282	4.98666	6.07896	4.46124	2.2512	4.25679
ENSBTAG00000000213	0	5.63074	2.85276	1.52384	2.55005	4.61797	3.58873	3.10357	2.86007	2.65791	3.63894	2.0143	1.78782	5.76158	5.71048	8.38893	3.72167	7.56442	5.29505	4.22946	4.87476	3.4554	5.38738	4.10421	3.50673	5.32897	6.69471	6.3194	6.80877	4.07355	4.16318	1.51359	5.01275	4.57011	3.45048	3.31976	3.61749	7.58343	1.67523	2.26545	1.18553	7.17469	2.42463	2.03223	3.11666	5.31909	0.892249	5.06519	1.0642
ENSBTAG00000008562	0	0.804392	1.42638	3.04768	7.65015	0.923594	1.19624	0	0.715018	0	0	1.34286	2.9797	2.46925	2.28419	3.14585	1.24056	2.16126	3.17703	2.81964	5.36224	2.3036	0	2.05211	2.92227	1.59869	1.67368	2.10647	2.83699	1.01839	1.66527	3.78397	5.56972	2.28505	1.72524	0.553293	6.51148	4.42367	2.51284	3.39817	0.592764	4.18524	0	0	1.87	2.27961	3.569	3.93959	1.0642
ENSBTAG00000012581	5.40239	2.41317	0	0	3.18756	0.923594	1.19624	1.55179	2.14505	3.54388	1.81947	2.0143	2.9797	4.9385	1.1421	5.24308	2.48111	5.40316	3.17703	0	1.94991	3.4554	7.54233	2.05211	1.16891	4.26317	2.51052	2.10647	6.80877	2.54597	3.33054	1.51359	0.556972	3.19907	1.72524	1.65988	1.447	5.05562	1.67523	1.13272	2.96382	2.98946	2.42463	7.11282	5.60999	3.79935	0.892249	2.2512	5.32099
ENSBTAG00000018059	0	0	2.13957	0	0	0.923594	0	0	0	0.88597	1.81947	0	0.59594	0	0.571048	0.524308	4.96223	0	0	0	0.487476	0	0	0	0	0.532897	0	0	1.1348	0	0	0	0	0	1.72524	0.553293	0.723498	0	0	2.26545	0	0	0.808211	0	0	0	0	0	0
ENSBTAG00000009391	0	0.804392	1.42638	0	0	0	2.39248	1.55179	0	2.65791	0.909736	0.671432	0.59594	0	1.1421	1.04862	2.48111	1.08063	0	0	0.487476	2.3036	0	1.02605	0.584454	0.532897	2.51052	3.1597	0.567398	2.54597	7.49372	0.756794	1.67092	0.914021	0	2.76646	2.17049	1.26391	0.837613	3.39817	1.77829	0.597891	2.42463	1.01612	0.623332	0	0	0	2.12839
ENSBTAG00000005604	0	0	0	0	0	0	0	0	0	0	0	0	0	0	0	0	0	0	0	0	0	0	0	0	0	0	0	0	0	0	0	0	0	0	0	0	0	0	0	0	0	0	0	0	0	0	0	0	0
ENSBTAG00000002182	0	14.479	13.5506	5.33344	9.56268	8.31235	4.78497	20.1732	11.4403	11.5176	6.36815	8.05718	16.6863	12.3462	11.421	20.9723	21.0895	10.8063	15.8852	2.81964	22.4239	17.277	14.0072	8.20843	25.1315	31.9738	10.0421	14.7453	29.5047	19.3493	11.6569	6.81115	21.165	18.2804	10.3515	13.8323	14.47	17.6947	15.077	11.3272	15.4119	20.3283	11.315	8.12894	18.7	17.477	12.4915	13.5072	17.0272
ENSBTAG00000001293	16.2072	19.3054	2.13957	2.28576	12.7502	4.61797	0	6.20715	3.57509	14.1755	0	0.671432	1.19188	4.9385	0.571048	0	0	4.32253	1.05901	0	7.79962	10.3662	0	17.4429	0	4.79607	16.7368	20.0114	1.70219	2.54597	4.16318	12.8655	2.22789	9.59722	4.31311	19.9185	2.17049	0.631953	15.077	11.3272	4.14935	8.96837	6.46569	23.3707	0.623332	9.11844	7.13799	7.31639	14.8988
ENSBTAG00000044376	0	0	0	0	0	0	0	0	0	0	0	0	0	0	0	0	0	0	0	0	0	0	0	0	0	0	0	0	0	0	0	0	0	0	0	0	0	0	0	0	0	0	1.61642	0	0	0	0	0	0
ENSBTAG00000053648	0	0	0	0	0	0	0	0	0	0	0	0	0	0	0	0	0	0	0	0	0	0	0	0	0	0	0	0	0	0	0	0	0	0	0	0	0	0	0	0	0	0	0	0	0.623332	0	0	0	1.0642
ENSBTAG00000019557	0	2.41317	0	0	0.637512	0	0	0	0	0	0	0	0	0	0	0	0	0	0	0	0	1.1518	0	0	0	0	0	0	0.567398	0	0	2.27038	0	0.457011	0	0.553293	0	0	0	0	1.18553	0.597891	0	1.01612	0	0	0.892249	1.1256	0
ENSBTAG00000048057	27.012	56.3074	48.4968	25.9053	52.9135	62.8044	38.2797	44.2259	38.6109	43.4126	52.7647	49.0145	29.797	44.4465	57.1048	37.2259	26.0517	32.419	41.3014	28.1964	43.3854	47.2239	52.7963	56.4329	43.8341	50.0923	54.3945	56.8746	37.4483	48.8825	47.4602	60.5435	43.4439	51.6422	42.2684	48.6898	43.4099	42.3408	49.4191	29.4508	50.385	49.625	74.3555	66.0476	38.0233	53.1909	51.7504	38.8331	42.5679
ENSBTAG00000055108	1.8008	0	0.713189	0	0.637512	0	0	0	0	0.88597	0	0	0	0	0	0	1.24056	2.16126	0	0	0	0	0	0	0	0.532897	0	0	0	0	0	0	0	0.914021	1.72524	1.65988	0.723498	0	1.67523	2.26545	0	0	0.808211	0	0	0.75987	2.67675	0	1.0642
ENSBTAG00000001464	0	0	0	0	0.637512	0	0	0	0	0	0	0	0	0	0	0	0	0	0	0	0	0	0	0	0	0.532897	0	0	0	0	0	0	0	0	0	0	0	0	0	0	0	0	0.808211	0	0	0	0	0	0
ENSBTAG00000033170	0	0.804392	0.713189	0	0	0	1.19624	0	0	0	0	0	0	0	0	0	0	0	0	0	0	0	0	0	0	0	0	0	0	0	0	2.27038	0	0	0	0.553293	0.723498	0	0	0	0	0	0	0	1.24666	0.75987	0.892249	0	0
ENSBTAG00000022155	0	0	0	0	2.55005	0.923594	0	1.55179	1.43004	0	0	0.671432	0.59594	0.823083	3.42629	0.524308	1.24056	1.08063	0	1.40982	0	1.1518	0	0	0	3.19738	0	1.05323	0	1.01839	0.832636	0	1.67092	0.457011	0	0	5.78798	0.631953	0	1.13272	2.37106	2.39156	4.04106	0	0	0	1.7845	0.562799	0
ENSBTAG00000048370	0	0	0	0	0	0	0	0	0	0	0	0	0	0	0	0	0	0	0	0	0	0	0	0	0	0	0	0	0	0	0	0	0	0	0	0	0	0	0	0	0	0	0	0	0	0	0	0	0
ENSBTAG00000015892	7.20319	4.82635	7.13189	9.14304	8.92517	5.54156	11.9624	8.53483	5.72014	9.74567	7.27789	14.7715	7.15128	11.5232	18.2735	19.9237	1.24056	6.48379	8.47208	18.3277	19.0116	13.8216	2.15495	3.07816	19.8714	13.8553	6.69471	9.4791	26.1003	15.785	4.99582	11.3519	19.494	13.2533	5.17573	14.9389	20.9814	19.5905	5.02568	10.1945	19.5612	26.3072	4.84927	12.1934	7.47998	10.6382	12.4915	10.6932	4.25679
ENSBTAG00000015895	0	0.804392	0	0	0	0	0	0	0	0	0	0	0	0	0	0	0	0	0	0	0	0	0	0	0	0	0	0	0	0	0	0	0	0	0	0	0	0	0	0	0	0	0	0	0	0	0	0	0
ENSBTAG00000015898	3.6016	16.0878	10.6978	29.7149	19.7629	13.8539	9.56993	13.1902	15.7304	8.8597	17.285	36.9288	14.8985	12.3462	27.4103	42.9932	17.3678	7.56442	12.7081	28.1964	29.7361	21.8842	16.1621	18.469	29.8072	26.1119	15.0631	16.8517	38.0156	24.4413	9.159	12.8655	33.4183	28.7917	11.2141	26.5581	41.9629	29.7018	15.077	21.5218	49.7922	22.122	15.356	15.2418	13.7133	12.9178	10.707	22.512	6.38518
ENSBTAG00000016848	1.8008	4.02196	3.56594	6.85728	7.01264	5.54156	1.19624	9.31072	5.00512	2.65791	1.81947	4.02859	7.15128	4.9385	7.99468	10.4862	4.96223	3.2419	3.17703	8.45893	15.5992	12.0939	5.38738	3.07816	29.2227	13.8553	3.34736	3.1597	14.7523	9.16548	4.16318	6.81115	17.2661	12.3393	4.31311	8.29939	18.0874	13.903	4.18806	10.1945	13.6336	13.1536	4.04106	14.2256	9.34998	6.83883	8.03024	10.1304	4.25679
ENSBTAG00000045436	0	0	0	0	0	0	0	0	0	0	0	0	0	0	0	0	0	0	0	0	0	0	0	0	0	0	0	0	0	0	0	0	0	0	0	0	0	0	0	0	0	0	0	0	0	0	0	0	0
ENSBTAG00000001918	0	0.804392	0	0	0	0	0	0	0	0	0	0	0	0	0	0	0	0	0	0	0	0	0	0	0	0	0	0	0	0	0	0	0	0	0.862621	0	0	0	0	0	0	0	0.808211	0	0	0	0	0	0
ENSBTAG00000001920	1.8008	7.23952	2.85276	0.76192	7.01264	3.69438	7.17745	2.32768	2.86007	5.31582	2.72921	4.02859	4.76752	3.29233	5.13944	5.24308	4.96223	12.9676	6.35406	4.22946	3.41233	4.60721	6.46486	4.10421	2.92227	3.19738	3.34736	8.42587	3.40439	3.56435	7.49372	4.54076	5.01275	4.57011	12.0767	3.87305	2.17049	5.05562	5.86329	5.66362	5.33488	9.56626	11.315	2.03223	7.47998	5.31909	9.81474	2.2512	9.57778
ENSBTAG00000052248	0	0	0	0	0	0	0	0	0	0	0	0	0	0	0	0	0	0	0	0	0	0	0	0	0	0	0	0	0	0	0	0	0	0	0	0	0	0	0	0	0	0	0	0	0	0	0	0	0
ENSBTAG00000014508	0	0	0	0	0	0	0	0	0	0	0	0	0	0	0	0	0	0	0	0	0	0	0	0	0	0	0	0	0	0	0	0	0	0	0	0	0	0	0	0	0	0	0	0	0	0	0	0	0
ENSBTAG00000001009	97.2431	78.026	104.839	77.7158	111.565	73.8875	101.681	69.0545	131.563	79.7373	108.259	111.458	135.278	123.462	125.631	89.6566	186.084	110.224	100.606	156.49	77.5087	51.2552	112.058	71.8237	79.4858	50.6252	69.4576	41.0761	67.5203	83.5077	112.406	79.4634	56.8112	49.8141	66.4218	47.5832	37.6219	94.1609	45.2311	75.8926	32.602	36.4714	47.6845	46.7414	124.666	88.1449	79.4102	81.043	114.933
ENSBTAG00000008862	378.168	497.114	272.438	162.289	439.246	245.676	290.687	348.376	310.318	337.555	300.213	124.886	204.407	209.063	90.7967	82.3163	186.084	271.239	177.914	131.113	160.38	275.281	298.461	445.307	196.961	241.935	395.825	744.636	149.226	193.493	280.598	370.829	178.788	210.682	298.467	335.295	217.049	181.37	474.089	224.28	187.906	373.084	376.627	459.285	299.823	316.106	354.223	287.59	409.716
ENSBTAG00000013069	3.6016	4.02196	0.713189	0.76192	17.2128	0	2.39248	7.75894	10.0102	3.54388	0.909736	1.34286	1.78782	0.823083	2.85524	0.524308	0	1.08063	0	5.63928	1.94991	12.6698	2.15495	3.07816	1.75336	8.52634	3.34736	6.3194	4.53918	4.07355	2.49791	0.756794	1.11394	5.48413	0	3.87305	13.7465	8.21538	5.02568	2.26545	1.18553	25.1114	7.2739	4.06447	1.24666	3.03948	3.569	7.31639	6.38518
ENSBTAG00000013070	0	0	2.13957	4.57152	0.637512	0.923594	2.39248	1.55179	0.715018	0.88597	0	0	0	0.823083	4.56839	0	0	0	0	1.40982	0.487476	2.3036	0	0	0	4.79607	0.836839	1.05323	2.83699	0.509193	0	0	0.556972	0.457011	0	0	1.447	0	0.837613	0	1.18553	2.98946	0.808211	0	0	0.75987	2.67675	1.1256	2.12839
ENSBTAG00000033166	1.8008	1.60878	0.713189	0	2.55005	0	0	1.55179	3.57509	0.88597	0	0	0	0.823083	0.571048	0	0	2.16126	0	0	0	2.8795	1.07748	1.02605	0	2.66448	0.836839	2.10647	0.567398	1.01839	0	1.51359	0.556972	1.37103	0.862621	1.65988	2.17049	0	2.51284	0	1.18553	0	0	0	0	1.51974	1.7845	0	1.0642
ENSBTAG00000001442	0	0	0	0	0	0	0	0	0	0	0	0	0	0	0	0	0	0	0	0	0	0	0	0	0	0	0	0	0	0	0	0	0	0	0	0	0	0	0	0	0	0	0	0	0	0	0	0	0
ENSBTAG00000004705	0	0	0	0	2.55005	1.84719	0	0	0	0	0.909736	0	0	0	0.571048	0	0	0	0	0	0.974953	0.575901	0	2.05211	0	0.532897	0	0	1.1348	0.509193	0	0	0	0	0	0.553293	0	0	0	0	0	0.597891	1.61642	1.01612	0	1.51974	0.892249	0	4.25679
ENSBTAG00000013118	7.20319	5.63074	23.5352	33.5245	23.588	20.3191	31.1023	27.1563	36.4659	16.8334	16.3752	51.0288	74.4925	41.9772	41.1155	55.5766	39.6978	20.532	18.0032	56.3928	18.0366	13.8216	11.8522	19.495	29.8072	28.7764	15.8999	6.3194	34.6113	37.6803	18.318	34.8125	33.4183	33.3618	22.4282	16.0455	28.2164	36.6532	20.1027	27.1854	15.4119	14.9473	5.65748	18.2901	23.0633	17.477	14.276	33.7679	12.7704
ENSBTAG00000003865	0	0	0	0	0	0	0	0	0	0	0	0	0	0	0	0	0	0	0	0	0	0	0	0	0	0	0	0	0	0	0	0	0	0	0	0	0	0	0	0	0	0	0	0	0	0	0	0	0
ENSBTAG00000045101	0	0	0	0	0	0	0	0	0	0	0	0	0	0	0.571048	0	0	0	0	0	0	0	0	0	0	0	0	0	0	0	0	0	0	0	0	0	0	0	0	0	0	0	0	0	0	0	0	0	0
ENSBTAG00000014133	0	0	0	0	0	0	0	0	0	0	0	0	0	0	0	0	0	0	0	0	0	0	0	0	0	0	0	0	0	0	0	0	0	0	0	0	0	0	0	0	0	0	0	0	0	0	0	0	0
ENSBTAG00000010688	0	4.82635	9.27145	48.7629	15.9378	49.8741	35.8873	1.55179	20.0205	21.2633	0	0	0.59594	0	0	0.524308	0	0	0	0	34.6108	93.2959	7.54233	12.3126	40.3273	23.4474	3.34736	13.692	22.1285	64.1583	12.4895	18.9198	0	0	0	0	0	0	0	0	0	0.597891	0	0	28.6733	36.4738	91.0094	28.7027	40.4395
ENSBTAG00000054520	10.8048	8.04392	7.84508	7.6192	4.46259	9.23594	15.5511	11.6384	7.15018	5.31582	8.18762	9.40005	10.131	8.23083	12.5631	13.632	7.44334	3.2419	10.5901	9.86875	5.36224	8.63851	2.15495	3.07816	11.1046	10.125	5.02103	5.26617	11.9154	8.65628	6.66109	8.32473	12.8104	7.31217	6.03835	6.08622	10.8525	10.1112	7.53851	6.79635	16.0046	10.1641	9.69854	4.06447	6.23332	5.31909	11.5992	3.93959	5.32099
ENSBTAG00000011140	12.6056	16.8922	38.5122	60.9536	49.726	68.346	25.1211	55.8643	95.8124	26.5791	22.7434	112.801	43.5036	26.3387	22.2709	92.8025	38.4573	15.1288	19.0622	67.6714	96.0328	211.356	28.0144	27.7034	87.0837	86.3292	23.4315	41.0761	96.4576	85.0353	24.1464	25.731	125.319	73.1217	25.8786	24.3449	94.7782	72.6745	22.6155	38.5126	79.4304	86.6942	27.4792	26.4191	32.4133	42.5527	52.6427	52.9031	30.8617
ENSBTAG00000054326	9.00399	0	3.56594	2.28576	6.37512	4.61797	13.1587	0	0.715018	7.97373	0.909736	0	2.38376	0	1.1421	0.524308	6.20279	1.08063	2.11802	21.1473	0.487476	0.575901	2.15495	0	1.75336	0.532897	0.836839	0	0	1.01839	0	1.51359	0.556972	2.28505	3.45048	0	0.723498	0	0	5.66362	0.592764	1.19578	0.808211	0	0	0	1.7845	0.562799	1.0642
ENSBTAG00000011143	46.8207	81.2436	86.2958	121.145	61.8387	99.7481	84.9332	100.09	101.532	58.474	89.1541	125.558	72.1088	74.0775	105.644	82.8406	148.867	99.4181	94.2519	173.408	54.1099	33.4022	56.0288	64.6414	55.5232	44.7633	45.1893	56.8746	45.3918	51.4285	52.4561	55.246	61.267	53.4702	77.6359	50.9029	55.7093	84.0497	68.6842	84.9544	59.2764	59.7891	66.2733	44.7092	60.4632	46.3521	56.2117	48.4007	37.2469
ENSBTAG00000051987	0	0	0	0	0	0.923594	1.19624	0	0	0	0	0	0	0	0	0	0	0	0	0	0	0	0	0	0	0	0	0	0.567398	0	0	0.756794	0	0	0	0	0	0	0	0	0	0	0	0	0	0.75987	0.892249	0	0
ENSBTAG00000021791	59.4263	43.4371	62.0474	67.8109	30.6006	72.0403	62.2046	91.5554	62.2065	38.0967	40.9381	48.3431	61.3818	44.4465	95.9361	47.1877	63.2684	63.7573	69.8947	67.6714	33.6359	43.1925	38.7891	32.8337	39.1584	97.5201	46.863	34.7567	45.9592	40.7355	22.4812	23.4606	36.2032	40.6739	56.0704	38.7305	41.2394	36.6532	36.0173	55.5035	40.308	41.2545	21.8217	42.6769	40.5166	45.5922	40.1512	34.3307	45.7605
ENSBTAG00000009933	41.4184	45.8503	71.3189	91.4304	28.6881	94.2066	119.624	138.109	69.3567	60.246	47.3063	34.9145	56.0184	33.7464	60.5311	20.448	59.5468	66.9992	57.1866	148.031	11.212	21.3083	26.9369	24.6253	13.4424	52.2239	15.8999	10.5323	17.0219	27.4964	26.6443	24.9742	23.3928	22.3935	42.2684	35.4107	19.5344	15.1669	33.5045	52.1053	20.7467	20.3283	20.2053	20.3223	28.0499	35.7139	36.5822	25.8887	21.2839
ENSBTAG00000016656	232.303	286.363	455.014	494.486	168.303	597.565	703.39	941.159	399.695	262.247	273.831	284.016	284.263	293.841	258.114	232.268	468.931	492.768	331.47	940.351	116.019	123.819	231.657	135.439	186.441	373.56	119.668	130.601	139.012	177.708	139.05	144.548	196.611	186.46	369.202	272.22	211.985	211.704	279.763	340.95	176.051	179.965	171.341	198.143	166.43	294.07	257.86	181.784	148.988
ENSBTAG00000005066	1.8008	2.41317	2.13957	5.33344	3.82507	3.69438	1.19624	0.775894	5.72014	1.77194	1.81947	2.0143	1.78782	2.46925	1.71315	5.76739	1.24056	2.16126	1.05901	4.22946	0.974953	0	1.07748	1.02605	1.16891	1.06579	0.836839	6.3194	0.567398	0.509193	0	2.27038	5.56972	2.28505	0.862621	0.553293	1.447	0.631953	0	4.5309	2.96382	2.39156	0.808211	3.04835	1.24666	0	1.7845	1.6884	2.12839
ENSBTAG00000005071	3.6016	10.4571	11.411	24.3814	12.7502	11.0831	4.78497	7.75894	8.58021	4.42985	3.63894	7.38575	9.53504	13.9924	6.28153	17.3022	12.4056	11.887	5.29505	26.7866	13.1619	16.7011	9.69729	4.10421	12.858	14.3882	5.02103	7.37263	5.67398	19.8585	3.33054	9.83832	17.8231	8.22619	9.48883	6.08622	7.23498	6.95148	5.02568	11.3272	6.52041	7.77259	4.04106	8.12894	6.23332	14.4375	8.92249	9.56758	1.0642
ENSBTAG00000018765	0	0	0	0	0	0	0	0	0	0	0	0	0	0	0	0	0	0	0	0	0	0	0	0	0	0	0	0	0	0	0	0	0	0	0	0	0	0	0	0	0	0	0	0	0	0	0	0	0
ENSBTAG00000053611	0	0	0	0	0	0	0	0	0	0	0	0	0	0	0	0	0	0	0	0	0	0	0	0	0	0	0	0	0	0	0	0	0	0	0	0	0	0	0	0	0	0	0	0	0	0	0	0	0
ENSBTAG00000018877	0	3.21757	4.99232	7.6192	5.1001	3.69438	4.78497	7.75894	2.86007	0.88597	8.18762	11.4143	5.36346	4.11541	19.9867	22.0209	9.92446	2.16126	9.53109	4.22946	5.84972	4.0313	3.23243	2.05211	7.59791	8.52634	4.1842	5.26617	5.67398	2.54597	1.66527	3.78397	6.68367	6.85516	4.31311	8.29939	2.89399	10.7432	1.67523	7.92907	1.77829	4.18524	4.04106	3.04835	3.11666	0	2.67675	5.62799	2.12839
ENSBTAG00000014797	0	0	2.13957	0	0	3.69438	3.58873	0.775894	2.86007	3.54388	0	2.0143	1.19188	1.64617	0	1.57292	0	0	0	2.81964	0.974953	1.7277	0	2.05211	2.33782	0.532897	0	0	1.1348	2.54597	1.66527	0	0	0.914021	0.862621	1.65988	0.723498	1.89586	0.837613	1.13272	0	1.19578	0.808211	1.01612	1.87	1.51974	1.7845	1.6884	1.0642
ENSBTAG00000018777	0	0	0	0	0	0	0	0	0	0	0	0	0	0	0	0	0	0	0	0	0	0	0	0	0	0	0	1.05323	0	0	0	0	0	0	0	0	0	0	0	0	0	0	0	0	0	0	0	0	2.12839
ENSBTAG00000044318	0	0	0	0	0	0	0	0	0	0	0	0	0	0	0	0	0	0	0	0	0	0	0	0	0	0	0	0	0	0	0	0	0	0	0	0	0	0	0	0	0	0	0	0	0	0	0	0	0
ENSBTAG00000023607	1.8008	4.82635	14.977	10.6669	5.73761	7.38875	10.7662	29.484	6.43516	8.8597	15.4655	27.5287	4.76752	12.3462	23.984	41.4203	9.92446	6.48379	14.8261	15.508	38.9981	20.1565	17.2396	16.4169	27.4694	27.1777	15.8999	13.692	35.7461	28.0056	14.9874	18.1631	22.8359	6.39815	6.03835	16.5988	22.4284	19.5905	4.18806	7.92907	16.0046	21.5241	8.89033	10.1612	7.47998	9.11844	15.1682	7.31639	5.32099
ENSBTAG00000023608	1.8008	1.60878	0	0	1.91254	1.84719	1.19624	1.55179	0	0.88597	1.81947	1.34286	0.59594	0.823083	1.1421	1.04862	4.96223	0	1.05901	2.81964	1.46243	0	2.15495	1.02605	2.33782	5.32897	3.34736	1.05323	2.26959	2.54597	1.66527	3.78397	2.78486	3.65608	0	2.76646	0.723498	5.05562	0.837613	2.26545	2.37106	2.39156	3.23285	1.01612	3.73999	2.27961	2.67675	1.1256	2.12839
ENSBTAG00000014567	3.6016	1.60878	0.713189	0	2.55005	0	0	0.775894	0	0	0.909736	0.671432	0.59594	0.823083	5.13944	2.09723	1.24056	0	0	0	0	1.7277	0	0	0.584454	0	0	2.10647	1.1348	0.509193	0	1.51359	0	0	0	0	0	0	2.51284	1.13272	0.592764	2.98946	0	3.04835	0	2.27961	0	1.6884	2.12839
ENSBTAG00000054441	0	0	0	0	0	0	0	0	0	0	0	0	0	0	0	0	0	0	0	0	0	0	0	0	0	0	0	0	0	0	0	0	0	0	0	0	0	0	0	0	0	0	0	0	0	0	0	0	0
ENSBTAG00000000566	9.00399	16.8922	2.85276	4.57152	10.8377	1.84719	3.58873	1.55179	5.00512	8.8597	0	3.35716	2.38376	4.11541	2.28419	2.09723	0	5.40316	6.35406	0	0.487476	16.1252	2.15495	10.2605	1.16891	10.125	5.85787	15.7985	3.97178	2.54597	4.16318	8.32473	4.45578	18.7374	5.17573	16.5988	5.78798	3.15976	20.1027	6.79635	13.0408	13.1536	17.7807	12.1934	1.24666	6.83883	6.24574	6.19079	11.7062
ENSBTAG00000006947	9.00399	9.6527	3.56594	2.28576	31.8756	5.54156	1.19624	2.32768	5.72014	2.65791	0	8.05718	2.9797	0	0.571048	1.04862	0	3.2419	3.17703	0	6.82467	6.91081	0	10.2605	0.584454	9.59214	8.36839	29.4905	6.80877	0.509193	1.66527	1.51359	9.46853	19.6515	1.72524	24.8982	15.1935	1.26391	46.0687	7.92907	30.231	59.1912	21.8217	14.2256	6.23332	9.11844	13.3837	14.6328	6.38518
ENSBTAG00000044700	0	0	0	0	0	0	0	0	0	0	0	0	0	0	0	0	0	0	0	0	0	0	0	0	0	0	0	0	0	0	0	0	0	0	0	0	0	0	0	0	0	0	0	0	0	0	0	0	0
ENSBTAG00000002640	0	0.804392	0	0	0.637512	0	0	0	0	0.88597	0	0	0.59594	0	0	0	0	1.08063	0	0	0	2.3036	0	0	0.584454	0	0.836839	1.05323	0	0	0	0	0	0	0.862621	0	0	0	0.837613	0	0.592764	0	0.808211	0	0	0	0	0	2.12839
ENSBTAG00000053238	18.008	30.5669	4.99232	4.57152	26.138	10.1595	2.39248	10.8625	9.29523	13.2896	0.909736	4.70002	1.19188	1.64617	0.571048	2.62154	1.24056	2.16126	0	0	2.43738	17.277	2.15495	22.5732	2.33782	11.7237	11.7157	29.4905	9.07836	13.7482	11.6569	11.3519	4.45578	4.57011	5.17573	6.63951	2.17049	3.79172	14.2394	1.13272	7.70593	16.741	7.2739	21.3385	8.10332	12.1579	14.276	15.7584	12.7704
ENSBTAG00000013727	12.6056	12.8703	14.2638	22.0957	14.0253	20.3191	20.3361	18.6214	10.0102	6.20179	14.5558	18.8001	17.8782	21.4002	19.4156	19.9237	4.96223	23.7739	18.0032	8.45893	20.9615	19.5806	19.3946	21.5471	23.9626	22.9146	12.5526	17.905	16.4545	14.2574	20.8159	26.4878	21.7219	11.8823	25.016	19.3652	13.7465	18.3266	11.7266	20.389	20.154	17.9367	18.5889	17.274	16.83	16.7171	16.9527	19.1352	8.51358
ENSBTAG00000013755	32.4144	21.7186	13.5506	17.5242	24.2255	10.1595	22.7286	20.1732	14.3004	31.009	16.3752	8.05718	12.5147	10.7001	1.1421	12.5834	13.6461	4.32253	6.35406	11.2786	18.5241	24.1878	22.627	23.5992	28.0538	25.0461	36.8209	24.2244	31.7743	27.4964	30.8075	26.4878	3.34183	10.5112	3.45048	9.40598	5.06449	10.1112	13.4018	6.79635	4.14935	13.1536	7.2739	15.2418	38.0233	22.7961	24.0907	27.5771	32.9901
ENSBTAG00000010382	39.6176	11.2615	14.2638	6.09536	9.56268	51.7213	19.1399	9.31072	20.0205	19.4913	0	2.68573	0.59594	4.11541	1.71315	1.04862	2.48111	6.48379	0	0	4.38729	14.3975	1.07748	9.23448	0	33.0396	3.34736	6.3194	3.97178	12.2206	1.66527	3.02718	8.91156	7.76918	1.72524	3.31976	2.17049	0	5.86329	4.5309	0.592764	12.5557	5.65748	12.1934	2.49333	22.0362	22.3062	9.56758	43.6321
ENSBTAG00000048794	10.8048	11.2615	7.13189	0.76192	1.27502	22.1663	11.9624	2.32768	16.4454	3.54388	0	0	1.19188	1.64617	2.28419	0.524308	1.24056	7.56442	1.05901	0	5.36224	9.79031	0	0	0	2.66448	0	14.7453	0.567398	0	0	3.02718	7.24064	2.28505	0	0	0	0	0	5.66362	0	0	3.23285	8.12894	0	23.556	12.4915	7.87918	39.3753
ENSBTAG00000021396	0	0	1.42638	0.76192	2.55005	0	0	0	1.43004	0	0	0	0.59594	0	7.42363	0.524308	1.24056	0	0	1.40982	0	1.1518	0	0	0	0	0.836839	1.05323	0	0	0	0	0.556972	2.28505	0.862621	0.553293	0	0	2.51284	0	0.592764	1.79367	0	1.01612	0.623332	0.75987	0	0.562799	2.12839
ENSBTAG00000000496	0	0	0	0	0	0	0	0	0	0	0	0	0	0	0	0	0	0	0	0	0	0	0	0	0	0	0	0	0	0	0	0	0	0	0	0	0	0	0	0	0	0	0	0	0	0	0.892249	0	0
ENSBTAG00000050482	109.849	49.0679	48.4968	61.7155	70.7639	79.4291	62.2046	41.8982	99.3874	58.474	51.855	29.543	72.1088	61.7312	40.5444	28.8369	96.7635	68.0798	69.8947	43.7044	39.9731	59.3178	72.1909	67.7195	41.4963	47.4278	69.4576	71.6199	33.4765	62.1216	76.6025	58.2731	43.4439	66.2665	67.2845	71.9281	42.6864	53.716	61.1457	62.2999	54.5343	59.7891	81.6294	70.1121	81.6565	67.6284	74.9489	50.0891	111.741
ENSBTAG00000011383	27.012	32.9801	17.8297	34.2864	35.7007	29.555	15.5511	32.5875	30.7458	15.9475	28.2018	44.3145	36.9483	41.1541	22.8419	63.9656	17.3678	51.8703	23.2982	40.8848	52.16	30.5227	35.5567	23.5992	61.9522	42.0988	36.8209	29.4905	70.9247	45.3182	29.1423	26.4878	89.6726	146.7	70.7349	74.1412	121.548	83.4177	67.8466	40.7781	165.974	93.8689	67.0816	82.3055	35.5299	22.0362	22.3062	26.4515	38.3111
ENSBTAG00000006471	3.6016	15.2834	11.411	4.57152	6.37512	11.0831	8.37369	7.75894	10.7253	8.8597	11.8266	4.70002	19.666	20.5771	1.71315	9.96185	16.1272	28.0964	11.6491	5.63928	6.33719	3.4554	20.472	16.4169	7.59791	5.86186	4.1842	4.21293	3.40439	8.65628	11.6569	9.83832	2.78486	10.9683	24.1534	11.6191	8.68198	9.47929	9.21374	5.66362	5.33488	6.5768	6.46569	12.1934	11.8433	14.4375	10.707	3.37679	6.38518
ENSBTAG00000003383	0	0	0	0	0	0	0	0	0	0	0	0	0	0	0	0	0	0	0	0	0	0	0	2.05211	0	0	0	0	0	0	0	0	0	0	0	0	0	0	0	0	0	0	0	0	0	0	0	0	0
ENSBTAG00000044172	1.8008	7.23952	0	0	5.73761	0.923594	1.19624	0	0.715018	0.88597	0	0	1.19188	0	0	0.524308	1.24056	0	1.05901	0	1.46243	5.75901	1.07748	1.02605	0.584454	2.13159	2.51052	9.4791	0	0.509193	1.66527	0.756794	1.11394	5.02712	0	2.76646	2.89399	0	5.02568	3.39817	1.77829	5.97891	1.61642	2.03223	0	3.79935	0.892249	1.6884	3.19259
ENSBTAG00000045455	0	0	0	0	0	0	0	0	0	0	0	0	0	0	0	0	0	0	0	0	0	0	0	0	0	0	0	0	0	0	0.832636	0	0	0	0	0	0	0	0	0	0	0	0	0	0	0	0	0	0
ENSBTAG00000014208	10.8048	104.571	132.653	200.385	149.815	94.2066	114.839	211.043	174.464	105.43	156.475	366.602	128.723	104.532	474.541	342.373	137.702	42.1446	137.671	201.604	311.497	193.503	56.0288	91.3188	240.795	180.652	128.873	87.4184	295.614	315.7	124.063	141.52	368.716	231.247	59.5209	175.394	206.197	262.892	118.103	182.369	352.102	241.548	166.492	122.95	117.186	88.9048	111.531	179.533	75.558
ENSBTAG00000018025	36.016	61.9382	22.1089	28.191	100.727	20.3191	13.1587	50.4331	20.7355	30.123	2.72921	6.71432	7.15128	7.40775	7.99468	5.24308	2.48111	9.72569	6.35406	1.40982	26.3237	50.1034	8.61981	84.1364	6.429	36.237	58.5787	109.536	15.3197	10.6931	8.32636	42.3805	10.0255	69.0086	25.016	78.0143	39.7924	12.0071	120.616	32.849	77.0593	134.526	85.6704	84.3377	18.7	37.2336	24.0907	46.7123	69.1728
ENSBTAG00000032839	9.00399	10.4571	12.1242	8.38112	17.8503	0.923594	10.7662	5.43125	11.4403	15.0615	10.9168	1.34286	11.3229	13.1693	9.13677	2.09723	12.4056	9.72569	7.41307	4.22946	3.41233	14.9734	17.2396	15.3908	5.26009	11.1908	12.5526	17.905	13.0501	7.1287	17.4854	15.8927	2.78486	9.59722	12.0767	11.6191	5.06449	6.95148	8.37613	7.92907	5.33488	8.96837	13.7396	16.2579	14.3366	12.9178	15.1682	6.19079	12.7704
ENSBTAG00000042610	0	0.804392	2.13957	1.52384	3.18756	1.84719	0	1.55179	1.43004	0	1.81947	2.68573	2.38376	0	0	2.09723	0	2.16126	1.05901	4.22946	4.87476	4.60721	0	0	4.67563	2.66448	0	0	3.40439	0.509193	0.832636	0	0.556972	0.914021	0.862621	0	1.447	0.631953	0.837613	0	0	0	0	1.01612	0.623332	2.27961	2.67675	4.50239	2.12839
ENSBTAG00000054586	0	0	0	0	0	0	0	0	0	0	0	0	0.59594	0	0	0	0	0	0	0	0	0	0	0	0	0	0	0	0	0	0	0	0	0	0	0	0	0	0	0	0	0	0	0	0	0	0	0	1.0642
ENSBTAG00000014874	7.20319	11.2615	16.4033	14.4765	19.7629	13.8539	5.98121	13.1902	12.1553	19.4913	5.45842	1.34286	12.5147	15.6386	9.70782	9.96185	12.4056	15.1288	20.1212	12.6884	6.33719	13.2457	7.54233	14.3647	15.7803	11.1908	15.8999	18.9582	10.7806	18.8401	13.3222	13.6223	9.46853	14.6243	18.115	15.4922	13.7465	15.7988	19.2651	14.7254	15.4119	22.7199	17.7807	12.1934	13.09	18.2369	14.276	11.8188	12.7704
ENSBTAG00000001890	3.6016	0	0	0	0.637512	0	0	0.775894	0	0	0	0	0.59594	0	0	0	0	0	1.05901	1.40982	0	0.575901	0	0	0	0	0	0	0	1.01839	0	0	0	0	0.862621	0	0	0	0	0	0	1.19578	0.808211	2.03223	0	0	0	0	0
ENSBTAG00000032819	16.2072	12.0659	13.5506	9.14304	17.8503	34.173	5.98121	1.55179	22.8806	10.6316	0	3.35716	3.57564	0	0	1.04862	3.72167	4.32253	2.11802	1.40982	2.43738	31.0986	2.15495	16.4169	1.75336	14.9211	5.02103	29.4905	4.53918	6.11032	3.33054	6.81115	5.56972	9.14021	2.58786	6.08622	2.17049	0.631953	8.37613	7.92907	4.14935	11.3599	4.04106	20.3223	7.47998	25.8356	27.6597	15.1956	37.2469
ENSBTAG00000014721	23.4104	24.1317	17.1165	3.8096	21.6754	43.4089	17.9436	3.87947	12.1553	31.009	0	0	3.57564	0	0.571048	0	0	11.887	1.05901	0	10.237	45.4962	7.54233	29.7555	2.33782	30.3751	14.2263	67.4069	2.83699	7.6379	5.82845	23.4606	3.89881	7.76918	3.45048	3.87305	0	1.26391	12.5642	4.5309	2.37106	2.98946	18.5889	28.4513	19.9466	39.5132	86.5481	15.7584	62.7876
ENSBTAG00000021364	1.8008	0.804392	7.13189	4.57152	5.73761	1.84719	4.78497	10.0866	1.43004	1.77194	9.09736	19.4715	1.78782	2.46925	3.99734	7.34031	4.96223	1.08063	2.11802	5.63928	3.41233	6.33491	1.07748	9.23448	32.145	8.52634	4.1842	0	23.8307	11.7114	4.16318	7.56794	3.34183	2.28505	1.72524	4.97963	9.40547	3.79172	0.837613	0	6.52041	3.58735	3.23285	2.03223	3.11666	0	0	3.37679	5.32099
ENSBTAG00000049459	0	0	0	0	0	0	0	0	0	0	0	0	0	0	0	0	0	0	0	0	0	0	0	0	0	0	0	0	0	0	0	0	0	0	0	0	0	0	0	0	0	0	0	0	0	0	0	0	0
ENSBTAG00000032719	32.4144	37.002	34.9462	25.9053	19.1254	43.4089	27.5136	24.8286	30.7458	32.7809	10.9168	15.4429	44.0996	51.0311	5.13944	41.9446	107.928	70.2411	36.0064	45.1143	15.1118	12.0939	18.3171	24.6253	5.26009	23.9803	16.7368	16.8517	10.7806	16.2942	20.8159	16.6495	23.3928	30.1627	44.8563	26.5581	44.8569	57.5077	38.5302	36.2472	25.4889	16.1431	19.3971	16.2579	31.1666	33.4343	18.7372	11.8188	20.2198
ENSBTAG00000021515	1.8008	0	0.713189	0	0	0.923594	0	0	0	0.88597	0	0	0.59594	0	0	0	1.24056	0	0	1.40982	0.487476	0.575901	0	1.02605	0	0	0.836839	1.05323	0.567398	0.509193	0	0.756794	0	0	0	0	0	0.631953	0.837613	0	1.18553	0	0.808211	0	0	0.75987	0	0	0
ENSBTAG00000012347	0	0	0.713189	0	0	0	0	0	0	0	0	0	0	0	0	0	0	0	0	0	0	0	0	0	0	0	0	0	0	0	0	0	0	0	0	0	0	0	0	0	0	0.597891	0	0	0	0	0	0	0
ENSBTAG00000016979	30.6136	15.2834	12.8374	6.85728	10.8377	24.937	29.906	3.10357	13.5853	24.8072	20.0142	4.70002	13.7066	27.1617	11.421	2.09723	13.6461	30.2577	16.9442	2.81964	4.38729	10.9421	28.0144	24.6253	5.84454	10.125	23.4315	8.42587	2.83699	9.67467	23.3138	15.8927	6.1267	10.0542	31.0544	11.0659	6.51148	8.84734	25.1284	22.6545	8.2987	7.77259	21.0135	10.1612	16.83	28.1152	22.3062	10.1304	26.6049
ENSBTAG00000032684	0	4.02196	5.70551	15.2384	15.9378	4.61797	8.37369	19.3973	15.0154	5.31582	4.54868	28.8716	15.4944	2.46925	14.8473	23.5939	16.1272	5.40316	8.47208	31.0161	31.1985	28.795	6.46486	2.05211	26.3004	15.9869	3.34736	14.7453	38.0156	21.8953	2.49791	9.83832	35.6462	30.1627	4.31311	12.7257	28.9399	30.9657	34.3421	5.66362	43.8645	43.6461	8.89033	13.2095	6.85665	6.07896	15.1682	10.1304	4.25679
ENSBTAG00000040161	34.2152	46.6547	37.0858	22.0957	9.56268	42.4853	40.6722	29.484	30.7458	46.9564	40.0284	23.5001	23.8376	47.7388	4.56839	24.6425	17.3678	70.2411	45.5375	22.5571	18.0366	9.21441	86.1981	34.8858	15.1958	18.1185	53.5577	22.1179	22.6959	35.1343	73.272	33.2989	13.9243	14.1673	60.3835	35.964	20.9814	32.2296	44.3935	55.5035	15.4119	9.56626	39.6024	27.4352	34.9066	47.8718	39.259	26.4515	13.8346
ENSBTAG00000007577	12.6056	4.82635	2.85276	9.90496	7.01264	7.38875	2.39248	3.10357	5.00512	9.74567	4.54868	2.0143	5.9594	4.9385	6.85258	1.57292	9.92446	17.2901	13.7671	2.81964	1.46243	5.18311	8.61981	3.07816	6.429	7.99345	5.02103	13.692	5.67398	6.61951	9.99163	7.56794	5.56972	7.76918	17.2524	6.08622	5.78798	3.79172	8.37613	7.92907	4.74211	4.78313	12.1232	4.06447	9.34998	6.07896	2.67675	7.87918	6.38518
ENSBTAG00000013317	41.4184	39.4152	47.0705	27.4291	32.5131	27.7078	46.6534	46.5536	25.7406	37.2108	51.855	25.5144	54.2306	34.5695	45.1128	34.6043	48.3817	33.4996	40.2424	25.3768	42.8979	33.9781	58.1837	33.8598	46.1719	35.1712	53.5577	10.5323	51.6332	49.9009	78.2678	52.9756	35.0893	26.5066	37.0927	37.6239	40.5159	48.0284	40.2054	31.7163	31.4165	26.9051	41.2188	40.6447	49.2432	38.7534	27.6597	41.0843	36.1827
ENSBTAG00000013319	0	0	0	0	0	0	0	0.775894	0	0	0	0	0	0	1.1421	1.04862	0	0	0	2.81964	0	0	0	0	0	0	0	0	0	0	0.832636	0	0	0	0	0	0	0	0	0	0	0	0	0	0	0	0	0	0
ENSBTAG00000014660	10.8048	3.21757	4.27913	3.04768	7.01264	6.46516	2.39248	5.43125	7.86519	5.31582	8.18762	7.38575	13.7066	5.76158	9.13677	9.43754	9.92446	4.32253	10.5901	4.22946	9.74953	12.0939	7.54233	8.20843	8.76681	13.3224	5.85787	3.1597	17.5893	12.7298	6.66109	9.83832	6.68367	10.5112	6.03835	6.08622	12.2995	8.21538	4.18806	2.26545	11.2625	10.1641	5.65748	6.0967	6.23332	5.31909	8.92249	6.19079	4.25679
ENSBTAG00000006388	0	3.21757	4.27913	6.09536	3.82507	6.46516	2.39248	5.43125	4.29011	2.65791	4.54868	6.04289	10.131	4.9385	9.13677	13.1077	1.24056	6.48379	7.41307	4.22946	10.237	4.0313	6.46486	1.02605	6.429	9.05924	0.836839	3.1597	13.0501	3.05516	5.82845	4.54076	8.91156	3.65608	4.31311	4.97963	8.68198	5.68757	2.51284	6.79635	4.14935	6.5768	4.84927	5.08059	4.98666	6.83883	4.46124	1.1256	2.12839
ENSBTAG00000009614	0	0.804392	0	0	0	0	1.19624	0	0	0.88597	0.909736	0	0	0.823083	0.571048	0	0	1.08063	1.05901	0	0	0	0	0	0.584454	0.532897	0	0	0	0	0.832636	0	0	0	0.862621	1.10659	0	0	0	0	0	0	0	0	0	0	0	0	0
ENSBTAG00000013192	25.2112	8.04392	14.977	13.7146	12.1127	12.9303	14.3549	13.1902	7.86519	13.2896	6.36815	12.7572	11.3229	11.5232	10.8499	13.632	19.8489	15.1288	13.7671	9.86875	14.6243	21.8842	16.1621	17.4429	23.3782	17.0527	22.5947	5.26617	18.1567	13.239	13.3222	12.1087	8.35459	8.22619	11.2141	9.40598	10.8525	15.7988	9.21374	7.92907	5.92764	5.97891	9.69854	8.12894	21.1933	8.35857	9.81474	10.6932	15.963
ENSBTAG00000049165	0	0	0	0	0	0	0	0	0	0	0	0	0	0	0	0	0	0	0	0	0	0	0	0	0	0	0	0	0	0	0	0	0	0	0	0	0	0	0	0	0	0	0	0	0	0	0	0	0
ENSBTAG00000048195	1.8008	1.60878	1.42638	2.28576	2.55005	0.923594	2.39248	0.775894	2.86007	0	5.45842	3.35716	0	0	5.71048	5.24308	0	0	0	1.40982	2.43738	2.3036	0	1.02605	2.33782	2.13159	0.836839	0	5.10658	3.05516	0	0	1.11394	3.19907	0.862621	1.10659	0.723498	2.52781	0	0	0	1.19578	1.61642	0	5.60999	0	0.892249	1.6884	0
ENSBTAG00000047856	115.251	160.878	154.049	341.34	184.879	150.546	171.063	332.858	222.37	175.422	253.816	245.744	259.83	215.648	352.337	335.557	291.531	162.095	166.265	300.292	367.07	232.088	227.348	159.038	408.534	310.679	184.105	106.377	314.906	321.81	212.322	214.929	313.019	165.438	146.646	156.582	209.814	341.886	120.616	157.449	180.2	202.087	117.999	146.321	269.279	165.652	148.113	185.161	92.5852
ENSBTAG00000032674	16.2072	16.0878	12.8374	3.8096	9.56268	20.3191	13.1587	4.65536	10.7253	10.6316	9.09736	5.37146	13.7066	10.7001	5.13944	7.86462	13.6461	16.2095	11.6491	2.81964	11.6994	8.63851	8.61981	15.3908	9.93572	8.52634	15.8999	11.5856	6.80877	8.65628	15.8201	24.2174	3.89881	8.22619	17.2524	14.3856	9.40547	5.68757	14.2394	6.79635	10.6698	10.1641	10.5067	17.274	19.9466	19.7566	13.3837	10.6932	17.0272
ENSBTAG00000008873	32.4144	18.501	13.5506	12.1907	17.8503	19.3955	14.3549	6.98304	12.8703	15.0615	16.3752	12.7572	18.4741	16.4617	8.56573	24.6425	19.8489	15.1288	25.4163	7.0491	11.212	5.18311	22.627	19.495	12.2735	16.5198	20.921	20.0114	15.3197	13.239	13.3222	16.6495	14.4813	17.3664	29.3291	16.5988	12.2995	19.5905	11.7266	19.2563	14.2263	11.3599	11.315	16.2579	24.9333	20.5165	23.1985	14.6328	28.7333
ENSBTAG00000048390	0	0	0	0	0	0	0	0	0	0	0	0	0	0	0.571048	0	0	0	0	0	0.487476	0	0	0	0	0	0	0	0	0	0	0	0	0	0	0	0	0	0	0	0	0	0	0	0	1.51974	0	0	0
ENSBTAG00000011659	0	1.60878	2.13957	0	0	2.77078	0	0	0	0	0	0	0	0	0	0	0	0	1.05901	0	0	4.0313	2.15495	2.05211	0.584454	1.59869	0	0	0	0	0	0	0	1.37103	2.58786	0	0	0.631953	0	0	0.592764	1.19578	0	1.01612	0	2.27961	1.7845	0	0
ENSBTAG00000002998	0	0.804392	0	0	0	0	1.19624	0.775894	0.715018	0	0	0	0	0	0	0	0	0	0	0	0	0	0	0	0	0	0.836839	0	0.567398	0	0	0	1.11394	0.914021	0	0	2.17049	0	0	0	0.592764	0.597891	0	0	0	0	0	0.562799	0
ENSBTAG00000020378	43.2191	45.0459	37.799	30.4768	80.3265	61.8808	32.2985	27.9322	58.6314	62.9039	40.0284	24.843	41.7158	35.3926	19.4156	14.6806	47.1412	34.5802	32.8293	15.508	38.0232	112.877	37.7117	74.9019	34.4828	77.8029	43.5156	93.7378	41.9874	44.2998	36.636	46.9212	50.1275	75.4067	38.818	59.2023	57.1563	43.6047	56.9577	44.1763	48.6067	63.3765	50.9173	59.9509	54.2299	57.7501	94.5784	89.485	90.4568
ENSBTAG00000045354	0	0	0	0	0	0	0	1.55179	0	0	0	0	0	0	0	0	0	0	0	0	0	0	0	0	0	0.532897	0.836839	0	0	0.509193	0	0	0	0	0	0.553293	0	0	0	0	0	0	0	1.01612	0	0	0	0	0
ENSBTAG00000051739	0	0	0	0	0	0	0	0	0	0	0	0	0	0	0	0	0	0	0	0	0	0	0	0	0	0	0	0	0	0	0	0	0	0	0	0	0	0	0	0	0	0	0	0	0	0	0	0	0
ENSBTAG00000048826	0	0	0	0	0	0	0	0	0	0	0	0	0	0	0	0	0	0	0	0	0	0	0	0	0	0	0	0	0	0	0	0	0	0	0	0	0	0	0	0	0	0	0	0	0	0	0	0	0
ENSBTAG00000053541	0	0	0	0	0	0	0	0	0	0	0	0	0	0	0	0	0	0	0	0	0	0	0	0	0	0	0	0	0	0	0	0	0	0	0	0	0	0	0	0	0	0	0	0	0	0	0	0	0
ENSBTAG00000048225	0	0	0	0	0	0	0	0	0	0	0	0	0	0	0	0	0	0	0	0	0	0	0	0	0	0	0	0	0	0	0	0	0	0	0	0	0	0	0	0	0	0	0	0	0	0	0	0	0
ENSBTAG00000000448	0	0	0	0	0	0	0	0.775894	0	0	0	0	0	0	0.571048	1.04862	0	0	0	0	0	1.1518	0	0	0	1.59869	0	0	0	0	0	0	0	0.457011	0	0	0.723498	1.26391	0	0	0.592764	0	0	2.03223	0	0	0	0	0
ENSBTAG00000052232	0	0	0	0	0	0	0	0	0	0	0	0	0	0	0	0	0	0	0	0	0	0	0	0	0	0	0	0	0	0	0	0	0	0	0	0	0	0	0	0	0	0	0	0	0	0	0	0	0
ENSBTAG00000023600	0	0	0	0	0.637512	0	0	0	0	0.88597	0	0	0	0	0	0.524308	0	0	0	0	0	0.575901	0	0	0	0.532897	0	2.10647	0	0	0	0	0	0	0	0.553293	0	0	0	0	0	0	0	0	0	1.51974	6.24574	0	0
ENSBTAG00000050331	0	0	0	0	0	0	0	0	0	0	0	0	0	0	0	0	0	0	0	0	0	0	0	0	0	0	0	0	0	0	0	0	0	0	0	0	0	0	0	0	0	0	0	0	0	0	0	0	0
ENSBTAG00000006724	43.2191	28.1537	27.8144	26.6672	15.9378	32.3258	31.1023	12.4143	32.8908	26.5791	27.2921	14.1001	20.8579	24.6925	16.5604	11.5348	22.33	25.9352	29.6523	14.0982	12.6744	19.5806	39.8666	32.8337	12.2735	11.1908	30.963	25.2776	13.0501	18.8401	30.8075	32.5421	10.0255	14.6243	45.7189	21.5784	15.1935	13.271	25.1284	33.9817	14.8191	20.9262	22.6299	29.4674	29.2966	34.1942	33.9055	18.5724	25.5407
ENSBTAG00000003378	12.6056	14.479	12.1242	15.2384	12.1127	10.1595	9.56993	14.742	10.0102	10.6316	10.0071	6.71432	13.7066	11.5232	19.9867	12.5834	16.1272	10.8063	9.53109	22.5571	10.7245	10.9421	11.8522	15.3908	11.6891	13.3224	5.02103	5.26617	15.3197	8.65628	11.6569	15.1359	14.4813	11.4253	8.62621	12.7257	11.576	8.84734	16.7523	16.9909	11.8553	16.741	12.1232	10.1612	6.23332	10.6382	15.1682	7.87918	6.38518
ENSBTAG00000036946	0	0	1.42638	1.52384	0	0	0	2.32768	0.715018	0	0	1.34286	0	1.64617	1.1421	0	0	0	0	2.81964	0.487476	1.1518	1.07748	0	1.16891	2.13159	1.67368	0	0.567398	0.509193	1.66527	0	0.556972	1.82804	0.862621	0.553293	0.723498	0	1.67523	0	2.37106	0.597891	2.42463	0	1.87	0	0	1.1256	1.0642
ENSBTAG00000054986	30.6136	58.7206	64.187	134.86	93.7143	53.5684	65.7933	97.7626	120.838	53.1582	63.6815	81.9147	110.845	65.0235	62.8153	95.424	152.589	63.7573	79.4258	171.998	77.5087	66.8045	56.0288	43.0942	117.475	65.5463	51.884	33.7035	94.7554	94.2007	51.6234	59.7867	75.7483	69.4656	50.032	54.776	84.6493	106.168	48.5815	56.6362	59.8692	68.7575	71.9308	46.7414	69.8132	38.7534	49.0737	70.3499	46.8247
ENSBTAG00000014564	0	0	0.713189	2.28576	1.91254	0	0	2.32768	2.14505	0	2.72921	0.671432	1.19188	0	1.71315	3.67016	0	0	0	4.22946	0.974953	2.8795	1.07748	0	4.67563	4.26317	1.67368	1.05323	3.40439	0.509193	1.66527	0.756794	2.22789	3.19907	0	1.65988	3.61749	3.79172	0	1.13272	1.77829	4.78313	0.808211	0	2.49333	3.03948	0	1.6884	1.0642
ENSBTAG00000008462	0	0	0	0	0	0	0	0	0	0	0	0	0	0	0	0	0	0	0	0	0	0	0	0	0	0	0	0	0.567398	0	0	0	0	0	0	0	0	0	0	0	0	0.597891	0	0	0	0	0	0	0
ENSBTAG00000008461	16.2072	12.0659	11.411	16.0003	14.6628	7.38875	15.5511	6.98304	22.1655	10.6316	12.7363	10.0715	23.2417	8.23083	14.8473	15.7292	24.8111	3.2419	11.6491	11.2786	20.474	19.5806	16.1621	16.4169	25.1315	23.4474	19.2473	21.0647	20.4263	17.3126	18.318	12.8655	22.8359	17.8234	14.6646	8.85268	10.129	18.3266	14.2394	11.3272	8.89146	25.7093	17.7807	16.2579	23.6866	12.1579	10.707	27.0143	19.1556
ENSBTAG00000002394	0	1.60878	0.713189	0	1.27502	0	0	0	0.715018	0	0	0	0	0	0	0	0	1.08063	0	0	0	1.7277	1.07748	1.02605	0	0	0	1.05323	0	0	0	0	0	1.37103	0	0	0	0	2.51284	0	0	0	1.61642	2.03223	0.623332	0.75987	0	0.562799	0
ENSBTAG00000045117	0	0	0	0	0	0	0	0	0	0	0	0	0	0	0	0	0	0	0	0	0	0	0	0	0	0	0	0	0	0	0	0	0	0	0	0	0	0	0	0	0	0	0	0	0	0	0	0	0
ENSBTAG00000013204	79.2351	66.7645	70.6057	44.9533	57.3761	129.303	64.5971	45.7777	67.2116	59.36	52.7647	26.1858	67.9372	75.7236	29.6945	51.9065	131.499	154.53	92.1339	50.7536	19.4991	35.1299	53.8738	64.6414	16.3647	38.3686	51.884	81.099	18.7241	31.0608	49.1255	33.2989	23.9498	51.1852	76.7733	50.3496	34.7279	65.0911	67.009	78.158	36.1586	47.8313	34.7531	43.693	37.3999	73.7074	56.2117	29.2655	54.2741
ENSBTAG00000013203	0	0	0	0	0	0	0	0	0	0	0	0	0	0	0.571048	0	0	0	0	0	0	0	0	0	0	0	0	0	0	0	0	0	0	0	0	0	0	0	0	0	0	0	0	0	0	0	0	0	0
ENSBTAG00000038600	0	0	0	0	0	0	0	0	0	0	0	0	0	0	0	0	0	0	0	0	0	0	0	0	0	0	0	0	0	0	0	0	0	0	0	0	0	0	0	0	0	0	0	0	0	0	0	0	0
ENSBTAG00000032656	0	0	0	0	0	0	0	0	0	0	0	0	0	0	0	0	0	0	0	0	0	0	0	0	0	0	0	0	0	0	0	0	0	0	0	0	0	0	0	0	0.592764	0	0	0	0	0	0	0	0
ENSBTAG00000048497	0	0	0	0	0	0	0	0	0	0	0	0	0	0	1.71315	0	0	0	0	0	0	0	0	0	0	0	0	0	0	0	0	0	0	0	0	0	0	0	0	0	0	0	0	0	0	0	0	0	0
ENSBTAG00000000569	9.00399	5.63074	25.6748	37.3341	17.2128	28.6314	21.5324	17.0697	36.4659	15.9475	3.63894	16.7858	11.3229	13.9924	69.6679	16.7779	13.6461	4.32253	3.17703	22.5571	11.212	59.3178	0	12.3126	8.18236	37.8357	10.8789	20.0114	15.8871	8.14709	0	6.05435	44.0008	77.6918	13.8019	52.0095	89.7137	40.445	60.3081	37.3799	93.064	82.509	77.5883	31.4996	4.36332	9.11844	18.7372	16.3212	7.44938
ENSBTAG00000019514	36.016	58.7206	37.0858	28.191	40.8008	29.555	47.8497	50.4331	43.6161	48.7284	40.0284	33.5716	69.1291	46.0926	47.397	59.2468	47.1412	32.419	51.8915	39.475	70.6841	49.5275	64.6486	47.1985	55.5232	53.2897	57.7419	31.597	81.7053	63.6491	68.2761	54.4892	62.9379	46.6151	50.032	43.7101	40.5159	66.355	52.7696	36.2472	55.7198	66.9638	47.6845	50.8059	74.1765	47.1119	41.9357	51.2147	59.5951
ENSBTAG00000016305	0	2.41317	0	4.57152	1.91254	0	2.39248	0.775894	3.57509	0.88597	0	0	0.59594	0	0	0	0	0	1.05901	0	0	9.21441	0	2.05211	2.92227	0.532897	0	2.10647	1.1348	3.56435	0	0.756794	2.22789	6.39815	6.90097	4.42634	6.51148	3.79172	0	5.66362	6.52041	3.58735	4.04106	4.06447	0	0.75987	2.67675	4.50239	6.38518
ENSBTAG00000054354	0	0	0	0	0	0	0	0	0	0	0	0	0	0	0	0	0	0	0	0	0	0	0	0	0	0	0	0	0	0	0	0	0	0	0	0	0	0	0	0	0	0	0	0	0	0	0	0	0
ENSBTAG00000018657	0	0	0	0.76192	2.55005	0	0	0.775894	0	0	0	0	0	0	0	0	0	0	0	0	0.974953	1.1518	0	0	0	1.59869	5.02103	4.21293	0.567398	0	0.832636	3.02718	0.556972	0.914021	0	0.553293	0	1.26391	0.837613	0	0	1.19578	0.808211	0	1.24666	0.75987	0.892249	1.1256	2.12839
ENSBTAG00000035844	1.8008	0.804392	1.42638	0	2.55005	0	3.58873	0	0	0	0	0	0.59594	0.823083	0	0	0	1.08063	0	0	0	0.575901	1.07748	0	0	1.59869	1.67368	1.05323	0.567398	0.509193	0	0.756794	0	2.28505	3.45048	1.10659	0	0	0	0	2.96382	2.39156	2.42463	1.01612	2.49333	2.27961	0	0.562799	1.0642
ENSBTAG00000005430	3.6016	0.804392	1.42638	0.76192	2.55005	0	2.39248	0	0.715018	0.88597	0.909736	0	0	0	0.571048	0.524308	1.24056	2.16126	1.05901	0	0	0.575901	2.15495	1.02605	0	0	0	0	0	0	0.832636	0	0	0.914021	0	1.65988	1.447	0	4.18806	1.13272	0	1.19578	0.808211	0	0	1.51974	0	0	0
ENSBTAG00000053503	3.6016	0	0	6.09536	0	0.923594	0	0	0.715018	0	0	0	0	0	0.571048	0	0	0	0	1.40982	0	0	0	0	0	0	0	0	0	0	0	0	0	0	0	0.553293	0	0	0	0	0	0	0	0	0	0	0	0	0
ENSBTAG00000055130	0	0	0	0	0	0	0	0	0	0	0	0	0	0	0	0	0	0	0	0	0	0	0	0	0	0	0	0	0	0	0	0	0	0	0	0	0	0	0	0	0	0	0	0	0	0	0	0	0
ENSBTAG00000012413	0	0	0	0	0	0	0	0	0	0	0	0	0	0	0	0	0	0	0	0	0	0	0	0	0	0	0	0	0	0	0	0	0	0	0	0.553293	0	0	0	0	0	0	0	0	0	0	0	0	0
ENSBTAG00000054301	0	0	0	0	0	0	0	0	0	0	0	0	0	0	0	0	0	0	0	0	0	0	0	0	0	0	0	0	0	0	0	0	0	0	0	0	0	0	0	0	0	0	0	0	0	0	0	0	0
ENSBTAG00000006945	75.6335	46.6547	44.2177	62.4774	53.551	24.937	37.0835	62.0715	35.7509	55.8161	49.1257	45.6574	73.3006	73.2544	20.5577	74.4517	54.5845	76.7249	52.9505	40.8848	82.871	44.9203	85.1206	61.5632	103.448	55.9541	57.7419	30.5438	89.0814	77.3974	58.2845	73.409	48.4566	55.2983	60.3835	34.8574	45.5804	84.0497	29.3164	47.5744	52.756	41.8524	41.2188	36.5802	80.4098	50.1514	43.7202	52.9031	51.0815
ENSBTAG00000044148	0	0	0	0	0	0	0	0	0	0	0	0	0	0	0	0	0	0	0	0	0	0	0	0	0	0	0	0	0	0	0	0	0	0	0	0	0	0	0	0	0	0	0	0	0	0	0	0	0
ENSBTAG00000018703	0	0	0	0	0	0	0	0	0	0	0	0	0	0	0.571048	0	0	0	0	0	0	0	0	0	0	0	0	0	0	0	0	0	0	0	0	0	0	0	0	0	0	0	0	0	0	0	0	0	0
ENSBTAG00000050537	0	0	0	0	0	0	0	0	0	0	0	0	0	0	0	0	0	0	0	0	0	0	0	0	0	0	0	0	0	0	0	0	0	0	0	0	0	0	0	0	0	0	0	0	0	0	0	0	0
ENSBTAG00000051592	1.8008	4.82635	1.42638	0.76192	21.6754	9.23594	2.39248	1.55179	5.72014	0.88597	0	2.68573	0	1.64617	0	0	0	3.2419	1.05901	1.40982	0.974953	10.3662	0	8.20843	0	3.73028	8.36839	13.692	0.567398	0.509193	0	6.81115	4.45578	7.76918	0.862621	6.08622	5.06449	0	5.86329	3.39817	5.92764	11.9578	7.2739	5.08059	1.87	1.51974	2.67675	9.00478	13.8346
ENSBTAG00000006813	0	0	0	0	0	0	0	0	0	0	0	0	0	0	0	0	0	0	0	0	0	0	0	0	0	0	0	0	0	0	0	0	0	0	0	0	0	0	0	0	0	0	0	0	0.623332	0	0	0	0
ENSBTAG00000013205	3.6016	30.5669	29.2407	23.6195	7.65015	36.9438	8.37369	5.43125	31.4608	3.54388	10.0071	8.72862	19.0701	23.0463	4.56839	18.3508	40.9384	47.5478	18.0032	35.2455	2.43738	6.33491	5.38738	5.13027	3.50673	8.52634	4.1842	4.21293	1.1348	6.11032	6.66109	5.29756	10.0255	9.14021	6.03835	20.4718	4.34099	16.4308	17.5899	21.5218	11.2625	8.37048	4.04106	7.11282	6.23332	8.35857	2.67675	3.93959	5.32099
ENSBTAG00000013456	0	0	0	0	0	0	0	0	0	0	0	0	0	0	0	0	0	0	0	0	0	0	0	0	0	0	0	0	0	0	0	0	0	0	0	0	0	0	0.837613	0	0	0	0	0	0	0	0	0	0
ENSBTAG00000006494	0	0	0	0	0	0	0	0	0	0	0	0	0	0	0	0	0	0	0	0	0	0	0	0	0	0	0	0	0	0	0	0	0	0	0	0	0	0	0	0	0	0	0	0	0	0	0	0	0
ENSBTAG00000013148	1.8008	0.804392	1.42638	10.6669	0.637512	2.77078	1.19624	14.742	0.715018	2.65791	5.45842	12.7572	1.19188	1.64617	3.42629	17.3022	1.24056	0	3.17703	4.22946	8.77457	5.75901	1.07748	0	4.67563	22.3817	0.836839	0	6.24138	3.05516	0	0	6.1267	6.39815	1.72524	0	8.68198	6.31953	2.51284	3.39817	6.52041	17.3388	1.61642	5.08059	0.623332	0.75987	1.7845	1.1256	1.0642
ENSBTAG00000021025	0	0.804392	0	0	0.637512	0	0	0.775894	0.715018	0	0	0	0	0	1.71315	0.524308	0	0	0	0	0	0.575901	0	0	0	0.532897	0	0	0	0.509193	0	0.756794	6.68367	2.28505	0.862621	1.65988	4.34099	0	1.67523	4.5309	1.18553	0.597891	2.42463	0	0.623332	0	1.7845	0	0
ENSBTAG00000015460	0	1.60878	1.42638	0	2.55005	1.84719	0	0.775894	0.715018	0.88597	0	0	0	0	0.571048	0.524308	0	0	0	0	0.487476	3.4554	0	1.02605	0	1.59869	0.836839	9.4791	1.1348	0	1.66527	0	1.11394	1.82804	0.862621	0.553293	1.447	0	0	0	1.18553	3.58735	0.808211	4.06447	0.623332	0	5.35349	1.6884	2.12839
ENSBTAG00000053900	0	0	0	0	0	0	0	0	0	0	0	0	0	0	0	0	0	0	0	0	0	0	0	0	0	0	0	0	0	0	0	0	0	0	0	0	0	0	0	0	0	0	0	0	0	0	0	0	0
ENSBTAG00000032538	0	0	0	0	0	0	0	0	0	0	0	0	0	0	0	0	0	0	0	0	0	0.575901	0	0	0.584454	0	0	1.05323	0	0	0	0	0	0	0	0	0	0	0	0	0	0	0	0	0	0	0.892249	0	1.0642
ENSBTAG00000044001	14.4064	12.8703	10.6978	3.8096	8.28766	6.46516	4.78497	4.65536	6.43516	7.97373	7.27789	4.02859	6.55534	8.23083	3.99734	2.62154	7.44334	4.32253	2.11802	5.63928	2.92486	8.06261	8.61981	10.2605	2.33782	5.32897	9.20523	12.6388	5.67398	3.56435	9.159	14.3791	6.68367	12.3393	12.0767	10.5126	13.023	6.95148	11.7266	10.1945	10.6698	4.78313	18.5889	7.11282	8.72665	8.35857	16.9527	8.44198	8.51358
ENSBTAG00000036372	0	0	0	0	0.637512	0	0	0	0	0	0	0	0	0	0	0	0	0	0	0	0	0	0	0	0	0	0	0	0	0	0	0	0	0	0	0	0	0	0	0	0	0	0	0	0	0	0	0	0
ENSBTAG00000049984	0	0	0	0	0	0	0	0	0	0	0	0	0	0	0	0	0	0	0	0	0	0	0	0	0	0	0	0	0	0	0	0	0	0	0	0	0	0	0	0	0	0	0	0	0	0	0	0	0
ENSBTAG00000055241	0	0	0	0	0	0	0	0	0	0	0.909736	1.34286	0	0	0	3.67016	0	0	0	0	2.92486	1.7277	0	0	2.33782	0.532897	1.67368	0	1.1348	0.509193	0	0	1.11394	0.457011	0	0	0	1.26391	0	0	0	0	0	0	1.87	0	0	0	0
ENSBTAG00000001511	39.6176	83.6567	124.808	407.627	65.0263	123.762	136.372	114.056	207.355	74.4215	70.0497	147.715	53.0387	55.9696	170.743	54.528	220.819	97.2569	101.665	327.078	18.5241	62.1973	12.9297	17.4429	16.9492	58.6186	25.942	63.194	25.5329	22.9137	12.4895	31.0285	38.4311	58.4973	24.1534	61.9688	62.9443	41.0769	97.1631	98.5471	74.6883	60.387	59.8077	43.693	13.7133	47.8718	53.5349	50.0891	38.3111
ENSBTAG00000003179	0	0	0	0	0	0	0	0	0	0	0	0	0	0	0	0	0	0	0	0	0	0	0	0	0	0	0	0	0	0	0	0	0	0	0	0	0	0	0	0	0	0	0	0	0	0	0	0	0
ENSBTAG00000017312	0	0	0	0	0	0	0	0	0	0	0	0	0	0	0	0	0	0	0	0	0	0	0	0	0	0	0	0	0	0	0	0	0	0	0	0	0	0	0	0	0	0	0	0	0	0	0	0	0
ENSBTAG00000032265	5.40239	4.82635	24.9616	4.57152	9.56268	24.0134	15.5511	17.0697	8.58021	9.74567	10.0071	4.70002	19.666	11.5232	22.8419	8.38893	9.92446	19.4514	13.7671	12.6884	2.92486	8.63851	9.69729	6.15632	2.33782	27.7106	12.5526	13.692	1.70219	9.16548	1.66527	8.32473	5.01275	6.39815	12.0767	9.95927	11.576	9.47929	7.53851	5.66362	17.7829	7.17469	6.46569	6.0967	3.73999	21.2764	20.5217	12.9444	3.19259
ENSBTAG00000012467	0	0	0	0	0	0	0	0	0	0	0	0	0	0	0	0	0	0	0	0	0	0	0	0	0	0	0	0	0	0	0	0	0	0	0	0	0	0	0	0	0	0	0	0	0	0	0	0	0
ENSBTAG00000012706	0	0	0	0	0	0	0	0	0	0	0	0	0	0	0	0	0	0	0	0	0	0	0	0	0	0	0	0	0	0	0	0	0	0	0	0	0	0	0	0	0	0	0	0	0	0	0	0	0
ENSBTAG00000010357	1.8008	0	0.713189	1.52384	0	0	2.39248	1.55179	3.57509	2.65791	0	4.70002	4.17158	0	15.4183	6.816	0	0	0	2.81964	1.94991	3.4554	0	1.02605	0	3.19738	0	0	6.24138	0	0	0.756794	12.2534	3.19907	0	2.76646	4.34099	1.89586	2.51284	1.13272	4.74211	5.97891	1.61642	2.03223	0	0.75987	2.67675	1.6884	1.0642
ENSBTAG00000045003	0	0	0	0	0	0	0	0	0	0	0	0	0	0	0	0	0	0	0	0	0	0	0	0	0	0	0	0	0	0	0	0	0	0	0	0	0	0	0	0	0	0	0	0	0	0	0	0	0
ENSBTAG00000006872	0	0	0	0	0	0	0	0	0	0	0	0.671432	0	0	0.571048	0.524308	0	0	0	0	0.487476	0	0	0	0	0	0	1.05323	0	0	0	0.756794	0	0	0	0.553293	0.723498	0	0	0	0	0	0.808211	0	0	0	0	0	0
ENSBTAG00000052213	0	0	0	0	0	0	0	0	0	0	0	0	0	0	0	0	0	0	0	0	0	0	0	0	0	0	0	0	0	0	0	0	0	0	0	0	0	0	0	0	0	0	0	0	0	0	0	0	0
ENSBTAG00000014727	3.6016	1.60878	0	3.8096	2.55005	1.84719	0	1.55179	2.14505	1.77194	0	4.70002	4.17158	1.64617	2.85524	7.86462	0	1.08063	2.11802	1.40982	3.41233	1.7277	2.15495	1.02605	3.50673	2.13159	2.51052	3.1597	1.70219	5.09193	0.832636	4.54076	5.01275	1.82804	3.45048	3.31976	1.447	0.631953	1.67523	3.39817	2.37106	2.98946	4.04106	4.06447	0.623332	3.03948	4.46124	2.81399	4.25679
ENSBTAG00000014724	27.012	20.9142	15.6902	40.3817	42.0758	20.3191	9.56993	38.0188	35.0359	17.7194	17.285	23.5001	28.0092	6.58466	44.5418	22.5452	24.8111	12.9676	14.8261	28.1964	37.0482	24.7637	10.7748	29.7555	39.7429	48.4936	25.1052	16.8517	41.9874	50.4101	27.477	31.0285	29.5195	43.873	12.9393	28.7712	26.7694	36.6532	16.7523	22.6545	35.5658	42.4503	21.8217	22.3546	34.2833	10.6382	15.1682	37.7075	39.3753
ENSBTAG00000042702	5.40239	2.41317	5.70551	2.28576	1.91254	6.46516	4.78497	0.775894	7.86519	5.31582	4.54868	0.671432	2.9797	6.58466	0.571048	1.57292	4.96223	9.72569	3.17703	0	0	1.7277	2.15495	3.07816	1.16891	1.06579	2.51052	2.10647	1.1348	2.54597	1.66527	5.29756	1.67092	9.14021	14.6646	6.08622	12.2995	4.42367	20.1027	6.79635	4.14935	9.56626	15.356	3.04835	1.24666	14.4375	4.46124	0.562799	6.38518
ENSBTAG00000042475	9.00399	5.63074	12.8374	9.90496	1.91254	14.7775	3.58873	1.55179	3.57509	12.4036	17.285	2.68573	8.9391	13.9924	8.56573	2.62154	14.8867	37.8221	16.9442	4.22946	0.487476	4.0313	22.627	14.3647	1.75336	2.13159	5.85787	2.10647	3.40439	3.56435	9.159	3.02718	5.56972	0.914021	16.3898	11.6191	5.06449	3.15976	16.7523	14.7254	0	3.58735	8.08211	0	4.98666	16.7171	8.03024	1.1256	7.44938
ENSBTAG00000044788	0	0	0	0	0	0	0	0.775894	0	0	0	0	0	0	0	0	2.48111	0	0	0	0	0	0	0	0	0	0	0	0	0	0	0	0	0	0	0	0	0	0	0	0	0	0	0	0	0	0.892249	0	0
ENSBTAG00000050812	0	0	0	0	0	0	0	0	0	0	0	0	0	0	0	0	0	0	0	0	0	0	0	0	0	0	0	0	0	0	0	0	0	0	0	0	0	0	0	0	0	0	0	0	0	0	0	0	0
ENSBTAG00000044311	0	0	0	0	0.637512	0	0	0	0	0	0	0	0	0	0	0	0	0	0	0	0	0	0	0	0	0	0	0	0	0	0	0	0	0	0	0	0	0	0	0	0	0.597891	0	0	0	0	0	0	0
ENSBTAG00000005122	0	7.23952	0.713189	2.28576	3.18756	5.54156	0	0	16.4454	6.20179	0	2.0143	0	0	0.571048	0	2.48111	1.08063	2.11802	0	0	0	0	0	0	2.13159	5.02103	1.05323	0	0	0	0	1.11394	1.82804	0	0	0	0	0	1.13272	0.592764	3.58735	0.808211	4.06447	0	9.87831	0	0.562799	2.12839
ENSBTAG00000001265	0	0	0	0	0	0	0	0	0	0	0	0	0	0	0	0	0	0	0	0	0	0	0	0	0	0	0	0	0	0	0	0	0	0	0	0	0	0	0	0	0	0	0	0	0	0	0	0	0
ENSBTAG00000017531	0	0	0	0	0	0	0	0	0	0	0	0	0	0	0	0	0	0	0	0	0	0	0	0	0	0	0	0	0	0	0	0	0	0	0	0	0	0	0	0	0	0	0	0	0	0	0	0	0
ENSBTAG00000000522	0	0	0	2.28576	0	0	0	0	0	0	0	0	0	0	0	0.524308	0	0	0	0	0	0.575901	0	0	0	0	0	0	0	0	0	0	0	0	0	0	0	0.631953	0	0	1.18553	0	0	0	0	0.75987	0.892249	0	0
ENSBTAG00000003151	0	10.4571	28.5276	23.6195	29.3256	15.7011	17.9436	20.9491	30.0307	11.5176	10.0071	36.2573	25.0295	26.3387	28.5524	47.1877	58.3062	17.2901	32.8293	28.1964	23.8863	20.7324	11.8522	14.3647	28.0538	23.4474	15.0631	5.26617	14.1849	25.4597	19.9833	12.8655	20.051	21.0225	12.0767	18.2587	23.1519	25.9101	23.4532	11.3272	25.4889	24.5135	12.1232	21.3385	22.44	18.9968	17.845	18.0096	18.0914
ENSBTAG00000003143	7.20319	1.60878	4.27913	2.28576	7.01264	0	2.39248	3.10357	7.86519	2.65791	2.72921	2.68573	2.9797	2.46925	3.42629	5.24308	2.48111	1.08063	2.11802	2.81964	3.41233	1.7277	4.30991	5.13027	2.92227	8.52634	0	2.10647	2.26959	4.58274	4.16318	0.756794	2.78486	6.85516	0.862621	4.97963	3.61749	4.42367	5.02568	5.66362	3.55658	8.37048	2.42463	2.03223	5.60999	3.03948	1.7845	3.93959	8.51358
ENSBTAG00000003140	0	0	0	0	0	0	0	0	0	0	0.909736	0.671432	0	0	0	0	0	1.08063	0	0	0	0	0	0	0	0	0	0	0	0	0	0	0.556972	0	0	0.553293	0.723498	0	0	0	0	0	0	1.01612	0	0	0	0.562799	0
ENSBTAG00000005091	1.8008	0.804392	1.42638	0	1.27502	1.84719	0	0.775894	2.14505	1.77194	1.81947	1.34286	1.19188	0	0	0	1.24056	0	1.05901	0	0.974953	0.575901	3.23243	5.13027	0.584454	1.06579	0	1.05323	0.567398	1.01839	6.66109	0.756794	0.556972	0.457011	1.72524	1.10659	0	1.26391	0	2.26545	0.592764	0.597891	0.808211	0	1.87	0	0	1.1256	2.12839
ENSBTAG00000014915	0	0	0.713189	0	1.27502	1.84719	3.58873	0	1.43004	0.88597	1.81947	0.671432	1.19188	0.823083	6.28153	0.524308	3.72167	1.08063	2.11802	2.81964	3.41233	1.1518	0	0	0.584454	0.532897	0.836839	1.05323	0	1.01839	0.832636	0.756794	0.556972	5.48413	1.72524	4.97963	8.68198	5.05562	6.7009	9.0618	10.077	4.78313	10.5067	11.1773	0.623332	0.75987	0	1.1256	0
ENSBTAG00000011305	0	0	0	0	0	0	0	0	0	0	0	0	0	0	0	0	0	0	0	0	0	0	0	0	0	0	0	0	0	0	0	0	0.556972	0	0	0	0	0.631953	0	0	0	0	0	0	0	0	0	0	0
ENSBTAG00000043831	0	0	0	0	0	0	0	0	0	0	0	0	0	0	0	0	0	0	0	0	0	0	0	0	0	0	0	0	0	0	0	0	0	0	0	0	0	0	0	0	0	0	0	0	0	0	0	0	0
ENSBTAG00000001697	52.2231	32.9801	28.5276	15.2384	28.0505	24.0134	20.3361	7.75894	31.4608	21.2633	21.8337	28.8716	22.6457	28.8079	29.6945	11.0105	34.7356	39.9834	33.8883	26.7866	9.74953	16.7011	23.7045	13.3387	5.84454	11.7237	28.4525	17.905	13.0501	12.7298	25.8117	28.0014	15.0383	29.7057	36.2301	23.7916	16.6405	16.4308	21.7779	26.0527	16.5974	17.3388	29.9038	27.4352	22.44	35.7139	36.5822	15.7584	30.8617
ENSBTAG00000007666	5.40239	3.21757	1.42638	0.76192	1.91254	1.84719	1.19624	0	1.43004	0.88597	0	0	0.59594	0.823083	0	1.04862	0	1.08063	1.05901	0	0.974953	2.8795	1.07748	2.05211	0	0.532897	0.836839	12.6388	0.567398	0	0.832636	5.29756	0.556972	1.82804	5.17573	2.76646	1.447	0.631953	8.37613	1.13272	3.55658	2.39156	0	3.04835	0	0.75987	0.892249	1.6884	3.19259
ENSBTAG00000001749	86.4383	67.5689	47.0705	38.8579	21.6754	55.4156	38.2797	28.7081	62.9215	38.9827	40.0284	17.4572	25.0295	24.6925	27.9814	9.96185	71.9523	45.3865	30.7113	36.6553	14.6243	17.8529	34.4792	30.7816	11.6891	18.1185	34.3104	27.3841	14.7523	20.8769	20.8159	28.0014	13.3673	21.9365	40.5432	34.3041	15.1935	18.3266	48.5815	24.9199	16.0046	23.3178	28.2874	26.4191	26.1799	22.0362	28.552	20.2608	44.6963
ENSBTAG00000001535	1.8008	1.60878	0	0.76192	1.27502	4.61797	0	0	3.57509	0.88597	0	1.34286	0	1.64617	0	0	0	0	0	0	0	2.3036	0	0	0.584454	2.13159	0	0	0	0.509193	2.49791	0	1.67092	0	0	0	0.723498	0	0	2.26545	1.77829	2.39156	0	0	0	2.27961	2.67675	2.2512	2.12839
ENSBTAG00000051908	0	0.804392	0	1.52384	0	0	0	0	0	0	0	0	0	0	0	0	0	0	0	0	0	0	0	0	0	0	0	0	0	0	0	0	0.556972	0	0	0	0	0	0	0	0	0	0	0	0	1.51974	0	0.562799	0
ENSBTAG00000029106	0	1.60878	0.713189	0	0.637512	0.923594	0	0	0	0.88597	0	0	0	0	1.71315	1.04862	0	0	0	0	0	0.575901	0	0	0	0.532897	0	1.05323	0	0.509193	0	0.756794	0	0.914021	0.862621	0	0	0	0.837613	1.13272	0.592764	0	0.808211	0	0.623332	0.75987	0	0.562799	0
ENSBTAG00000017115	1.8008	11.2615	5.70551	2.28576	7.65015	7.38875	5.98121	6.20715	7.15018	4.42985	5.45842	10.7429	10.7269	4.11541	6.28153	6.816	1.24056	6.48379	7.41307	4.22946	1.94991	6.33491	5.38738	7.18237	4.67563	6.39476	5.02103	9.4791	3.97178	6.11032	4.16318	5.29756	5.56972	7.76918	4.31311	4.42634	2.89399	5.05562	8.37613	6.79635	7.70593	8.96837	8.89033	10.1612	11.8433	11.3981	4.46124	8.44198	7.44938
ENSBTAG00000017103	7.20319	2.41317	0.713189	1.52384	4.46259	1.84719	1.19624	3.87947	1.43004	3.54388	4.54868	3.35716	0.59594	0	1.71315	2.62154	0	0	0	2.81964	4.87476	6.33491	1.07748	7.18237	3.50673	4.26317	0.836839	3.1597	4.53918	4.07355	0.832636	3.02718	4.45578	3.19907	0	6.08622	5.06449	2.52781	1.67523	3.39817	4.14935	5.97891	2.42463	9.14506	2.49333	2.27961	4.46124	5.06519	5.32099
ENSBTAG00000019625	10.8048	7.23952	17.8297	2.28576	17.8503	10.1595	8.37369	5.43125	7.86519	15.0615	7.27789	0.671432	4.17158	4.11541	2.85524	1.57292	1.24056	8.64505	7.41307	1.40982	2.92486	14.3975	22.627	17.4429	9.93572	6.92765	14.2263	20.0114	6.24138	8.14709	8.32636	16.6495	3.34183	19.6515	31.0544	20.4718	10.129	10.1112	12.5642	16.9909	19.5612	10.1641	13.7396	17.274	7.47998	8.35857	29.4442	20.8236	19.1556
ENSBTAG00000007296	0	0	0	0	0	0	0	0	0	0	0	0	0	0	0	0	0	0	0	0	0	0	0	0	0	0	0	0	0	0	0	0	0	0	0	0	0	0	0	0	0	0	0	0	0	0	0	0	0
ENSBTAG00000005212	0	0	1.42638	0	0.637512	0.923594	2.39248	0	0.715018	0	0.909736	0.671432	2.38376	1.64617	1.1421	0	0	0	1.05901	1.40982	0	0.575901	0	0	0.584454	1.06579	3.34736	1.05323	0	0.509193	0.832636	2.27038	0.556972	0.914021	4.31311	2.21317	0	0	1.67523	2.26545	0	0	3.23285	1.01612	1.24666	0.75987	0.892249	1.6884	4.25679
ENSBTAG00000005209	12.6056	4.82635	7.13189	2.28576	9.56268	4.61797	2.39248	3.10357	9.29523	6.20179	4.54868	1.34286	5.9594	4.9385	5.71048	6.29169	7.44334	4.32253	8.47208	4.22946	3.41233	6.33491	9.69729	7.18237	4.67563	4.26317	4.1842	6.3194	6.24138	3.56435	7.49372	4.54076	6.1267	6.39815	1.72524	8.85268	7.95848	8.84734	9.21374	9.0618	6.52041	17.3388	8.89033	6.0967	7.47998	6.07896	4.46124	7.87918	10.642
ENSBTAG00000053175	0	0	0	0	0	0.923594	0	0	0	0	0	0	0	0	0	0	0	0	0	0	0	0	0	0	0	0	0	0	0	0	0	0	0	0	0	0.553293	0	0	0	0	0	0	0	0	0	0	0	0	0
ENSBTAG00000050932	82.8367	20.9142	17.8297	5.33344	12.7502	18.4719	11.9624	6.20715	12.1553	21.2633	14.5558	2.0143	13.1107	19.754	2.28419	6.29169	17.3678	37.8221	13.7671	9.86875	6.82467	10.9421	20.472	20.5211	7.01345	10.6579	19.2473	14.7453	1.1348	6.61951	14.1548	14.3791	6.68367	16.9094	43.1311	17.7054	7.23498	5.68757	20.9403	11.3272	9.48423	18.5346	19.3971	12.1934	13.09	13.6777	12.4915	15.7584	36.1827
ENSBTAG00000048837	0	0	0	0	0	0	0	0	0	0	0	0	0	0	0	0	0	0	0	0	0	0	0	0	0	0	0	0	0	0	0	0	0	0.457011	0	0	0	0	0	0	0	0	0	0	0	0	0	0	0
ENSBTAG00000019014	19.8088	13.6747	12.8374	11.4288	36.3382	36.0202	14.3549	6.98304	27.8857	15.9475	1.81947	6.04289	14.8985	20.5771	7.42363	16.2535	4.96223	8.64505	9.53109	4.22946	17.5491	33.9781	19.3946	38.99	7.01345	18.6514	21.7578	67.4069	19.8589	6.61951	9.99163	13.6223	18.3801	58.4973	40.5432	26.0048	44.1334	15.7988	35.1797	20.389	62.833	26.9051	54.9584	51.822	14.96	43.3126	31.2287	23.0748	43.6321
ENSBTAG00000050833	0	0	0	0	0	0	0	0	0	0	0	0	0	0	0	0	0	0	0	0	0	0	0	0	0	0	0	0	0	0	0	0	0	0	0	0	0	0	0	0	0	0	0	0	0	0	0	0	0
ENSBTAG00000048858	0	0	0	0	0	0	0	0	0	0	0	0	0	0	0	0	0	0	0	0	0	0	0	0	0	0	0	0	0	0	0	0	0	0	0	0	0	0	0	0	0	0	0	0	0	0	0	0	0
ENSBTAG00000005313	9.00399	8.04392	9.98464	11.4288	29.9631	33.2494	7.17745	3.87947	11.4403	7.97373	0	4.02859	5.36346	2.46925	0	1.04862	3.72167	2.16126	2.11802	0	6.82467	51.8311	1.07748	9.23448	6.429	21.3159	8.36839	23.1711	9.07836	6.61951	0.832636	4.54076	8.91156	21.9365	5.17573	3.31976	4.34099	8.84734	9.21374	3.39817	6.52041	8.37048	12.1232	16.2579	9.97331	23.556	40.1512	20.8236	46.8247
ENSBTAG00000008343	0	0	0	0	0	0	0	0	0.715018	0	0	0	0	0	0	0	0	0	0	0	0	0	0	0	0	1.06579	0	0	0.567398	0	0	0	0	0	0	0	0	0	0	0	0	0	0	0	0	0	1.7845	0	0
ENSBTAG00000050376	0	0	0	0	0	0	0	0	0	0	0	0	0	0	0	0	0	0	0	0	0	0	0	0	0	0	0	0	0	0	0	0	0	0	0	0	0	0	0	0	0	0	0	0	0	0	0	0	0
ENSBTAG00000002878	0	0	0	0	0	0	0	0	0	0	0	0	0	0	0	0	0	0	0	0	0	0	0	0	0	0.532897	0	0	0	0	0	0	0	0	0	0	0	0	0	0	0	0	0	0	0	0	0	0	0
ENSBTAG00000000476	0	0	0	0	0	0	0	0	0	0	0	0	0	0	0	0.524308	0	0	0	0	0	0	0	0	0	0	0	0	0	0	0	0	0	0	0	0	0	0	0	0	0	0.597891	0	0	0	0	0	0	0
ENSBTAG00000040199	10.8048	8.84831	7.84508	9.90496	13.3878	3.69438	1.19624	17.0697	8.58021	4.42985	1.81947	16.7858	11.9188	6.58466	16.5604	22.5452	9.92446	5.40316	12.7081	9.86875	19.4991	17.8529	5.38738	9.23448	11.1046	25.579	2.51052	3.1597	19.8589	19.8585	1.66527	7.56794	22.2789	17.3664	1.72524	4.97963	16.6405	14.5349	7.53851	5.66362	18.9685	14.9473	7.2739	6.0967	5.60999	5.31909	10.707	10.6932	7.44938
ENSBTAG00000012284	0	0	0	0	0.637512	0	0	0	0.715018	0	0	1.34286	0	0	0.571048	1.04862	0	0	0	0	0	1.7277	0	0	0.584454	6.39476	0	0	1.1348	0.509193	0	0	0.556972	0	0	0	0.723498	0.631953	0	0	0	0	0	0	0	0	0	0	0
ENSBTAG00000012273	1.8008	0	0	0	0.637512	0.923594	0	0.775894	1.43004	0	0	0	0.59594	0	0	0	1.24056	1.08063	0	0	0	0	0	0	0	0	0	0	0.567398	0	0	0	0.556972	0	0.862621	0	0	0	0	0	1.18553	0.597891	0	0	0	1.51974	0	0	0
ENSBTAG00000012881	79.2351	64.3513	47.7836	28.953	47.1759	57.2628	44.2609	40.3465	50.7662	69.1057	43.6673	39.6145	64.9575	93.8314	33.1208	59.7711	57.0656	119.95	55.0685	33.8357	48.2602	50.1034	77.5783	41.0421	36.2362	44.7633	61.0893	82.1522	35.7461	48.8825	54.1213	60.5435	46.7857	51.6422	78.4985	54.776	44.1334	57.5077	54.4448	47.5744	36.1586	54.4081	42.8352	55.8865	52.9832	72.9475	62.4574	47.8379	68.1086
ENSBTAG00000042094	0	0	0	0	0.637512	0	0	0	0	0	0	0	0	1.64617	0	0	1.24056	0	0	0	0	0	0	0	0	0	0	0	0	0	0	0	0	0.457011	0.862621	0	0	0	1.67523	0	0	0	0	0	0	0	0	0	0
ENSBTAG00000005660	72.0319	38.6108	44.2177	30.4768	35.0632	33.2494	34.691	27.9322	29.3157	31.009	35.4797	38.9431	42.3118	46.0926	37.1181	50.3336	42.1789	46.4672	34.9473	36.6553	34.1233	22.4601	43.0991	37.964	22.7937	25.579	41.842	44.2358	41.42	28.0056	34.1381	45.4076	42.3299	39.3029	45.7189	43.1568	34.7279	34.7574	42.7182	36.2472	40.308	38.265	42.8352	47.7575	50.4899	48.6317	28.552	50.0891	57.4667
ENSBTAG00000005658	0	0	0	0	0.637512	0	0	0	0	0	0	0	0	0.823083	0	0	0	0	0	0	0	0	0	0	0.584454	0	0	0	0	0	0	0	0	0	0	0	0	0.631953	0	0	0	0	0	0	0.623332	0	0	0	0
ENSBTAG00000005657	0	0	0	0	0	0	0	0	0	0	0	0	0	0	0	0	0	0	0	0	0	0	0	0	0	0	0	0	0	0	0	0	0	0	0	0	0	0	0	0	0	0	0.808211	0	0	0	0	0	0
ENSBTAG00000051586	0	0	0.713189	0.76192	0.637512	3.69438	3.58873	0	2.14505	0.88597	1.81947	1.34286	1.78782	2.46925	0.571048	1.04862	0	0	7.41307	1.40982	1.46243	2.3036	0	2.05211	1.16891	0.532897	0.836839	3.1597	0.567398	0.509193	0.832636	0	0.556972	0	2.58786	0.553293	2.17049	3.15976	1.67523	4.5309	0.592764	3.58735	3.23285	2.03223	0.623332	3.03948	0.892249	2.81399	1.0642
ENSBTAG00000005652	3.6016	3.21757	2.13957	1.52384	3.18756	7.38875	4.78497	0	6.43516	2.65791	2.72921	3.35716	1.78782	5.76158	1.71315	2.62154	4.96223	4.32253	7.41307	0	1.94991	1.7277	4.30991	3.07816	4.09118	3.73028	3.34736	1.05323	1.70219	1.01839	4.99582	1.51359	1.11394	1.37103	5.17573	3.31976	0.723498	1.26391	0.837613	2.26545	1.18553	2.39156	1.61642	6.0967	1.87	8.35857	0.892249	2.81399	1.0642
ENSBTAG00000040399	0	0	0	0	0	0	0	0	0	0	0	0	0	0	0	0	0	0	0	0	0	0	0	0	0	0	0	0	0	0	0	0	0	0	0	0	0	0	0	0	0	0	0	0	0	0	0	0	0
ENSBTAG00000040245	0	0	0	0	0	0	0	0	0	0	0	0	0	0	0	0	0	0	0	0	0	0	0	0	0	0	0	0	0	0	0	0	0	0	0	0	0	0	0	0	0	0	0	0	0	0	0	0	0
ENSBTAG00000006920	10.8048	8.04392	4.99232	4.57152	3.18756	10.1595	4.78497	2.32768	5.00512	11.5176	6.36815	0.671432	8.9391	9.87699	9.13677	3.14585	4.96223	9.72569	5.29505	0	4.87476	5.18311	15.0847	10.2605	2.92227	4.26317	10.0421	10.5323	5.67398	5.09193	11.6569	9.08153	3.89881	3.19907	11.2141	5.53293	1.447	2.52781	5.02568	1.13272	4.74211	3.58735	0.808211	3.04835	8.72665	8.35857	8.92249	6.19079	3.19259
ENSBTAG00000020106	9.00399	6.43513	9.98464	1.52384	2.55005	5.54156	4.78497	3.10357	2.86007	13.2896	19.1045	2.0143	8.34316	15.6386	4.56839	4.19446	11.165	15.1288	10.5901	1.40982	9.26205	0.575901	12.9297	13.3387	5.84454	3.73028	18.4105	9.4791	3.97178	7.6379	7.49372	10.5951	5.56972	7.76918	19.8403	11.0659	1.447	17.0627	11.7266	12.46	4.74211	2.98946	10.5067	9.14506	11.22	12.9178	7.13799	9.00478	12.7704
ENSBTAG00000019336	0	0	0	0	0	0	0	0	0	1.77194	0	0	0	0	0.571048	0.524308	0	1.08063	2.11802	0	0	0	2.15495	1.02605	0	0.532897	0.836839	0	0	1.01839	0	0	0	0.457011	0	0	0	0	0	0	0	0	0	0	0	0	0	0	1.0642
ENSBTAG00000011414	18.008	8.84831	9.27145	8.38112	12.1127	6.46516	5.98121	3.87947	10.0102	5.31582	10.9168	4.70002	8.34316	3.29233	5.13944	4.71877	9.92446	10.8063	3.17703	4.22946	10.7245	8.63851	6.46486	7.18237	9.35127	7.99345	10.0421	7.37263	9.64576	7.6379	9.159	11.3519	8.35459	10.0542	10.3515	7.19281	6.51148	9.47929	7.53851	7.92907	5.33488	5.97891	7.2739	5.08059	6.85665	12.1579	2.67675	5.06519	14.8988
ENSBTAG00000040304	0	0	0	0	0	0	0	0	0	0	0	0	0	0	0	0	0	0	0	0	0	0	0	0	0	0	0	0	0	0	0	0	0	0	0	0	0	0	0	0	0	0	0	0	0	0	0	0	0
ENSBTAG00000016624	0	0	0	0	0	0	0	0	0	0	0	0	0	0	0	0	0	0	0	0	0	0	0	0	0	0	0	0	0	0	0	0	0	0	0	0	0	0	0	0	0	0	0	0	0	0	0	0	0
ENSBTAG00000039011	0	0	0	0	0	0	0	0	0	0	0	0	0	0	0	0	0	0	0	0	0	0	0	0	0	0	0	1.05323	0	0	0	0	0	0.457011	0	0	0	0	0	0	0	0	0	2.03223	0	0	0	0	0
ENSBTAG00000017666	10.8048	5.63074	1.42638	1.52384	10.8377	0.923594	2.39248	4.65536	4.29011	7.08776	3.63894	5.37146	2.38376	0.823083	2.28419	2.09723	6.20279	5.40316	2.11802	7.0491	8.2871	6.91081	7.54233	2.05211	7.59791	8.52634	5.02103	10.5323	7.37617	10.6931	5.82845	4.54076	5.56972	7.76918	5.17573	6.08622	6.51148	5.05562	4.18806	6.79635	6.52041	8.96837	7.2739	6.0967	6.23332	3.79935	2.67675	21.3864	7.44938
ENSBTAG00000033308	0	0	0	0	0	0	0	0	0	0	0	0	0	0	0	0	0	0	0	0	0	0	0	0	0	0	0	0	0	0	0	0	0	0	0	0	0	0	0	0	0	0	0	0	0	0	0	0	0
ENSBTAG00000052825	0	0	0	0	0	0	0	0	0	0	0	0	0	0	0	0	0	0	0	0	0	0	0	0	0	0	0	0	0	0	0	0	0	0	0	0	0	0	0	0	0	0	0	0	0	0	0	0	0
ENSBTAG00000014460	7.20319	13.6747	21.3957	18.2861	14.6628	20.3191	10.7662	10.8625	14.3004	22.1493	25.4726	22.1573	19.0701	24.6925	14.8473	30.9342	16.1272	11.887	10.5901	16.9179	20.9615	20.7324	6.46486	15.3908	17.5336	17.5856	15.8999	20.0114	20.4263	18.8401	23.3138	18.1631	21.165	15.5384	16.3898	18.812	26.0459	23.3822	15.077	10.1945	20.154	13.1536	14.5478	20.3223	18.0766	18.9968	12.4915	20.8236	11.7062
ENSBTAG00000014459	0	0	0	0	0	0	0	0.775894	0	0	0	0	0	0	0	0	0	0	0	0	0.974953	0	1.07748	0	0	0	0	0	0	1.01839	0	0	0	1.82804	0	0	0	0.631953	0	0	0.592764	0	0	0	0	0	0	0	0
ENSBTAG00000014451	12.6056	5.63074	2.85276	8.38112	16.5753	2.77078	13.1587	13.1902	4.29011	6.20179	7.27789	6.04289	5.9594	6.58466	7.42363	9.43754	4.96223	5.40316	14.8261	9.86875	7.79962	10.3662	10.7748	5.13027	14.6114	10.125	6.69471	13.692	13.0501	18.331	19.9833	8.32473	7.24064	8.22619	8.62621	8.85268	7.23498	13.271	10.0514	12.46	8.89146	7.77259	10.5067	12.1934	11.22	10.6382	5.35349	9.56758	7.44938
ENSBTAG00000014449	0	0	0	0	0	0	0	0	0	0	0	0	0	0	0.571048	0.524308	0	0	0	0	0.487476	0.575901	0	0	0	0	0	0	0.567398	0	0	0	0	0	0	0	0	0	0	0	0.592764	0	0	0	0	0	0	0	0
ENSBTAG00000017450	73.8327	60.3294	64.187	58.6678	147.903	72.9639	62.2046	70.6063	72.2168	77.9654	45.4868	75.8718	87.0073	72.4313	52.5365	57.6739	45.9006	73.483	51.8915	40.8848	68.2467	80.6261	146.537	66.6935	99.9417	88.9937	82.8471	123.228	95.8902	69.7595	106.577	73.409	80.204	196.972	251.023	77.461	168.575	98.5846	135.693	118.936	159.454	93.271	184.272	133.111	157.703	98.0232	81.1947	109.746	134.089
ENSBTAG00000037951	3.6016	1.60878	0.713189	0.76192	2.55005	0	1.19624	1.55179	1.43004	2.65791	0	2.0143	0.59594	0.823083	0	1.04862	1.24056	5.40316	1.05901	0	0.974953	0	2.15495	0	1.16891	0.532897	0.836839	0	1.70219	5.60112	4.99582	1.51359	1.67092	1.82804	4.31311	1.65988	0	2.52781	5.02568	2.26545	1.18553	1.19578	3.23285	3.04835	3.11666	3.03948	2.67675	4.50239	1.0642
ENSBTAG00000042699	0	0	0	0	0	0	0	0	0	0	0	0	0	0	0	0	0	0	0	0	0	0	0	0	0	0	0	0	0	0	0	0	0	0	0	0	0	0	0	0	0	0	0	0	0	0	0	0	0
ENSBTAG00000046222	0	0	0	0	0	0	0	0	0	0	0	0	0	0	0	0	0	0	0	0	0	0	0	0	0	0	0	0	0	1.01839	0	0	0	0	0	0	0	0	0	0	0	0	0	0	0	0	0	0	0
ENSBTAG00000049281	0	0	0	0	0	0	0	0	0	0	0	0	0	0	0	0	0	0	0	0	0	0	0	0	0	0	0	0	0	0	0	0	0	0	0	0	0	0	0	0	0	0	0	0	0	0	0	0	0
ENSBTAG00000047590	0	0	0	0	0	0	0	0	0	0	0	0	0	0	0	0	0	0	0	0	0	0	0	0	0	0	0	0	0	0	0	0	0	0	0	0	0	0	0	0	0	0	0	0	0	0	0.892249	0	0
ENSBTAG00000010394	5.40239	7.23952	5.70551	8.38112	3.18756	1.84719	4.78497	12.4143	7.86519	0.88597	3.63894	1.34286	3.57564	2.46925	1.1421	1.04862	12.4056	3.2419	7.41307	5.63928	0.487476	0	0	2.05211	0	2.66448	0	0	1.1348	0.509193	0	0.756794	0	2.28505	2.58786	1.65988	6.51148	1.89586	7.53851	11.3272	2.37106	2.39156	4.84927	0	0	1.51974	0	0	0
ENSBTAG00000032217	0	0	0.713189	0	0	0	0	0	0.715018	0	0	0	0	0	0	0	1.24056	0	1.05901	0	1.46243	0	0	2.05211	0	0.532897	0	1.05323	0	0	0	2.27038	0	0.457011	0.862621	1.10659	0	0	0	0	0	0	0.808211	0	1.24666	0	0	0.562799	0
ENSBTAG00000010397	36.016	20.1098	22.822	14.4765	35.0632	6.46516	17.9436	26.3804	7.86519	27.4651	23.6531	8.72862	11.9188	10.7001	10.8499	3.67016	7.44334	12.9676	16.9442	8.45893	19.4991	19.0047	31.2468	28.7295	18.1181	19.1843	25.1052	32.6502	14.7523	9.16548	22.4812	21.1902	8.91156	9.59722	12.0767	7.7461	6.51148	6.95148	20.9403	13.5927	8.89146	8.96837	18.5889	22.3546	29.2966	22.0362	24.0907	21.9492	32.9901
ENSBTAG00000006552	0	0	0.713189	0	1.27502	0.923594	2.39248	2.32768	0	0.88597	0.909736	1.34286	1.78782	2.46925	49.6812	4.19446	1.24056	3.2419	7.41307	2.81964	0	3.4554	1.07748	1.02605	0	2.66448	0.836839	0	6.24138	1.01839	0	0	8.35459	24.2216	18.9777	24.3449	26.0459	15.7988	19.2651	27.1854	33.1948	11.3599	32.3285	22.3546	0	1.51974	0.892249	0.562799	1.0642
ENSBTAG00000006548	9.00399	16.8922	14.2638	9.90496	13.3878	6.46516	8.37369	14.742	7.86519	9.74567	12.7363	12.7572	7.74722	11.5232	3.42629	6.816	8.6839	17.2901	2.11802	4.22946	15.1118	7.48671	12.9297	14.3647	10.5202	11.1908	10.0421	14.7453	7.37617	11.2022	12.4895	4.54076	13.9243	10.0542	6.03835	6.63951	6.51148	10.1112	10.0514	4.5309	5.33488	14.9473	5.65748	10.1612	14.96	9.11844	9.81474	14.6328	18.0914
ENSBTAG00000012797	10.8048	16.0878	7.84508	4.57152	11.4752	12.9303	4.78497	3.87947	7.86519	9.74567	8.18762	1.34286	10.7269	11.5232	15.4183	6.29169	17.3678	19.4514	11.6491	12.6884	4.38729	12.6698	6.46486	14.3647	5.84454	9.59214	9.20523	11.5856	7.94357	10.6931	9.159	13.6223	3.34183	9.59722	8.62621	8.85268	8.68198	9.47929	5.86329	4.5309	5.33488	7.17469	11.315	8.12894	16.83	12.1579	12.4915	6.19079	12.7704
ENSBTAG00000000290	32.4144	14.479	19.9693	16.7622	18.4879	8.31235	11.9624	6.20715	22.1655	13.2896	27.2921	0	13.7066	9.05391	17.1315	7.86462	8.6839	19.4514	9.53109	16.9179	10.7245	17.277	23.7045	28.7295	14.0269	15.9869	25.1052	26.3308	15.8871	16.8034	16.6527	11.3519	10.0255	16.9094	11.2141	9.40598	9.40547	18.9586	15.9146	10.1945	13.0408	15.5452	23.4381	11.1773	28.0499	18.9968	20.5217	17.4468	15.963
ENSBTAG00000054214	0	0	0	0	0	0	0	0	0	0	0	0	0	0	0	0	0	0	0	0	0	0	0	0	0	0	0	0	0	0	0	0	0	0	0	0	0.723498	0	0	0	0	0	0	0	0	0	0	0	0
ENSBTAG00000045138	0	0	0	0	0	0	0	0	0	0	0	0	0	0	0	0	0	0	0	0	0	0	0	0	0	0	0	0	0	0	0	0	0	0	0	0	0	0	0	0	0	0	0	0	0	0	0	0	0
ENSBTAG00000052565	0	0.804392	0	0	1.27502	0	0	0	0	0	0	0	0	0	0	0	0	0	0	0	0	0	0	1.02605	0	0	0.836839	0	0	0	0	0	0	0	0	0	0	0	0	0	1.18553	0	0	0	0	2.27961	0.892249	0	1.0642
ENSBTAG00000052804	0	0	0	0	0	0	0	0	0	0	0	0	0	0	0	0	0	0	0	0	0	0	0	0	0	0	0	0	0	0	0	0	0	0	0	0	0	0	0	0	0	0	0	0	0	0	0	0	0
ENSBTAG00000049095	0	0	0	0	0	0	0	0	0	0	0	0	0	0	0	0	0	0	0	0	0	0	0	0	0	0	0	0	0	0	0	0	0	0	0	0	0	0	0	0	0	0	0	0	0	0	0	0	0
ENSBTAG00000052407	0	0	0	0	0	0	0	0	0	0	0	0	0	0	0	0	0	0	0	0	0	0	0	0	0	0	0	0	0	0	0	0	0	0	0	0	0	0	0	0	0	0	0	0	0	0	0	0	0
ENSBTAG00000051228	0	0	0	0	0	0	0	0	0	0	0	0	0	0	0	0	0	0	0	0	0	0	0	0	0	0	0	0	0	0	0	0	0	0	0	0	0	0	0	0	0	0	0	0	0	0	0	0	0
ENSBTAG00000052485	0	0	0	0	0	0	0	0	0	0	0	0	0	0	0	0	0	0	0	0	0	0	0	0	0	0	0	0	0	0	0	0	0	0	0	0	0	0	0	0	0	0	0	0	0	0	0	0	0
ENSBTAG00000023513	1.8008	12.0659	14.977	16.7622	8.92517	3.69438	19.1399	6.20715	15.0154	4.42985	10.9168	17.4572	11.3229	18.9309	14.2762	28.8369	7.44334	4.32253	14.8261	11.2786	18.5241	15.5493	11.8522	16.4169	22.2093	15.454	13.3894	9.4791	31.2069	22.9137	14.1548	10.5951	17.2661	10.5112	12.0767	7.7461	13.7465	12.0071	10.0514	9.0618	17.1902	11.3599	10.5067	16.2579	15.5833	7.5987	14.276	17.4468	2.12839
ENSBTAG00000016457	79.2351	116.637	94.8541	112.002	147.903	81.2763	87.3257	111.729	130.848	90.369	112.807	78.5575	174.015	102.885	106.786	112.726	196.008	106.983	85.7799	128.294	100.42	118.06	87.2756	85.1624	127.995	118.303	100.421	93.7378	116.317	186.365	111.573	120.33	140.357	243.13	113.866	159.902	176.533	162.412	145.745	99.6798	171.309	196.706	188.313	153.434	132.146	111.701	84.7636	139.011	109.612
ENSBTAG00000001969	68.4303	209.142	40.6518	32.0006	269.668	23.0898	52.6346	88.4519	52.9113	80.6233	13.646	10.7429	5.9594	13.9924	5.13944	2.62154	2.48111	14.0482	12.7081	8.45893	49.7226	189.471	11.8522	186.742	10.5202	100.717	162.347	364.419	43.1222	22.4045	19.1506	120.33	32.3044	79.0628	41.4058	171.521	88.2667	7.58343	228.668	62.2999	90.1002	203.283	135.78	149.369	24.3099	82.066	56.2117	100.741	168.143
ENSBTAG00000001968	27.012	58.7206	41.3649	54.0963	56.7386	28.6314	55.0271	96.9867	54.3413	54.0442	48.216	40.2859	42.3118	35.3926	65.6706	45.0905	34.7356	41.064	47.6555	43.7044	93.108	105.39	49.5639	48.2245	111.046	112.441	66.1103	61.0875	78.8683	88.0904	69.1088	44.6508	58.4821	54.8413	26.7413	39.2838	79.5848	62.5633	38.5302	44.1763	37.3441	70.5512	53.342	39.6286	48.6199	44.0725	43.7202	63.5963	50.0173
ENSBTAG00000013219	0	0	0.713189	0	1.27502	0	0	0	0.715018	0.88597	0	0	0	0	0	0	0	0	0	0	0	1.7277	0	0	0	0	0.836839	1.05323	0	0	0	0	0	1.37103	0	0.553293	0	0	0.837613	0	0	1.79367	0	0	0	0	0	1.6884	1.0642
ENSBTAG00000005946	3.6016	0	0.713189	0.76192	0	0	1.19624	0	2.86007	0	0.909736	0.671432	1.78782	0.823083	3.42629	0.524308	0	0	2.11802	0	3.89981	0	0	0	0	0.532897	0	1.05323	0.567398	0.509193	0	4.54076	3.34183	3.19907	2.58786	1.65988	1.447	2.52781	0.837613	1.13272	1.18553	0	0	3.04835	0.623332	1.51974	0.892249	2.2512	0
ENSBTAG00000002463	3.6016	22.523	28.5276	31.2387	33.1506	24.937	17.9436	29.484	32.1758	16.8334	28.2018	53.0431	35.7564	23.0463	54.8206	63.4413	28.5328	12.9676	22.2392	31.0161	75.0714	47.7998	9.69729	14.3647	50.8475	55.4212	22.5947	15.7985	77.1661	48.8825	29.1423	29.515	79.0901	45.244	9.48883	28.7712	51.3684	44.8686	34.3421	30.5836	60.4619	56.2018	41.2188	35.5641	29.9199	22.0362	39.259	32.6423	22.3481
ENSBTAG00000048473	0	0	0	0	0	0	0	0	0	0	0	0	0	0	0	0	0	0	0	0	0	0	0	0	0	0	0	0	0	0	0	0	0	0	0	0	0	0	0	0	0	0	0	0	0	0	0	0	0
ENSBTAG00000002462	9.00399	10.4571	13.5506	27.4291	24.2255	15.7011	16.7474	26.3804	20.0205	8.8597	23.6531	29.543	23.8376	16.4617	44.5418	30.9342	21.0895	9.72569	12.7081	29.6062	32.6609	35.1299	11.8522	17.4429	29.8072	29.3093	12.5526	14.7453	36.8809	20.8769	9.159	26.4878	28.9626	37.4749	16.3898	18.2587	29.6634	36.0213	6.7009	12.46	36.1586	32.2861	19.3971	11.1773	20.57	16.7171	18.7372	19.1352	11.7062
ENSBTAG00000002460	18.008	16.8922	12.1242	9.14304	19.1254	14.7775	10.7662	20.9491	16.4454	12.4036	17.285	17.4572	19.0701	17.2847	21.6998	31.9828	9.92446	11.887	7.41307	9.86875	33.1484	20.7324	26.9369	27.7034	35.0673	21.8488	21.7578	27.3841	30.0721	23.4229	18.318	16.6495	27.8486	22.8505	18.9777	16.0455	17.364	29.0698	17.5899	9.0618	26.6744	28.1009	8.89033	22.3546	28.6733	15.9573	24.983	18.0096	22.3481
ENSBTAG00000002767	73.8327	86.8743	101.273	107.431	106.465	77.5819	118.428	133.454	77.9369	85.0532	119.175	116.829	235.992	158.032	64.5285	221.258	121.575	76.7249	101.665	100.097	170.129	74.2912	151.924	109.788	211.572	107.112	140.589	53.7149	216.179	202.15	169.025	145.304	127.547	95.9722	69.8723	80.7807	73.0733	183.266	49.4191	80.4235	94.8423	56.2018	62.2323	94.4989	195.726	92.7041	112.423	154.207	95.7778
ENSBTAG00000010485	12.6056	20.9142	9.98464	9.14304	7.65015	8.31235	14.3549	6.20715	11.4403	3.54388	10.9168	6.04289	11.3229	9.87699	7.99468	11.0105	6.20279	8.64505	6.35406	2.81964	12.1869	14.9734	17.2396	10.2605	12.858	16.5198	13.3894	9.4791	14.1849	11.7114	9.99163	14.3791	10.5825	9.59722	14.6646	19.9185	9.40547	17.6947	11.7266	7.92907	13.6336	15.5452	12.1232	15.2418	12.4666	15.9573	12.4915	11.8188	21.2839
ENSBTAG00000050978	0	0	0	0	0	0	0	0	0	0	0	0	0	0	0	0	0	0	0	0	0	0	0	0	0	0	0	0	0	0	0	0	0	0	0	0	0	0	0	0	0	0	0	0	0	0	0	0	0
ENSBTAG00000037393	1.8008	7.23952	5.70551	2.28576	1.91254	3.69438	1.19624	4.65536	3.57509	0.88597	0.909736	0.671432	2.9797	4.11541	9.13677	4.19446	1.24056	2.16126	3.17703	5.63928	7.79962	2.8795	4.30991	8.20843	4.67563	5.86186	8.36839	5.26617	5.67398	6.61951	0.832636	2.27038	3.89881	5.94114	0.862621	6.08622	5.06449	5.68757	4.18806	4.5309	5.33488	1.19578	2.42463	6.0967	9.34998	2.27961	3.569	2.2512	1.0642
ENSBTAG00000009235	0	0	0	0	0	0	0	0	0	0	0	0	0	0	0	0	0	0	0	0	0	0.575901	0	0	0	0	0	0	0	0	0	0	0	0.457011	0	0	0	0	0	1.13272	0	0	0	0	0	0	0	0.562799	0
ENSBTAG00000009232	46.8207	55.503	29.9539	57.9059	54.1885	36.9438	41.8685	38.0188	57.2014	49.6143	43.6673	29.543	70.3209	32.1002	33.1208	47.712	83.1173	45.3865	56.1276	66.2616	41.923	31.6745	49.5639	33.8598	49.0942	48.4936	50.2103	32.6502	41.42	49.3917	44.9623	43.894	35.0893	62.6104	60.3835	39.2838	47.0274	51.8201	39.3678	69.0962	49.7922	50.2229	57.383	41.6608	69.8132	42.5527	41.0434	69.7871	55.3383
ENSBTAG00000043271	0	0	0	0	0	0	0	0	0	0	0	0	0	0	0	0	0	0	0	0	0	0	0	0	0	0	0	0	0	0	0	0	0	0	0	0	0	0	0	0	0	0	0	0	0	0	0	0	0
ENSBTAG00000054655	0	0	0	0	0	0	0	0	0	0	0	0	0	0	0	0	0	0	0	0	0	0	0	0	0	0	0	0	0	0	0	0	0	0	0	0	0	0	0	0	0	0	0	0	0	0	0	0	0
ENSBTAG00000012463	1.8008	0.804392	0	0	3.18756	0.923594	0	0	0.715018	1.77194	0	0	1.19188	0.823083	0	0	0	2.16126	0	0	1.46243	0	2.15495	2.05211	0	0.532897	1.67368	2.10647	0	0.509193	1.66527	0.756794	1.67092	0.457011	2.58786	0.553293	0.723498	0	5.02568	0	0.592764	0	2.42463	0	0.623332	0.75987	0	0.562799	2.12839
ENSBTAG00000011377	0	0	0	0	1.91254	0	0	0	0.715018	0	0	0	0	0	0	0	0	0	0	0	0	0.575901	0	0	0	1.59869	0	2.10647	0	0	0	0.756794	0	0	0	0.553293	0	0	0.837613	0	0	0.597891	0	2.03223	0	0	0	0	0
ENSBTAG00000050181	0	0	0	0	0	0	0	0	0	0	0	0	0	0	0	0	0	0	0	0	0	0	0	0	0	0	0	0	0	0	0	0	0	0	0	0	0	0	0	0	0	0	0	0	0	0	0	0	0
ENSBTAG00000054907	0	0	0	0	0	0	0	0	0	0	0	0	0	0	0	0	0	0	0	0	0	0	0	0	0	0	0	0	0	0	0	0	0	0	0	0	0	0	0	0	0	0	0	0	0	0	0	0	0
ENSBTAG00000035144	3.6016	4.02196	0.713189	0	2.55005	4.61797	0	0	2.14505	1.77194	0.909736	0	2.38376	0.823083	0	0	2.48111	1.08063	0	0	2.43738	1.7277	3.23243	1.02605	1.75336	0	0	5.26617	1.70219	1.52758	2.49791	1.51359	1.11394	8.22619	5.17573	6.08622	4.34099	6.95148	7.53851	3.39817	8.89146	2.39156	4.84927	11.1773	3.11666	1.51974	1.7845	2.2512	2.12839
ENSBTAG00000054315	0	0	0	0	0	0	0	0	0.715018	0	0	0	0	0	0	0	0	0	0	0	0	0	0	0	0	0	0.836839	0	0	0	0	0	0	0	0	0.553293	0	0	0	0	0	0	0.808211	0	0	0	0	0	0
ENSBTAG00000052803	0	0	0	0	0	0	0	0	0	0	0	0	0	0	0	0	0	1.08063	0	0	0	0	0	0	0	0	0	0	0	0	0	0	0	0	0	0	0	0	0	0	0	0	0	0	0	0	0	0	0
ENSBTAG00000048417	0	0	0	0	0	0	0	0	0	0	0	0	0	0	0	0	0	0	0	0	0	0	0	0	0	0	0	0	0	0	0	0	0	0	0	0	0	0	0	0	0	0	0	0	0	0	0	0	0
ENSBTAG00000045258	0	0	0	0	0	0	0	0	0	0	0	0	0	0	0	0	0	0	0	0	0	0	0	0	0	0	0	0	0	0	0	0	0	0	0	0	0	0	0	0	0	0	0	0	0	0	0	0	0
ENSBTAG00000050198	0	0	0	0	0	0	0	0	0	0	0	0	0	0	0	0	0	0	0	0	0	0	0	0	0	0	0	0	0	0	0	0	0	0	0	0	0	0	0	0	0	0	0	0	0	0	0	0	0
ENSBTAG00000036933	0	0	0	0	0	0	0	0	0	0	0	0	0	0	0	0	0	0	0	0	0	0	0	0	0	0	0	0	0	0	0	0	0	0	0	0	0	0	0	0	0	0	0	0	0	0	0	0	0
ENSBTAG00000021910	50.4223	57.1118	44.2177	48.7629	58.0136	41.5617	37.0835	56.6402	47.1912	52.2723	64.5913	36.2573	66.1494	51.0311	54.8206	76.0246	37.2167	54.0316	44.4784	74.7205	63.8594	65.0768	51.7189	47.1985	82.9925	82.0661	48.5367	32.6502	73.1943	90.1272	70.7741	52.2188	60.153	53.4702	42.2684	63.6287	47.0274	85.9456	33.5045	48.7072	62.2402	75.3343	46.0681	45.7253	92.2531	44.8323	61.5652	67.5359	48.9531
ENSBTAG00000054926	34.2152	27.3493	24.9616	21.3338	21.6754	21.2427	19.1399	23.2768	15.7304	24.8072	38.2089	32.2287	37.5442	23.0463	39.9734	38.2745	23.5706	18.3707	22.2392	15.508	36.0732	27.0673	35.5567	25.6513	28.6383	29.8422	27.6157	23.1711	34.6113	29.024	44.1297	34.0557	27.2917	23.7645	20.7029	16.0455	24.5989	32.8615	24.2908	18.1236	23.1178	24.5135	13.7396	26.4191	31.7899	27.3553	24.983	40.5215	26.6049
ENSBTAG00000048493	7.20319	12.8703	2.13957	1.52384	9.56268	4.61797	2.39248	5.43125	2.86007	3.54388	0.909736	0	0.59594	0	0	1.04862	0	0	0	0	3.89981	8.06261	0	14.3647	0	6.39476	5.02103	18.9582	1.70219	1.01839	2.49791	6.81115	2.78486	2.74206	3.45048	9.40598	5.06449	0	8.37613	0	4.14935	8.37048	4.84927	13.2095	1.87	5.31909	9.81474	8.44198	20.2198
ENSBTAG00000054712	0	0	0	0	0	0	0	0	0	0	0	0	0	0	0	0	0	0	0	0	0	0	0	0	0	0	0	0	0	0	0	0	0	0	0	0	0	0	0	0	0	0	0	0	0	0	0	0	0
ENSBTAG00000044913	0	0	0	0	0	0	0	0	0	0	0	0	0	0	0	0	0	0	0	0	0	0	0	0	0	0	0	0	0	0	0	0	0	0	0	0	0	0	0	0	0	0	0	0	0	0	0	0	0
ENSBTAG00000043126	0	0	0	0	0	0	0	0	0	0	0	0	0	0	0	0	0	0	0	0	0	0	0	0	0	0	0	0	0	0	0	0	0	0	0	0	0	0	0	0	0	0	0	0	0	0	0	0	0
ENSBTAG00000044291	0	0	0	0	0	0	0	0	0	0	0	0	0	0	0	0	0	0	0	0	0	0	0	0	0	0	0	0	0	0	0	0	0	0	0	0	0	0	0	0	0	0	0	0	0	0	0	0	0
ENSBTAG00000055042	0	0	0	0	0	0	0	0	0	0	0	0	0	0	0	0	0	0	0	0	0	0	0	0	0	0	0	0	0	0	0	0	0	0	0	0	0	0	0	0	0	0	0	0	0	0	0	0	0
ENSBTAG00000029452	0	0	0	0	0	0	0	0	0	0	0	0	0	0	0	0	0	0	0	0	0	0	0	0	0	0	0	0	0	0	0	0	0	0	0	0	0	0	0	0	0	0	0	0	0	0	0	0	0
ENSBTAG00000031891	0	0	0	0	0	0	0	0	0	0	0	0	0	0	0	0	0	0	0	0	0	0.575901	0	0	0	0	0	0	0	0	0	0	0	0	0	0	0	0	0	0	0	0	0	0	0	0	0	0	0
ENSBTAG00000046279	0	0	0	0	0	0	0	0	0	0	0	0	0	0	0	0	0	0	0	0	0	0	0	0	0	0	0	0	0	0	0	0	0	0	0	0	0	0	0	0	0	0	0	0	0	0	0	0	0
ENSBTAG00000012401	0	0	0	0	0	0	0	0	0	0	0	0	0	0	0	0	0	0	0	0	0	0	0	0	0	0	0	0	0	0.509193	0	0	0	0	0	0	0	0	0	0	0	0	0	0	0	0	0	0	0
ENSBTAG00000031802	0	1.60878	0	0	0.637512	0.923594	0	0.775894	1.43004	0	0	0	0.59594	0	0	0	0	0	0	0	0	0	0	1.02605	0.584454	0	0.836839	3.1597	0	0	0	0.756794	0	2.28505	0.862621	0	0	0	0.837613	1.13272	0	0	1.61642	1.01612	0.623332	0	0.892249	1.1256	1.0642
ENSBTAG00000023814	10.8048	12.0659	9.98464	7.6192	11.4752	10.1595	7.17745	26.3804	10.0102	7.08776	8.18762	12.7572	22.0498	15.6386	19.9867	29.3612	2.48111	12.9676	10.5901	7.0491	18.0366	12.6698	9.69729	12.3126	19.8714	14.3882	8.36839	9.4791	25.5329	16.8034	9.159	24.2174	13.3673	15.9954	16.3898	15.4922	24.5989	13.271	8.37613	11.3272	16.0046	16.741	19.3971	9.14506	14.3366	12.9178	14.276	15.1956	15.963
ENSBTAG00000020073	18.008	14.479	19.9693	30.4768	13.3878	23.0898	16.7474	53.5367	11.4403	16.8334	30.0213	19.4715	17.2823	9.87699	15.4183	32.5071	7.44334	5.40316	7.41307	11.2786	33.1484	26.4914	28.0144	17.4429	84.7459	71.4081	21.7578	12.6388	86.2445	39.7171	13.3222	18.1631	20.051	13.2533	13.8019	12.7257	23.8754	25.2781	17.5899	18.1236	11.8553	26.9051	13.7396	20.3223	31.7899	12.9178	27.6597	18.5724	20.2198
ENSBTAG00000018994	16.2072	8.04392	18.5429	10.6669	8.92517	19.3955	16.7474	34.1393	11.4403	7.08776	8.18762	8.05718	20.262	11.5232	54.2496	13.632	22.33	7.56442	12.7081	36.6553	4.87476	14.3975	0	8.20843	7.59791	39.4343	3.34736	1.05323	7.37617	10.1839	4.99582	3.78397	15.5952	11.4253	12.0767	2.76646	7.23498	8.21538	8.37613	13.5927	13.0408	16.1431	2.42463	6.0967	6.23332	12.9178	13.3837	8.44198	4.25679
ENSBTAG00000010874	1.8008	0.804392	0	0.76192	0	0	0	0.775894	0	0	0.909736	0	0	0	0	0	0	0	0	0	0	0	0	0	0	0.532897	0	0	0	0	0	0	0	0	0	0	0	0	0	0	0	0	0	0	0	0	0	0	0
ENSBTAG00000019376	63.0279	78.026	82.0167	144.003	89.2517	91.4358	59.8121	96.2108	87.2321	61.132	93.7028	65.8003	101.31	70.7851	50.2523	121.115	98.004	50.7897	87.8979	88.8187	88.7207	69.1081	67.881	72.8498	120.398	106.046	74.4787	57.9278	91.9184	115.078	78.2678	78.7066	100.255	82.2619	43.9937	80.7807	83.2023	142.821	76.2228	88.3525	77.0593	90.8795	58.1912	64.0154	114.07	85.1054	72.2722	98.4898	73.4296
ENSBTAG00000050699	0	0	0	0	0	0	0	0	0	0	0	0	0	0	0	0	0	0	0	0	0	0	0	0	0	0	0	0	0	0	0	0	0	0	0	0	0	0	0	0	0	0	0	0	0	0	0	0	0
ENSBTAG00000006174	1.8008	0	0	0	0.637512	0	0	0	0	0	0	0	0	0	0	0	0	0	0	0	0	1.1518	0	1.02605	0	0	0	0	1.70219	0	0	0	0	0	0	0.553293	0	0	0	0	0	1.19578	0.808211	0	0	0	0	0	0
ENSBTAG00000017490	55.8247	45.0459	39.9386	25.9053	46.5384	31.4022	41.8685	24.8286	32.8908	56.7021	51.855	22.1573	35.7564	32.9233	10.2789	34.6043	34.7356	38.9027	18.0032	31.0161	42.4104	34.554	45.254	30.7816	57.861	35.1712	34.3104	25.2776	38.0156	56.5204	70.7741	49.9484	41.7729	47.9861	72.4602	31.5377	37.6219	53.716	31.8293	32.849	43.2718	41.2545	63.8487	41.6608	77.9165	25.8356	38.3667	41.6471	35.1185
ENSBTAG00000049814	0	4.82635	3.56594	2.28576	5.73761	5.54156	7.17745	3.10357	1.43004	9.74567	1.81947	1.34286	2.38376	4.11541	3.99734	0.524308	3.72167	1.08063	4.23604	1.40982	2.43738	4.0313	2.15495	4.10421	1.16891	2.13159	5.02103	2.10647	2.83699	2.03677	2.49791	3.02718	2.78486	6.85516	10.3515	2.76646	6.51148	5.68757	3.35045	1.13272	4.14935	4.18524	4.04106	5.08059	5.60999	3.79935	8.92249	3.93959	4.25679
ENSBTAG00000051079	0	0	0.713189	1.52384	0	0	0	0.775894	0	0	0	0.671432	0	0	1.1421	3.14585	0	0	0	0	0.487476	0	0	0	1.16891	0.532897	0.836839	1.05323	2.26959	1.52758	0	0	0	0	0	0	0.723498	2.52781	0	0	1.18553	0	0	0	0	0	0.892249	0	0
ENSBTAG00000011742	7.20319	0.804392	2.85276	3.8096	5.73761	5.54156	1.19624	2.32768	0.715018	7.08776	1.81947	0	8.9391	4.9385	2.28419	3.14585	4.96223	2.16126	7.41307	8.45893	1.46243	2.8795	4.30991	2.05211	4.67563	2.13159	1.67368	0	0.567398	2.54597	6.66109	6.05435	4.45578	6.85516	6.90097	8.29939	2.89399	1.89586	2.51284	9.0618	2.96382	4.18524	2.42463	8.12894	1.87	1.51974	5.35349	1.1256	2.12839
ENSBTAG00000050747	0	0	0	0	0	0	0	0	0	0	0	0	0	0	0	0	0	0	0	0	0	0	0	0	0	0	0	0	0	0	0	0	0	0	0	0	0	0	0	0	0	0	0	0	0	0	0	0	0
ENSBTAG00000005386	0	0	0	0	0	0	0	0	0	0	0	0	0	0	0	1.04862	0	0	0	0	0	0	0	0	0	0	0	0	0	0	0	0	0	0	0	0	0	0	0	0	0	0	0	0	0	0	0	0	0
ENSBTAG00000010550	3.6016	0.804392	0.713189	0.76192	2.55005	1.84719	1.19624	0	2.14505	3.54388	5.45842	0	3.57564	5.76158	0	1.57292	2.48111	4.32253	3.17703	0	1.94991	0.575901	8.61981	5.13027	0	1.06579	7.53155	1.05323	1.70219	1.01839	0.832636	5.29756	1.67092	3.19907	6.90097	0.553293	0.723498	4.42367	5.02568	1.13272	0.592764	0.597891	5.65748	2.03223	2.49333	1.51974	1.7845	2.2512	3.19259
ENSBTAG00000007394	1.8008	2.41317	2.13957	12.9526	6.37512	2.77078	1.19624	9.31072	5.00512	0.88597	3.63894	15.4429	5.9594	3.29233	9.70782	26.2154	4.96223	0	3.17703	19.7375	16.0867	6.33491	0	2.05211	9.35127	7.46055	2.51052	1.05323	9.64576	8.14709	0.832636	1.51359	21.7219	7.76918	0	2.21317	7.95848	5.68757	0	2.26545	8.2987	12.5557	0.808211	0	5.60999	0.75987	0.892249	8.44198	1.0642
ENSBTAG00000052203	0	0	0	0	0	0	0	0	0	0	0	0	0	0	0	0	0	0	0	0	0	0	0	0	0	0	0	0	0	0	0	0	0	0	0	0	0	0	0	0	0	0	0	0	0	0	0	0	0
ENSBTAG00000016323	0	0	0	0	0	0	0	0	0	0	0	0	0	0	0	0	0	0	0	0	0	0	0	0	0	0	0	0	0	0	0	0	0	0	0	0	0	0	0	0	0	0	0	0	0	0	0	0	0
ENSBTAG00000019060	0	0	0.713189	0	0.637512	0	0	0	0	0	0	0	0	0.823083	0	0	0	0	0	1.40982	0	1.1518	0	0	0	0	0	0	0	0	0	0	0	0	0.862621	0	0	0	0	0	0	0	0	0	0	0	0	0	0
ENSBTAG00000004154	100.845	83.6567	76.3112	198.861	43.9883	86.8178	90.9144	94.659	106.538	77.9654	117.356	83.2576	92.9667	55.9696	41.6865	66.0628	131.499	76.7249	69.8947	176.228	52.6474	37.4335	79.7332	53.3548	81.2391	62.8818	80.3365	31.597	51.6332	63.1399	74.9372	68.8682	54.0263	31.5337	60.3835	61.9688	49.9214	68.2509	55.2824	116.671	39.1224	38.8629	47.6845	39.6286	71.6832	75.987	48.1814	43.8983	44.6963
ENSBTAG00000049676	0	0	0	0	0	0	0	0	0	0	0	0	0	0	0	0	0	0	0	0	0	0	0	0	0	0	0	0	0	0	0	0	0	0	0	0	0	0	0	0	0	0	0	0	0	0	0	0	0
ENSBTAG00000001403	14.4064	14.479	16.4033	28.191	33.7882	13.8539	15.5511	24.0527	30.0307	10.6316	10.9168	26.1858	29.2011	12.3462	28.5524	24.1182	16.1272	8.64505	5.29505	22.5571	38.9981	68.5322	15.0847	18.469	50.2631	39.9672	12.5526	15.7985	34.6113	48.3733	7.49372	20.4334	40.102	52.0992	8.62621	20.4718	47.0274	27.8059	9.21374	5.66362	43.2718	32.2861	16.1642	18.2901	28.0499	27.3553	24.0907	40.5215	26.6049
ENSBTAG00000043872	0	0	0	0	0	0	0	0	0	0	0	0	0	0	0	0	0	0	0	0	0	0	0	0	0	0	0	0	0	0	0	0	0	0	0	0	0	0	0	0	0	0	0	0	0	0	0	0	0
ENSBTAG00000013938	1.8008	3.21757	2.13957	0.76192	3.18756	0	1.19624	1.55179	5.72014	0.88597	0.909736	0	4.76752	0.823083	5.71048	3.67016	3.72167	5.40316	2.11802	1.40982	3.41233	1.1518	3.23243	3.07816	3.50673	3.19738	2.51052	1.05323	2.83699	2.54597	6.66109	4.54076	0.556972	2.74206	2.58786	3.31976	2.89399	0.631953	0.837613	4.5309	3.55658	2.98946	3.23285	2.03223	1.24666	2.27961	3.569	3.93959	6.38518
ENSBTAG00000045411	0	0	0	0	0	0	0	0.775894	0	0	0	0	0	0	0	0	0	0	0	0	0	0	0	0	0	1.06579	0	0	0	0	0	0	0	0	0	0	0	0	0	0	0	0	0	0	0	0	0	0	0
ENSBTAG00000048011	0	0	0	0	0	0	0	0.775894	0	0	0	0	0	0	0	0	0	0	0	0	0	0	0	0	0	0	0	0	0	0	0	0	0	0	0.862621	0	0	1.26391	0	0	0	1.19578	0	0	0	0	0	0	0
ENSBTAG00000042535	0	0	0	0	0	0	0	0	0	0	0	0	0	0	0	0	0	0	0	0	0	0	0	0	0	0	0	0	0	0	0	0	0	0	0	0	0	0	0	0	0	0	0	0	0	0	0	0	0
ENSBTAG00000045991	0	0	0	0	0	0	0	0	0	0	0	0	0	0	0	0	0	0	0	0	0	0	0	0	0	0	0	0	0	0	0	0	0	0	0	0	0	0	0	0	0	0	0	0	0	0	0	0	0
ENSBTAG00000039442	68.4303	139.964	124.808	177.527	170.853	121.914	133.979	198.629	153.729	130.238	140.099	295.43	144.218	125.932	223.851	215.491	181.121	113.466	147.202	173.408	224.239	191.775	112.058	111.84	217.417	231.277	132.221	175.89	236.605	195.021	121.565	133.196	220.561	127.506	96.6136	132.237	191.727	152.301	159.146	184.634	142.856	237.363	140.629	130.063	115.94	153.494	122.238	136.76	96.842
ENSBTAG00000018228	0	0	0	0	0	0	0	0	0	0	0	0	0	0	0	0	0	0	0	0	0	0	0	0	0	0	0	0	0	0	0	0	0	0	0	0	0	0	0	0	0	0	0	0	0	0	0	0	0
ENSBTAG00000006415	0	0	0	0	0.637512	0	0	0.775894	0	0	0	1.34286	0	0	0	0	0	0	0	0	0	0.575901	0	0	0	0	0	0	0	0	0	0	0	1.37103	0	1.10659	0	1.89586	0	0	0.592764	0	0	0	0	0	0	0	0
ENSBTAG00000006409	0	1.60878	2.85276	1.52384	8.92517	0.923594	0	1.55179	0.715018	1.77194	0.909736	0	0	0	0.571048	1.57292	0	1.08063	0	1.40982	0.487476	3.4554	0	4.10421	0	2.66448	0	2.10647	2.83699	1.01839	0	0.756794	1.11394	5.02712	1.72524	4.42634	4.34099	0	7.53851	0	5.92764	12.5557	6.46569	3.04835	0.623332	3.79935	3.569	2.2512	1.0642
ENSBTAG00000013142	16.2072	24.1317	14.977	42.6675	21.0379	25.8606	7.17745	20.9491	40.041	25.6931	17.285	16.1144	23.8376	15.6386	41.1155	19.3994	21.0895	10.8063	20.1212	53.5732	18.5241	14.3975	10.7748	11.2866	26.3004	13.8553	12.5526	18.9582	27.2351	22.9137	9.159	22.7038	23.9498	21.4795	12.0767	18.2587	23.8754	32.8615	23.4532	14.7254	24.3033	22.122	12.9314	14.2256	19.3233	18.2369	21.414	18.5724	13.8346
ENSBTAG00000013141	1.8008	2.41317	3.56594	0.76192	3.82507	5.54156	0	4.65536	1.43004	0	0.909736	0.671432	2.9797	1.64617	1.1421	2.09723	3.72167	0	1.05901	0	6.82467	0.575901	1.07748	4.10421	4.67563	1.59869	0	1.05323	2.83699	1.01839	2.49791	1.51359	2.78486	6.39815	0.862621	1.10659	0.723498	1.89586	6.7009	0	4.14935	10.1641	2.42463	3.04835	1.24666	1.51974	0.892249	4.50239	3.19259
ENSBTAG00000043157	1.8008	2.41317	7.13189	0.76192	0.637512	7.38875	4.78497	0	0.715018	1.77194	1.81947	1.34286	4.76752	1.64617	1.71315	0.524308	1.24056	2.16126	4.23604	1.40982	1.46243	1.7277	0	3.07816	1.16891	1.59869	4.1842	4.21293	1.70219	1.01839	0.832636	3.02718	2.78486	0	0.862621	1.65988	0	0.631953	1.67523	2.26545	0.592764	1.19578	0	0	2.49333	7.5987	5.35349	2.81399	3.19259
ENSBTAG00000054767	0	0	0	0	0	0	0	0	0	0	0	0	0	0	0	0	0	0	0	0	0	0	0	0	0	0	0	0	0	0	0	0	0	0	0	0	0	0	0	0	0	0	0	0	0	0	0	0	0
ENSBTAG00000053891	0	0.804392	0	0	0	0	0	0	0	0	0	0	0	0	0	0	0	0	0	0	0	0	0	0	0	0	0	0	0	0	0	0	1.11394	0	0	0	0	0	0	0	0.592764	0	0	0	0	0	0	0	0
ENSBTAG00000047144	0	2.41317	0	0	0	0.923594	0	0.775894	0	0	0	0	0	0.823083	0	0	0	1.08063	0	0	0	0	0	1.02605	0	0	0.836839	0	0	0.509193	0	0.756794	1.67092	0	3.45048	0.553293	0	0	0	0	0	1.19578	0	0	0	0.75987	0	0.562799	2.12839
ENSBTAG00000005871	5.40239	9.6527	6.4187	3.04768	4.46259	4.61797	0	1.55179	8.58021	3.54388	0.909736	0.671432	0.59594	1.64617	0	0	1.24056	3.2419	0	0	0.974953	13.2457	1.07748	8.20843	0.584454	4.26317	6.69471	25.2776	1.70219	3.05516	1.66527	6.05435	7.79761	24.6786	7.76359	16.5988	5.78798	6.95148	10.0514	9.0618	13.6336	10.1641	12.1232	13.2095	1.24666	7.5987	7.13799	8.44198	9.57778
ENSBTAG00000054693	0	0	0	0	0	0	0	0	0	0	0	0	0	0	0	0	0	0	0	0	0	0	0	0	0	0	0	0	0	0	0	0	0	0	0	0	0	0	0	0	0	0	0	0	0	0	0	0	0
ENSBTAG00000030029	0	0	0	0	0	0	0	0	0	0	0	0	0	0	0	0	0	0	0	0	0	0	0	0	0	0	0	0	0	0	0	0	0	0	0	0	0	0	0	0	0	0	0	0	0	0	0	0	0
ENSBTAG00000018727	73.8327	59.525	44.2177	23.6195	56.1011	44.3325	57.4196	20.1732	38.6109	56.7021	68.2302	14.1001	44.6955	36.2156	22.2709	22.0209	32.2545	29.1771	28.5933	11.2786	44.3603	52.407	90.508	48.2245	56.1076	49.0265	85.3576	72.6731	41.42	42.7722	71.6067	78.7066	33.4183	27.8776	37.0927	36.5173	20.9814	32.8615	33.5045	41.9108	26.0816	28.6988	40.4106	56.9026	70.4365	53.1909	56.2117	44.4611	59.5951
ENSBTAG00000031704	0	0	0	1.52384	0	0	0	0	0	0	0	0	0	0	0.571048	0	0	0	0	0	0	0	0	0	0	0	0	0	0	0	0	0	0	0	0	0	0	0	0	0	0	0	0	0	0	0	0	0	0
ENSBTAG00000012708	1.8008	1.60878	2.13957	3.04768	2.55005	2.77078	4.78497	0.775894	2.14505	3.54388	0	0.671432	6.55534	5.76158	4.56839	1.04862	3.72167	4.32253	9.53109	5.63928	0.487476	0.575901	0	1.02605	0.584454	4.26317	0	0	1.70219	1.52758	1.66527	2.27038	3.89881	2.74206	5.17573	1.10659	0	1.26391	2.51284	4.5309	1.77829	2.98946	0.808211	0	0.623332	3.03948	8.92249	0.562799	1.0642
ENSBTAG00000031709	25.2112	28.9581	58.4815	60.1917	58.0136	33.2494	40.6722	58.192	45.0461	34.5528	38.2089	35.5859	53.6346	30.4541	55.3917	54.528	55.8251	24.8545	47.6555	39.475	53.1349	69.1081	30.1693	28.7295	60.7832	63.4147	35.9841	20.0114	74.3291	77.9066	37.4686	48.4348	55.6972	60.7824	32.7796	31.5377	44.1334	65.7231	37.6926	32.849	53.3488	41.2545	31.5202	30.4835	48.6199	49.3916	40.1512	41.0843	28.7333
ENSBTAG00000031618	19.8088	57.9162	12.8374	7.6192	55.4636	1.84719	14.3549	17.0697	8.58021	18.6054	0.909736	0.671432	1.19188	0	0.571048	0	0	2.16126	1.05901	0	14.6243	27.6432	0	42.0682	0.584454	13.3224	29.2894	96.8975	6.24138	4.07355	8.32636	28.0014	1.11394	15.0813	5.17573	27.6646	14.47	1.89586	52.7696	10.1945	12.448	25.1114	16.9724	56.9026	6.23332	15.9573	7.13799	24.2004	61.7234
ENSBTAG00000011423	9.00399	24.1317	2.85276	0.76192	10.8377	0.923594	10.7662	7.75894	3.57509	8.8597	0	0	0	0	0	0	0	0	0	1.40982	3.89981	4.60721	1.07748	30.7816	0	12.2566	8.36839	33.7035	4.53918	1.01839	3.33054	9.83832	0.556972	3.19907	3.45048	8.29939	6.51148	0.631953	5.86329	3.39817	1.18553	6.5768	5.65748	20.3223	0.623332	9.11844	5.35349	7.31639	22.3481
ENSBTAG00000035710	1.8008	12.8703	0	2.28576	12.7502	0	4.78497	8.53483	1.43004	4.42985	0.909736	1.34286	0	0	0.571048	0	0	1.08063	0	0	1.46243	11.518	3.23243	10.2605	1.16891	4.79607	5.85787	22.1179	1.1348	0.509193	1.66527	3.78397	0	6.39815	0.862621	11.6191	6.51148	1.26391	9.21374	4.5309	10.077	16.1431	7.2739	8.12894	1.24666	3.03948	1.7845	5.62799	5.32099
ENSBTAG00000043293	0	0	0	0	0	0	0	0	0	0	0	0	0	0	0	0	0	0	0	0	0	0	0	0	0	0	0	0	0	0	0	0	0	0	0	0	0	0	0	0	0	0	0	0	0	0	0	0	0
ENSBTAG00000011139	1.8008	0.804392	0	0	3.18756	1.84719	2.39248	1.55179	1.43004	1.77194	0	0	0	0	0	0	0	1.08063	1.05901	0	0.974953	4.0313	0	5.13027	0	3.19738	3.34736	1.05323	1.1348	1.01839	0	1.51359	0.556972	0.457011	0	1.65988	2.89399	0.631953	0	1.13272	1.77829	1.79367	0.808211	3.04835	0	0	2.67675	1.6884	5.32099
ENSBTAG00000053582	0	0	0	0.76192	0	0	0	0	0	0	0	0	0	0	0	0	0	0	0	0	0	0	0	0	0	0	0	0	0	0	0	0	0	0	0	0	0	0	0	0	0	0	0	0	0	0	0	0	0
ENSBTAG00000044337	0	0	0	0	0	0	0	0	0	0	0	0	0	0	0	0	0	0	0	0	0	0	0	0	0	0	0	0	0	0	0	0	0	0	0	0	0	0	0	0	0	0	0	0	0	0	0	0	0
ENSBTAG00000017180	0	0	0	0	0	0	0	0	0	0	0	0	0	0	0	0	0	0	0	0	0	0	0	0	0	0	0	0	0	0	0	0	0	0	0	0	0	0	0	0	0	0	0	0	0	0	0	0	0
ENSBTAG00000055191	0	0	0	0	0	0	0	0	0	0	0	0	0	0	0	0	0	0	0	0	0	0	0	0	0	0	0	0	0	0	0	0	0	0	0	0	0	0	0	0	0	0	0	0	0	0	0	0	0
ENSBTAG00000006975	0	0	0	0	0	0	0	0	0	0	0	0	0	0	0	0	0	0	0	0	0	0	0	0	0	0	0	0	0	0	0	0	0	0	0	0	0	0	0	0	0	0	0	0	0	0	0	0	0
ENSBTAG00000044737	0	0	0	0	0	0	0	0	0	0	0	0	0	0	0	0	0	0	0	0	0	0	0	0	0	0	0	0	0	0	0	0	0	0	0	0	0	0	0	0	0	0	0	0	0	0	0	0	0
ENSBTAG00000048551	0	0	0	0	0	0	0	0	0	0	0	0	0	0	0	0	0	0	0	0	0	0	0	0	0	0	0	0	0	0	0	0	0	0	0	0	0	0	0	0	0	0	0	0	0	0	0	0	0
ENSBTAG00000018312	1.8008	0	0	0	0	0	0	0	0	0	0	0	0	0	0	0.524308	0	0	0	0	0	0	0	0	0	0	0	0	0	0.509193	0	0	0	0	0	0	0	0	0	0	0	0	0	0	0	0	0	0	0
ENSBTAG00000043587	0	0	0	0	0	0	0	0	0	0	0	0	0	0	0	0	0	0	0	0	0	0	0	0	0	0	0	0	0	0	0	0	0	0	0	0	0	0	0	0	0	0	0	0	0	0	0	0	0
ENSBTAG00000027213	0	0	0	0	0	1.84719	0	0	1.43004	0	0	0.671432	0	0	0.571048	0	0	0	0	0	0	0	0	0	0	0.532897	0	0	0.567398	0	0	0.756794	0.556972	0	0	0	0	0	1.67523	0	0.592764	0	0.808211	0	0	0	0	0	0
ENSBTAG00000025847	0	0	0	0	0	0	0	0	0	0	0	0	0	0	0	0	0	0	0	0	0	0	0	0	0	0	0	0	0	0	0	0	0	0	0	0	0	0	0	0	0	0	0	0	0	0	0	0	0
ENSBTAG00000043595	0	0	0	0	0	0	0	0	0	0	0	0	0	0	0	0	0	0	0	0	0	0	0	0	0	0	0	0	0	0	0	0	0	0	0	0	0	0	0	0	0	0	0	0	0	0	0	0	0
ENSBTAG00000018489	0	0	0	0	0	0	0	0	0.715018	0	0	0	0	0	0	0	0	0	0	0	0	0.575901	0	0	0	0	0	0	0	0	0	0	0	0	0	0	0	0	0	0	0.592764	0.597891	0	0	0	0	0.892249	0	0
ENSBTAG00000049813	0	0	0	0	0	0	0	0	0	0	0	0	0	0	0	0	0	0	0	0	0	0	0	0	0	0	0	0	0	0	0	0	0	0	0	0	0	0	0	0	0	0	0	0	0	0	0	0	0
ENSBTAG00000049223	1.8008	2.41317	4.99232	0	4.46259	5.54156	0	3.10357	10.0102	4.42985	0	2.68573	1.19188	0	0	0	0	1.08063	0	0	2.43738	21.3083	1.07748	1.02605	2.92227	19.1843	0.836839	5.26617	0	3.05516	0	0	3.34183	6.39815	0.862621	3.87305	10.8525	1.26391	5.86329	3.39817	11.2625	14.9473	3.23285	3.04835	1.87	3.79935	3.569	4.50239	3.19259
ENSBTAG00000016228	14.4064	14.479	10.6978	8.38112	15.9378	21.2427	8.37369	11.6384	14.3004	19.4913	8.18762	12.7572	14.3026	9.05391	15.4183	23.0695	8.6839	15.1288	8.47208	8.45893	13.6493	22.4601	19.3946	19.495	19.8714	24.5132	21.7578	12.6388	17.5893	14.2574	10.8243	14.3791	28.9626	20.1085	23.2908	14.3856	19.5344	20.8544	16.7523	7.92907	22.525	26.9051	13.7396	18.2901	15.5833	13.6777	16.0605	11.256	24.4765
ENSBTAG00000046104	0	0	0	0	0	0	0	0	0.715018	0	0	0	0	0	0	0	0	0	0	0	0	0	0	0	0	0	0	0	0	0	0	0	0	0	0	0.553293	0.723498	0	0	0	0.592764	0.597891	0	0	0	0	0	0	0
ENSBTAG00000001274	0	0	0	0	0	0	0	0	0	0	0	0	0	0.823083	0	0	0	0	1.05901	0	0	0	0	0	0	0	0	2.10647	0	0	0	0	0.556972	1.82804	0	0	0	0.631953	0	0	0	0	0	0	0	0	0.892249	0.562799	1.0642
ENSBTAG00000055054	0	0	0	0	0	0	0	0	0	0	0	0	0	0	0	0	0	0	0	0	0	0	0	0	0	0	0	0	0	0	0	0	0	0	0	0	0	0	0	0	0	0	0	0	0	0	0	0	0
ENSBTAG00000049943	0	0	0	0	0	0	0	0	0	0	0	0	0	0	0	0	0	0	0	0	0	0	0	0	0	0	0	0	0	0	0	0	0	0	0	0	0	0	0	0	0	0	0	0	0	0	0	0	0
ENSBTAG00000049656	1.8008	0	0.713189	0	0.637512	0	0	0	0	0	0	0	1.19188	0	0	0	0	1.08063	0	1.40982	0	1.1518	1.07748	1.02605	0	0	0	1.05323	0	0	0.832636	0	0	0.457011	0.862621	0	0	0	0.837613	4.5309	0	0	0	0	0.623332	0	0	0	0
ENSBTAG00000017322	0	0	0.713189	0	0.637512	0	0	0	0	0	0	0	0	0	0	0	0	0	0	0	0	0	0	0	0	1.06579	0	0	0	0	0	0	0	0.457011	0	0	0	0	0	0	0	0.597891	0	0	0	0	0	0	0
ENSBTAG00000017416	55.8247	77.2216	57.7683	48.7629	41.4383	72.0403	41.8685	38.0188	60.0615	57.5881	44.5771	14.7715	38.7361	71.6082	38.2602	33.5557	60.7873	50.7897	57.1866	46.5241	23.8863	21.3083	58.1837	48.2245	35.6517	31.9738	60.2524	41.0761	24.3981	43.2814	69.9414	56.7595	20.608	31.5337	43.9937	66.3951	27.4929	44.2367	41.043	62.2999	26.0816	23.9156	31.5202	35.5641	51.7366	61.5495	43.7202	40.5215	35.1185
ENSBTAG00000045275	34.2152	24.1317	10.6978	68.5728	72.6764	14.7775	21.5324	36.467	75.7919	23.0352	31.8408	23.5001	32.7767	9.05391	34.2629	14.6806	58.3062	22.6933	9.53109	71.9009	38.0232	38.0094	49.5639	12.3126	55.5232	79.4016	25.1052	25.2776	63.5485	87.5812	37.4686	25.731	34.5323	20.1085	21.5655	14.3856	20.2579	67.6189	15.9146	11.3272	20.7467	62.1807	13.7396	24.3868	43.0099	15.1974	16.9527	48.4007	52.1457
ENSBTAG00000008078	5.40239	3.21757	3.56594	0	2.55005	2.77078	2.39248	5.43125	4.29011	2.65791	5.45842	0.671432	8.9391	2.46925	11.992	4.71877	0	4.32253	2.11802	1.40982	7.79962	4.60721	3.23243	9.23448	5.26009	3.73028	2.51052	9.4791	9.64576	4.07355	4.99582	5.29756	6.1267	9.59722	2.58786	7.7461	9.40547	4.42367	7.53851	4.5309	7.11317	11.9578	8.08211	7.11282	6.23332	3.03948	5.35349	6.75359	2.12839
ENSBTAG00000005862	113.45	178.575	112.684	76.192	123.677	108.984	160.296	130.35	115.833	174.536	185.586	81.2433	199.044	218.94	218.712	103.813	76.9146	139.402	178.973	62.0321	143.806	119.211	153.002	203.159	161.309	109.777	142.263	125.335	172.489	130.863	200.665	182.387	133.673	108.311	133.706	155.475	152.658	138.398	177.574	124.6	112.625	154.256	170.533	152.418	160.196	156.533	184.696	104.681	95.7778
ENSBTAG00000029916	0	0	0	0	0	0	0	0	0	0	0	0	0	0	0	0	0	0	0	0	0	0	0	0	0	0	0	0	0	0	0	0	0	0	0	0	0	0	0	0	0	0	0	0	0	0	0	0	0
ENSBTAG00000029929	0	0	0	0	0	0	0	0	0	0	0	0	0	0	0	0	0	0	0	0	0	0	0	0	0	0	0	0	0	0	0	0	0	0	0	0	0	0	0	0	0	0	0	0	0	0	0	0	0
ENSBTAG00000031572	3.6016	17.6966	3.56594	1.52384	16.5753	5.54156	3.58873	7.75894	2.86007	7.08776	0	2.0143	4.17158	3.29233	9.13677	1.57292	1.24056	5.40316	3.17703	7.0491	3.89981	6.33491	3.23243	7.18237	3.50673	4.79607	2.51052	6.3194	3.40439	5.60112	2.49791	6.05435	3.89881	16.4524	5.17573	7.19281	10.129	6.31953	17.5899	4.5309	5.92764	20.3283	8.08211	10.1612	5.60999	4.55922	8.92249	8.44198	15.963
ENSBTAG00000047247	0	0	0	0	0	0	0	0	0	0	0	0	0	0	0	0	0	0	0	0	0	0	0	0	0	0	0	0	0	0	0	0	0	0	0	0	0	0	0	0	0	0	0	0	0	0	0	0	0
ENSBTAG00000052570	12.6056	15.2834	4.99232	9.90496	15.3003	6.46516	0	9.31072	3.57509	14.1755	0.909736	4.70002	8.34316	9.87699	22.2709	9.96185	7.44334	9.72569	10.5901	9.86875	5.84972	13.8216	8.61981	11.2866	10.5202	4.79607	15.8999	21.0647	12.4828	5.09193	10.8243	12.8655	6.68367	10.0542	14.6646	4.42634	7.95848	1.89586	7.53851	6.79635	10.077	8.37048	10.5067	10.1612	13.09	22.0362	14.276	17.4468	22.3481
ENSBTAG00000015150	0	0	0	0.76192	0	0	0	0	0	0	0	0	0	0	0	0	0	0	0	0	0	0	0	0	0	0	0	0	0	0	0	0	0	0	0	0	0	0	0	0	0.592764	0	0	0	0	0	0	0	0
ENSBTAG00000049210	0	0	0	0	0	4.61797	0	0	0	0	0	0	0	0	0	0	0	0	0	0	0	0	0	0	0	0	0	0	0	0	0	0	0	0	0	0	0	0	0	0	0	0	0	0	0	0	0	0	0
ENSBTAG00000014960	0	0	0	0	0	0	0	0	0	0	0	0	0	0	0	0	0	0	0	0	0	0	0	0	0	0	0	0	0	0	0	0.756794	0	0.457011	0	0	0	0	0.837613	0	0	0	0	0	0	0	0	0	0
ENSBTAG00000054919	0	0	0	0	0	0	0	0	0	0	0	0	0	0.823083	0.571048	0.524308	1.24056	0	0	0	0	0	0	0	0	0	0	0	0	0	0	0	0	0	0	0	0	0	0	0	0	0	0	0	0	0	0	0.562799	0
ENSBTAG00000003135	0	0	0	0	0	0	0	0	0	0	0	0	0	0	0.571048	0	0	0	0	0	0	0	0	0	0	0	0	0	0	0	0	0	0	0	0	0	0	0	0	0	0	0	0	0	0	0	0	0	0
ENSBTAG00000038395	0	0	0	0	0	0	0	0	0	0	0	0	0	0	0	0	0	0	0	0	0	0	0	0	0	0	0	0	0	0	0	0	0	0	0	0	0	0	0	0	0	0	0	0	0	0	0	0	0
ENSBTAG00000009263	102.645	103.767	78.4508	178.289	99.4519	140.386	37.0835	88.4519	181.614	76.1935	80.0568	49.686	261.022	156.386	32.5498	219.685	212.135	164.256	134.494	197.375	129.181	97.9031	147.614	102.605	115.137	79.9345	122.179	107.43	139.58	285.148	158.201	127.898	134.787	90.9451	123.355	58.0957	74.5203	171.259	56.9577	126.865	64.0185	91.4773	75.9719	118.886	160.82	85.1054	91.0094	101.304	158.565
ENSBTAG00000014713	0	11.2615	10.6978	21.3338	29.3256	6.46516	8.37369	3.10357	5.00512	7.97373	9.09736	59.7574	46.4833	23.0463	3.99734	68.16	17.3678	1.08063	13.7671	45.1143	21.449	28.795	3.23243	28.7295	4.67563	35.7041	13.3894	116.909	26.1003	16.8034	5.82845	15.8927	55.6972	26.0496	10.3515	43.1568	29.6634	48.0284	6.7009	12.46	28.4527	55.006	22.6299	62.9993	4.36332	12.9178	11.5992	26.4515	15.963
ENSBTAG00000027795	18.008	10.4571	13.5506	6.09536	24.2255	2.77078	11.9624	14.742	16.4454	10.6316	15.4655	10.7429	15.4944	10.7001	11.992	27.264	9.92446	10.8063	14.8261	11.2786	18.5241	20.1565	6.46486	17.4429	26.8849	8.52634	21.7578	17.905	30.0721	13.7482	16.6527	14.3791	11.6964	14.6243	13.8019	13.8323	16.6405	13.903	17.5899	4.5309	19.5612	9.56626	12.9314	13.2095	15.5833	14.4375	13.3837	17.4468	12.7704
ENSBTAG00000009336	14.4064	16.8922	21.3957	16.0003	19.7629	18.4719	28.7098	13.9661	18.5905	29.237	33.6602	32.9002	51.2509	60.9081	11.992	45.6148	22.33	22.6933	21.1802	18.3277	41.923	17.277	32.3243	27.7034	33.8983	18.1185	24.2683	9.4791	36.8809	43.7906	34.9707	40.1101	41.216	21.4795	19.8403	32.6443	23.8754	46.7645	27.6412	13.5927	18.3757	16.1431	21.0135	20.3223	31.1666	15.9573	19.6295	30.9539	14.8988
ENSBTAG00000004126	9.00399	14.479	4.99232	10.6669	16.5753	2.77078	2.39248	7.75894	3.57509	1.77194	0	0.671432	2.9797	3.29233	0.571048	1.57292	1.24056	4.32253	4.23604	0	3.89981	8.63851	0	21.5471	2.92227	6.39476	15.0631	32.6502	2.26959	5.09193	2.49791	9.08153	2.22789	16.4524	4.31311	24.8982	18.8109	1.26391	51.0944	6.79635	14.2263	37.0693	28.2874	21.3385	6.23332	9.11844	8.03024	10.1304	18.0914
ENSBTAG00000031561	91.8407	57.1118	53.4892	20.5718	45.2634	43.4089	45.4572	19.3973	16.4454	60.246	56.4036	24.843	39.928	82.3083	26.8393	23.5939	35.9762	48.6284	63.5406	11.2786	33.1484	37.4335	77.5783	80.0322	37.4051	29.8422	69.4576	48.4487	39.1504	33.0976	85.7615	52.2188	37.8741	39.7599	83.6743	53.6694	46.3039	33.4935	59.4705	55.5035	46.8284	49.625	84.054	54.8703	60.4632	46.3521	67.8109	43.3355	39.3753
ENSBTAG00000005230	3.6016	3.21757	1.42638	1.52384	1.27502	0	0	0	2.14505	0	0	0	1.19188	0	1.71315	0.524308	1.24056	2.16126	1.05901	0	0.974953	0	0	1.02605	2.92227	0	5.02103	0	2.26959	1.52758	0.832636	0.756794	0	0.457011	0.862621	1.65988	0	0.631953	0	1.13272	0	1.19578	0	0	1.24666	1.51974	0.892249	1.1256	3.19259
ENSBTAG00000045446	0	0	0	0	0	0	0	0	0	0	0	0	0	0	0	0	0	0	0	0	0	0	0	0	0	0	0	0	0	0	0	0	0	0	0	0	0	0	0	0	0	0	0	0	0	0	0	0	0
ENSBTAG00000024643	0	0.804392	2.13957	0	1.27502	0	0	0	0	0	0	0	1.78782	0.823083	0	0	0	1.08063	0	0	0	1.7277	0	1.02605	0	1.59869	0	3.1597	0	0.509193	0	0.756794	1.67092	28.3347	18.115	21.5784	13.023	9.47929	20.9403	19.2563	16.0046	7.77259	21.8217	23.3707	0	0	0.892249	1.1256	0
ENSBTAG00000009012	43.2191	113.419	133.366	1128.4	28.0505	87.7414	50.2422	445.363	209.5	54.0442	84.6055	1843.08	51.2509	31.2771	209.004	398.474	368.446	78.8861	76.2488	3179.15	18.5241	4.60721	0	0	12.2735	50.0923	3.34736	2.10647	14.7523	11.7114	0	1.51359	187.143	9.59722	4.31311	42.0502	47.7509	48.0284	131.505	152.918	55.7198	61.5828	1.61642	1.01612	0.623332	20.5165	8.03024	3.37679	0
ENSBTAG00000052714	0	0	0	0	0	0	0	0	0	0	0	0	0	0	0	0	0	0	0	0	0	0	0	0	0	0	0	0	0	0	0	0	0	0	0	0	0	0	0	0	0	0	0	0	0	0	0	0	0
ENSBTAG00000054426	0	0	0	0	0.637512	0	0	1.55179	0	0	0	0	0	0	0	0	0	0	0	0	0	0	0	0	0	0	0	1.05323	0	0	0	0	0	0.457011	0	0	0	0	0	0	0	0	0	0	0	0	0	0	0
ENSBTAG00000003851	104.446	256.601	237.492	389.341	111.565	252.141	300.257	367.774	408.275	231.238	213.788	278.644	103.694	140.747	192.443	120.067	318.823	163.175	252.045	573.797	85.7958	72.5635	51.7189	68.7456	86.4992	101.783	52.7209	63.194	63.5485	59.5756	78.2678	66.5979	130.332	76.7778	85.3995	162.115	123.718	122.599	232.019	205.023	70.5389	117.785	127.697	65.0315	47.9966	129.938	91.9016	70.9127	45.7605
ENSBTAG00000018009	0	1.60878	0.713189	0	0.637512	0	2.39248	3.10357	0.715018	3.54388	0	0	0.59594	0	2.28419	0	0	0	0	1.40982	0	5.75901	1.07748	1.02605	0.584454	0	1.67368	2.10647	0	3.56435	0	3.78397	2.22789	3.65608	1.72524	1.10659	2.89399	0.631953	1.67523	3.39817	4.14935	6.5768	4.84927	4.06447	0	0	2.67675	0.562799	4.25679
ENSBTAG00000050129	1.8008	0.804392	0	0	0.637512	0	0	0.775894	0	1.77194	0	0	0	0	0	0	0	1.08063	0	0	0	1.7277	0	0	0.584454	1.59869	0.836839	3.1597	0	0	0	1.51359	0.556972	0.914021	0	0.553293	0.723498	0.631953	0.837613	0	0	2.98946	1.61642	0	0.623332	0	1.7845	0	0
ENSBTAG00000012120	37.8168	75.6128	80.5903	108.193	93.0768	77.5819	84.9332	170.697	121.553	71.7636	85.5152	59.086	88.1991	61.7312	72.5231	72.3545	158.791	46.4672	57.1866	142.392	67.2717	90.9923	66.8035	53.3548	92.3438	102.316	58.5787	61.0875	76.5987	92.6732	60.7824	70.3818	81.318	82.7189	66.4218	55.3293	65.1148	99.8485	58.6329	58.9017	55.7198	86.0963	57.383	58.9348	118.433	88.9048	77.6257	82.1686	72.3654
ENSBTAG00000018471	32.4144	31.3713	29.2407	73.9062	73.9514	24.937	21.5324	103.194	62.9215	22.1493	32.7505	134.286	55.4224	34.5695	49.6812	254.289	58.3062	27.0158	27.5343	97.2776	146.243	101.359	22.627	29.7555	182.35	112.974	38.4946	21.0647	179.298	164.469	42.4644	28.0014	147.041	64.8955	36.2301	35.4107	138.188	150.405	32.6669	27.1854	102.548	150.071	25.8628	21.3385	69.1899	28.1152	32.121	56.2799	36.1827
ENSBTAG00000018465	0	0	0	0	0	0	0	0	0	0.88597	0	0	0	0	0	0	0	0	0	0	0	0.575901	0	0	0	0	0	0	0	0	0	0	0	0	0	0	0	0	0	0	0	0	0.808211	0	0	0	0	0	0
ENSBTAG00000044278	0	0	0	0	0	0	0	0	0	0	0	0	0	0	0	0	0	0	0	0	0	0	0	0	0	0	0	0	0	0	0	0	0	0	0	0	0	0	0	0	0	0	0	0	0	0	0	0	0
ENSBTAG00000013013	32.4144	39.4152	37.0858	25.9053	49.0884	32.3258	35.8873	36.467	46.4761	31.8949	38.2089	47.6717	56.6143	46.9157	41.6865	49.2849	59.5468	38.9027	41.3014	43.7044	40.4605	52.407	37.7117	43.0942	53.7698	33.0396	34.3104	32.6502	57.3072	63.6491	38.3013	43.1373	36.2032	57.5833	37.9553	38.1772	30.3869	50.5562	41.8806	52.1053	42.679	64.5722	48.4927	48.7736	42.3866	37.2336	56.2117	58.5311	39.3753
ENSBTAG00000014318	1.8008	6.43513	8.55827	18.2861	10.2002	3.69438	3.58873	17.8456	9.29523	8.8597	2.72921	16.1144	7.15128	2.46925	9.70782	18.3508	3.72167	4.32253	7.41307	7.0491	14.6243	18.4288	3.23243	6.15632	18.1181	18.6514	6.69471	5.26617	12.4828	8.65628	4.99582	6.81115	10.5825	5.02712	2.58786	5.53293	16.6405	6.31953	5.86329	3.39817	8.2987	11.9578	5.65748	2.03223	3.11666	3.79935	0.892249	6.75359	5.32099
ENSBTAG00000005203	1.8008	4.82635	0.713189	4.57152	1.27502	0	0	3.10357	3.57509	2.65791	2.72921	0.671432	1.78782	0	0	0.524308	0	0	1.05901	1.40982	1.46243	8.06261	1.07748	2.05211	3.50673	6.39476	0	4.21293	2.83699	2.03677	2.49791	3.78397	3.34183	1.82804	0	1.10659	1.447	2.52781	1.67523	0	2.37106	5.97891	2.42463	3.04835	3.11666	3.03948	3.569	2.81399	3.19259
ENSBTAG00000008307	10.8048	16.8922	2.85276	4.57152	24.863	3.69438	3.58873	6.20715	1.43004	5.31582	0	0	0	0.823083	0	0	0	1.08063	0	0	1.46243	12.6698	3.23243	10.2605	0	5.86186	13.3894	44.2358	2.83699	2.54597	0.832636	7.56794	0.556972	9.14021	1.72524	12.1724	8.68198	1.26391	23.4532	6.79635	3.55658	13.1536	16.9724	24.3868	3.11666	6.07896	3.569	12.3816	25.5407
ENSBTAG00000042550	0	0	0	0	0	0	0	0	0	0	0	0	0	0	0	0	0	0	0	0	0	0	0	0	0	0	0	0	0	0	0	0	0	0	0	0	0	0	0	0	0	0	0	0	0	0	0	0	0
ENSBTAG00000054182	0	0	0	0	0	0	0	0	0	0	0	0	0	0	0	0	0	0	0	1.40982	0.974953	0	0	0	0	0	0	0	0	0	0	0	0	0	0	0	0.723498	0	0	0	0.592764	0	0	0	0	0	0	0.562799	0
ENSBTAG00000044667	0	0	0	0	0	0	0	0	0	0	0	0	0	0	0	0	0	0	0	0	0	0	0	0	0	0	0	0	0	0	0	0	0	0	0	0	0	0	0	0	0	0	0	0	0	0	0	0	0
ENSBTAG00000002075	0	2.41317	0.713189	0	7.65015	4.61797	0	0.775894	1.43004	0	0	0	1.19188	0.823083	0.571048	0	0	0	0	0	0.487476	4.60721	0	4.10421	0	4.79607	1.67368	24.2244	2.26959	2.54597	0	3.78397	3.89881	14.6243	2.58786	6.63951	5.06449	6.31953	8.37613	7.92907	13.0408	6.5768	8.89033	13.2095	1.24666	2.27961	7.13799	6.75359	9.57778
ENSBTAG00000024623	0	0	0	0	0	0	0	0	0	0	0	0	0	0	0	0	0	0	0	0	0	0	0	0	0	0	0	0	0	0	0	0	0	0	0	0	0	0	0	0	0	0	0	0	0	0	0	0	0
ENSBTAG00000006147	0	0	0	0	0	0	0	0	0	0	0	0	0	0	0	0	0	0	0	0	0	0	0	0	0	0	0	0	0	0	0	0	0	0	0	0	0	0	0	0	0	0	0	0	0	0	0	0	0
ENSBTAG00000006142	73.8327	63.5469	36.3726	52.5725	49.726	48.9505	47.8497	51.9849	61.4915	43.4126	47.3063	51.7003	44.6955	44.4465	46.826	45.6148	35.9762	48.6284	36.0064	35.2455	81.896	50.6793	45.254	45.1463	73.0568	60.7502	53.5577	41.0761	46.5266	56.5204	54.1213	59.7867	51.2415	41.588	54.3451	47.0299	60.7738	61.9314	56.1201	41.9108	42.679	60.387	58.1912	40.6447	54.8532	53.1909	42.8279	48.9635	45.7605
ENSBTAG00000013439	3.6016	3.21757	2.85276	0.76192	14.0253	0	0	0.775894	5.72014	0	0	0.671432	0	1.64617	0	0.524308	1.24056	8.64505	0	1.40982	2.43738	8.06261	0	1.02605	0.584454	2.13159	2.51052	14.7453	1.1348	1.52758	0	1.51359	6.1267	16.9094	8.62621	9.40598	5.78798	6.95148	5.86329	9.0618	11.8553	6.5768	12.9314	8.12894	0	1.51974	3.569	8.44198	6.38518
ENSBTAG00000046896	0	0	0	0	0	0	0	0	0	0	0	0	0	0	0	0	0	0	0	0	0	0	0	0	0	0	0	0	0	0	0	0	0	0	0	0	0	0	0	0	0	0	0	0	0	0	0	0	0
ENSBTAG00000047341	0	0.804392	0	1.52384	0.637512	0.923594	0	0	0.715018	0	0	0	0.59594	0.823083	0.571048	0.524308	1.24056	1.08063	1.05901	1.40982	0	0	1.07748	1.02605	0.584454	0	0	0	0.567398	0	0.832636	0	0.556972	0	0	0	0.723498	0	0	0	0.592764	0.597891	0	0	0.623332	0	0.892249	0	0
ENSBTAG00000048392	0	1.60878	0.713189	3.04768	0.637512	2.77078	7.17745	3.10357	3.57509	5.31582	0.909736	0	1.78782	1.64617	1.1421	0.524308	0	1.08063	0	8.45893	0.974953	0	2.15495	1.02605	2.33782	2.13159	4.1842	1.05323	0.567398	0.509193	2.49791	0.756794	0.556972	0	0	0	0.723498	0	1.67523	0	0	0	1.61642	0	1.87	0	0	1.6884	0
ENSBTAG00000055257	86.4383	86.8743	73.4584	129.526	86.0642	67.4224	72.9707	93.8831	82.227	114.29	93.7028	108.101	140.642	108.647	120.491	146.282	132.74	82.128	102.724	121.245	120.407	85.2333	124.987	94.3969	172.414	92.1911	112.973	44.2358	127.097	165.488	129.891	102.167	99.1411	89.1171	52.6199	85.7604	84.6493	125.759	65.3338	101.945	62.2402	57.9954	70.3144	77.2249	145.236	74.4673	82.0869	144.077	81.9432
ENSBTAG00000046577	0	0	0	0	0	0	0	0	0	0	0	0	0	0	0	0	0	0	0	0	0	0	0	0	0	0	0	0	0	0	0	0	0	0	0	0	0	0	0	0	0	0	0	0	0	0	0	0	0
ENSBTAG00000001465	1.8008	0.804392	0.713189	3.04768	1.27502	0	0	0	0.715018	0	0.909736	2.0143	0	0	5.13944	0	0	1.08063	1.05901	0	0.487476	1.7277	1.07748	0	0	0.532897	0.836839	0	1.70219	1.52758	0	0	0.556972	0	0	0	0	0.631953	0	2.26545	0	0	0	0	0	0.75987	0	0.562799	2.12839
ENSBTAG00000033740	0	0	0	0	0	0	0	0	0	0	0	0	0	0.823083	0	0	0	0	0	0	0	0	0	0	0	0	0	0	0	0	0	0	0	0	0	0	0	0	0	0	0	0	0	0	0	0	0	0	0
ENSBTAG00000004564	158.47	118.246	121.242	122.669	110.927	134.845	102.877	110.177	107.253	129.352	132.821	65.1289	146.601	156.386	147.33	143.136	129.018	145.885	147.202	100.097	116.019	94.4477	191.791	104.657	152.543	140.152	143.099	82.1522	130.501	125.262	135.72	162.711	111.951	166.352	221.694	112.872	135.294	161.148	154.958	103.078	109.069	104.033	158.409	132.095	162.066	136.777	129.376	117.625	119.19
ENSBTAG00000043899	0	0	0	0	0	0	0	0	0	0	0	0	0	0	0	0	0	0	0	0	0	0	0	0	0	0	0	0	0	0	0	0	0	0	0	0	0	0	0	0	0	0	0	0	0	0	0	0	0
ENSBTAG00000053581	1.8008	0	2.13957	4.57152	0	1.84719	4.78497	6.98304	3.57509	1.77194	1.81947	2.0143	2.38376	3.29233	12.5631	6.29169	2.48111	2.16126	0	1.40982	0	0.575901	0	0	0	1.06579	0.836839	0	2.83699	3.05516	0	0	0.556972	2.74206	6.90097	0.553293	3.61749	3.15976	0.837613	0	1.77829	1.19578	0	2.03223	0.623332	0.75987	0.892249	2.2512	0
ENSBTAG00000049884	0	0	0	0	0	0	0	0	0	0	0	0	0	0	0	0	0	0	0	0	0	0	0	0	0	0	0	0	0	0	0	0	0	0	0	0	0	0	0	0	0	0	0	0	0	0	0	0	0
ENSBTAG00000011569	1.8008	0	0	0	0	0	0	0	0	0	0	0	0	0	0	0	0	0	0	0	0	0.575901	0	0	0	0	0	0	1.70219	0	0	0	0	0	0	0	0.723498	0	1.67523	1.13272	0	0	0	0	0	0	0	0	0
ENSBTAG00000050308	0	0	0	0	2.55005	0	0	1.55179	0	0	0	0	0	0	0	0	0	0	0	0	1.46243	1.1518	0	0	0	0.532897	0	0	0	0.509193	0	0.756794	0	0	0	0	1.447	0	0	1.13272	0	0.597891	2.42463	0	0	0	0	0	0
ENSBTAG00000013378	0	0	0	0	0	0	0	0	0	0	0	0	0	0	0	0	0	0	0	0	0	0	0	0	0	0	0	0	0	0	0	0	0	0	0	0	0	0	0	0	0	0	0	0	0	0	0	0	0
ENSBTAG00000042814	0	0.804392	0	1.52384	0.637512	0	0	0	0.715018	1.77194	0	0	0.59594	0	0.571048	0	3.72167	2.16126	0	1.40982	0.487476	0.575901	0	0	0	0	0	1.05323	0	0	0.832636	1.51359	0	0	0.862621	0	0	0	1.67523	0	0	0	0.808211	1.01612	0.623332	0.75987	0	0.562799	0
ENSBTAG00000050232	0	0	0	0	0	0	0	0	0	0	0	0	0	0	0	0	0	0	0	0	0	0	0	0	0	0	0	0	0	0	0	0	0	0	0	0	0	0	0	0	0	0	0	0	0	0	0	0	0
ENSBTAG00000010385	0	0	0	0	0	0	0	0	0	0	0	0	0	0	0	0	0	0	0	0	0	0	0	0	0	0	0	0	0	0	0	0.756794	0	0	0	0	0	0	0	0	0	0	0	0	0	0	0	0	0
ENSBTAG00000049521	0	0	0	0	0	0	0	0	0	0	0	0	0	0	0	0	0	0	0	0	0	0	0	0	0	0	0	0	0	0	0	0	0	0	0	0	0	0	0	0	0	0	0	0	0	0	0	0	0
ENSBTAG00000001728	0	0	0	0	0	0	0	0	0	0	0	0	0	0	0	0	0	0	0	0	0	0	0	0	0	0	0	0	0	0	0	0	0	0	0	0	0	0	0	0	0	0	0.808211	0	0	0.75987	0	0	0
ENSBTAG00000021703	3.6016	9.6527	2.85276	0.76192	1.91254	1.84719	3.58873	3.87947	7.15018	6.20179	4.54868	2.0143	0	3.29233	3.42629	0.524308	7.44334	2.16126	7.41307	0	1.94991	2.8795	2.15495	14.3647	1.75336	3.19738	4.1842	8.42587	3.97178	2.54597	1.66527	3.78397	3.89881	2.74206	4.31311	6.63951	6.51148	2.52781	5.86329	2.26545	4.74211	4.78313	5.65748	5.08059	0.623332	2.27961	0.892249	2.81399	11.7062
ENSBTAG00000015837	12.6056	14.479	37.0858	22.8576	18.4879	14.7775	69.382	34.1393	26.4556	41.6406	13.646	18.8001	4.17158	4.9385	7.99468	11.0105	14.8867	10.8063	11.6491	49.3437	60.9345	21.3083	20.472	19.495	81.8236	19.7172	27.6157	5.26617	23.2633	29.024	26.6443	17.4063	16.7092	0.914021	2.58786	7.7461	7.23498	7.58343	15.9146	44.1763	5.33488	7.17469	4.84927	4.06447	30.5433	6.83883	14.276	19.698	14.8988
ENSBTAG00000011192	3.6016	24.9361	32.8067	19.8099	5.73761	19.3955	35.8873	34.1393	15.7304	8.8597	9.09736	28.8716	7.15128	10.7001	6.28153	7.86462	34.7356	14.0482	20.1212	56.3928	2.43738	5.18311	2.15495	5.13027	3.50673	7.46055	5.85787	8.42587	2.26959	3.05516	3.33054	3.78397	2.22789	2.28505	10.3515	8.29939	6.51148	1.89586	10.889	26.0527	10.077	4.78313	8.89033	1.01612	3.11666	17.477	13.3837	4.50239	8.51358
ENSBTAG00000020990	5.40239	16.0878	9.98464	10.6669	1.91254	7.38875	10.7662	20.1732	5.00512	4.42985	10.0071	20.8144	2.9797	8.23083	1.1421	2.09723	8.6839	6.48379	19.0622	14.0982	15.1118	7.48671	4.30991	5.13027	11.6891	7.99345	10.8789	4.21293	13.0501	9.16548	14.1548	9.83832	12.8104	2.74206	6.03835	6.63951	2.17049	6.95148	16.7523	12.46	10.6698	1.79367	4.04106	4.06447	6.85665	6.83883	9.81474	6.75359	1.0642
ENSBTAG00000009848	1.8008	5.63074	10.6978	9.14304	1.91254	10.1595	11.9624	9.31072	9.29523	2.65791	1.81947	8.05718	6.55534	11.5232	14.2762	3.67016	3.72167	2.16126	13.7671	5.63928	1.46243	1.7277	1.07748	1.02605	1.75336	3.19738	2.51052	2.10647	0.567398	0	1.66527	2.27038	6.68367	3.65608	6.03835	1.10659	5.78798	1.89586	6.7009	4.5309	2.96382	2.39156	1.61642	2.03223	0.623332	3.03948	2.67675	0.562799	1.0642
ENSBTAG00000054822	0	0	0	0	0	0	0	0	0	0	0	0	0	0	0	0	0	0	0	0	0	0	0	0	0	0	0	0	0	0	0	0	0	0	0	0	0	0	0	0	0	0	0	0	0	0	0	0	0
ENSBTAG00000011267	0	0	0	0	0	0	0	0	0	0	0	0	0	0	0	0	0	0	0	0	0	0	0	0	0	0	0	0	0	0	0	0	0	0	0	0	0	0	0	0	0	0	0	0	0	0	0	0	0
ENSBTAG00000023445	0	2.41317	3.56594	18.2861	7.65015	0.923594	3.58873	21.725	11.4403	2.65791	3.63894	16.7858	5.9594	5.76158	27.9814	16.7779	12.4056	2.16126	1.05901	14.0982	14.6243	26.4914	3.23243	1.02605	26.3004	19.7172	1.67368	2.10647	27.8025	26.9872	5.82845	5.29756	26.7347	18.2804	3.45048	3.31976	36.1749	22.7503	3.35045	1.13272	36.7514	31.6882	2.42463	3.04835	8.10332	6.83883	0.892249	9.56758	1.0642
ENSBTAG00000001331	0	1.60878	0.713189	0	2.55005	0	0	0	0	0	0	0	0	0	0	0	0	0	0	0	0	1.7277	0	0	0	0	0.836839	1.05323	0	0	0	0.756794	0.556972	0.457011	0	0.553293	0	0	3.35045	0	0.592764	2.39156	0	1.01612	0.623332	0	1.7845	1.1256	4.25679
ENSBTAG00000031435	14.4064	33.7844	48.4968	77.7158	87.3392	43.4089	32.2985	138.885	71.5018	27.4651	29.1116	179.272	71.5128	24.6925	110.783	176.692	63.2684	21.6126	37.0654	133.933	151.118	175.074	30.1693	33.8598	173.583	127.895	36.8209	23.1711	158.304	159.377	43.2971	34.8125	180.459	69.4656	24.1534	38.1772	120.824	142.821	36.855	43.0435	114.996	135.123	30.712	26.4191	44.2566	44.0725	35.69	69.7871	30.8617
ENSBTAG00000009106	14.4064	26.5449	27.8144	18.2861	19.7629	20.3191	17.9436	22.5009	15.7304	29.237	28.2018	10.7429	14.8985	38.6849	23.413	20.9723	9.92446	21.6126	26.4753	8.45893	17.5491	14.3975	43.0991	27.7034	25.1315	31.9738	35.9841	30.5438	19.2915	15.785	41.6318	24.2174	18.3801	21.9365	38.818	35.964	20.9814	12.0071	26.8036	38.5126	18.3757	28.6988	34.7531	27.4352	22.44	38.7534	20.5217	14.07	10.642
ENSBTAG00000042474	0	0	0	0	0	0	0	0	0	0	0	0	0	0	0	0	0	0	0	0	0	0	0	0	0	0	0	0	0	0	0	0	0	0	0	0	0	0	0	0	0	0	0	0	0	0	0	0	0
ENSBTAG00000009104	10.8048	13.6747	27.8144	30.4768	14.0253	17.5483	17.9436	32.5875	19.3055	15.0615	7.27789	31.5573	16.0904	23.0463	30.2656	29.8855	19.8489	28.0964	25.4163	32.4259	19.0116	21.3083	17.2396	15.3908	17.5336	14.9211	10.8789	23.1711	20.9937	21.8953	20.8159	20.4334	29.5195	42.502	18.115	43.7101	32.5574	24.0142	16.7523	20.389	48.6067	28.1009	33.1367	34.548	14.3366	14.4375	27.6597	21.3864	7.44938
ENSBTAG00000018402	10.8048	8.84831	5.70551	9.14304	8.92517	5.54156	8.37369	13.1902	11.4403	4.42985	9.09736	9.40005	6.55534	5.76158	10.8499	4.19446	17.3678	9.72569	7.41307	12.6884	6.82467	5.18311	4.30991	4.10421	3.50673	4.79607	5.85787	3.1597	3.40439	6.11032	2.49791	1.51359	8.35459	10.9683	5.17573	7.7461	7.23498	1.89586	5.02568	9.0618	2.96382	2.98946	5.65748	9.14506	7.47998	9.11844	5.35349	5.06519	7.44938
ENSBTAG00000053963	0	0	0	0	0	0	0	0	0	0	0	0	0	0	0	0	0	0	0	0	0	0	0	0	0	0	0	0	0	0	0	0	0	0	0	0	0	0	0	0	0	0	0	0	0	0	0	0	0
ENSBTAG00000011150	1.8008	1.60878	1.42638	4.57152	7.01264	3.69438	0	3.10357	6.43516	3.54388	0	0.671432	1.19188	3.29233	2.85524	2.09723	0	2.16126	0	2.81964	6.82467	6.91081	0	4.10421	0	11.1908	5.02103	25.2776	3.97178	1.52758	3.33054	3.02718	26.1777	31.0767	10.3515	21.5784	41.2394	13.271	12.5642	15.8581	53.3488	45.4397	18.5889	6.0967	2.49333	9.87831	1.7845	10.1304	9.57778
ENSBTAG00000011147	7.20319	20.9142	14.2638	66.287	12.1127	25.8606	11.9624	34.1393	25.7406	5.31582	6.36815	41.6288	13.7066	13.1693	26.2682	64.4899	35.9762	15.1288	16.9442	95.8678	20.9615	12.6698	8.61981	9.23448	24.5471	21.8488	10.0421	8.42587	26.1003	16.8034	9.159	6.81115	31.1905	8.22619	19.8403	14.9389	39.0689	34.1254	16.7523	49.8399	23.1178	12.5557	14.5478	2.03223	9.34998	13.6777	6.24574	14.07	4.25679
ENSBTAG00000031346	0	3.21757	1.42638	0	5.1001	0	0	0.775894	1.43004	0	0	0	0	0	0.571048	0	0	0	1.05901	0	0.974953	6.91081	0	1.02605	0	1.06579	1.67368	4.21293	0.567398	0.509193	1.66527	3.02718	0	0.457011	1.72524	3.31976	1.447	0	2.51284	0	2.37106	3.58735	1.61642	5.08059	0	3.79935	0	2.81399	0
ENSBTAG00000005068	0	1.60878	5.70551	12.1907	8.28766	2.77078	2.39248	13.1902	12.1553	7.08776	7.27789	23.5001	14.8985	5.76158	7.42363	20.9723	6.20279	2.16126	6.35406	9.86875	10.7245	21.3083	4.30991	3.07816	18.1181	10.6579	5.85787	6.3194	18.7241	15.785	2.49791	5.29756	12.2534	17.8234	5.17573	6.08622	28.9399	23.3822	1.67523	9.0618	31.4165	10.1641	8.89033	10.1612	7.47998	3.79935	7.13799	12.3816	4.25679
ENSBTAG00000007814	1.8008	0.804392	0.713189	1.52384	0.637512	1.84719	0	1.55179	2.14505	0.88597	0	0	0	0	0.571048	0	0	2.16126	0	0	0	3.4554	1.07748	2.05211	0	1.59869	0	4.21293	0.567398	0.509193	0	2.27038	0.556972	1.82804	0	2.76646	0.723498	0	1.67523	0	0.592764	2.98946	0	5.08059	0.623332	0.75987	2.67675	1.1256	2.12839
ENSBTAG00000001893	0	0	0	0	0	0	0	0	0	0	0	0	0	0	0	0	0	0	0	0	0	0	0	0	0	0	0	0	0	0	0	0	0	0.457011	0	1.10659	0	0	0	0	0	0	0	0	0	0	0	0	0
ENSBTAG00000015163	7.20319	12.0659	14.977	6.09536	1.91254	14.7775	5.98121	3.10357	14.3004	5.31582	0.909736	16.1144	15.4944	4.11541	6.28153	25.6911	21.0895	54.0316	22.2392	23.967	0.974953	5.18311	8.61981	7.18237	0	6.39476	5.02103	5.26617	0.567398	10.1839	8.32636	0.756794	4.45578	14.1673	25.8786	4.97963	13.023	16.4308	7.53851	16.9909	6.52041	3.58735	8.08211	5.08059	0.623332	6.83883	10.707	2.81399	1.0642
ENSBTAG00000019960	3.6016	6.43513	14.2638	17.5242	15.3003	3.69438	21.5324	34.1393	10.0102	15.0615	18.1947	22.1573	17.2823	2.46925	0.571048	15.2049	18.6084	1.08063	7.41307	1.40982	45.3353	17.277	5.38738	12.3126	62.5366	23.9803	16.7368	4.21293	36.3135	44.2998	21.6485	24.9742	30.0765	11.8823	4.31311	4.97963	10.129	16.4308	4.18806	13.5927	6.52041	8.96837	4.04106	8.12894	34.9066	10.6382	8.03024	26.4515	12.7704
ENSBTAG00000012164	1.8008	2.41317	4.27913	3.04768	3.18756	0.923594	1.19624	0.775894	2.14505	0	0	0	0	0	0	0	0	1.08063	0	0	0	4.60721	0	0	0	19.1843	1.67368	5.26617	0.567398	1.01839	0	0.756794	1.11394	1.37103	0	2.21317	2.17049	0	2.51284	1.13272	2.96382	5.38102	0.808211	1.01612	0.623332	3.79935	16.9527	4.50239	8.51358
ENSBTAG00000002395	10.8048	8.04392	7.13189	6.09536	3.82507	5.54156	7.17745	15.5179	2.86007	11.5176	8.18762	10.0715	11.9188	12.3462	4.56839	4.19446	7.44334	5.40316	4.23604	2.81964	12.1869	4.60721	14.0072	5.13027	13.4424	6.92765	13.3894	3.1597	10.2132	20.8769	21.6485	18.1631	5.56972	10.0542	12.9393	5.53293	6.51148	6.95148	9.21374	4.5309	8.2987	4.78313	11.315	6.0967	14.3366	6.83883	9.81474	8.44198	9.57778
ENSBTAG00000042551	0	0	0	0	0	0	0	0	0	0	0	0	0	0	0	0	0	0	0	0	0	0	0	0	0	0	0	0	0	0	0	0	0	0	0	0	0	0	0	0	0	0	0	0	0	0	0	0	0
ENSBTAG00000019704	79.2351	82.8523	106.978	65.5251	114.752	53.5684	62.2046	98.5385	57.2014	69.1057	114.627	40.9574	141.238	114.409	49.1102	105.91	88.0796	55.1122	78.3668	39.475	129.669	80.6261	136.839	108.762	155.465	104.448	123.852	75.8328	121.991	144.102	158.201	125.628	88.0016	83.1759	101.789	91.2933	77.4143	125.759	67.8466	64.5653	65.2041	86.6942	75.1637	86.37	199.466	76.7469	92.7939	102.429	115.998
ENSBTAG00000001721	21.6096	20.9142	24.2484	16.0003	19.7629	12.9303	20.3361	13.1902	17.8754	27.4651	29.1116	30.8859	23.2417	31.2771	21.1288	31.9828	12.4056	25.9352	16.9442	9.86875	31.1985	12.0939	35.5567	21.5471	25.1315	14.3882	25.1052	16.8517	23.8307	25.9689	24.9791	28.0014	14.4813	18.2804	19.8403	19.3652	12.2995	13.271	17.5899	23.7872	11.2625	7.77259	9.69854	28.4513	24.3099	21.2764	16.9527	22.512	19.1556
ENSBTAG00000015008	1.8008	0	3.56594	0	3.18756	0	0	0	0.715018	0.88597	0.909736	5.37146	4.76752	6.58466	0	2.62154	1.24056	4.32253	2.11802	0	4.87476	4.0313	3.23243	0	7.01345	4.26317	0	1.05323	0.567398	0	1.66527	1.51359	3.34183	2.28505	0.862621	0	2.17049	5.05562	0	0	0	0	0	1.01612	0.623332	0	0	1.1256	0
ENSBTAG00000000456	0	0	0	0	0	0	0	0	0	0	0	0	0	0	0	0	0	0	0	0	0	0	0	0	0	0	0	0	0	0	0	0	0	0	0	0	0	0	0	0	0	0	0	0	0	0	0	0	0
ENSBTAG00000045633	0	0	0	0	0	0	0	0	0	0	0	0	0	0	0.571048	0	0	0	0	0	0	0	0	0	0	0	0	0	0	0	0	0	0	0	0	0	0	0	0	0	0	0	0	0	0	0	0	0	0
ENSBTAG00000046008	0	0	0	0	0.637512	0	0	0	0	0	0	0	0	0	0	0	0	0	0	0	0	0	0	0	0	0	0	0	0	0	0	0	0	0	0	0	0	0	0	0	0	0	0	0	0	0	0	0	0
ENSBTAG00000042362	0	0	0	0	0	0	0	0	0	0	0	0	0	0	0	0	0	0	0	0	0	0	0	0	0	0	0	0	0	0	0	0	0	0	0	0	0	0	0	0	0	0	0	0	0	0	0	0	0
ENSBTAG00000050282	0	0	0	0	0	0	0	0	0	0	0	0	0	0	0	0	0	0	0	0	0	0	0	0	0	0	0	0	0	0	0	0	0	0	0	0	0	0	0	0	0	0	0	0	0	0	0	0	0
ENSBTAG00000014751	0	0	0	0	0	0	0	0	0	0	0	0	0	0	0	0	0	0	0	0	0	0	0	0	0	0	0	0	0	0	0	0	0	0	0	0	0	0	0	0	0	0	0	0	0	0	0	0	0
ENSBTAG00000014749	0	0	0	0	0	0	0	0	0	0	0	0	0	0	0	0	0	0	0	0	0	0	0	0	0	0	0	0	0	0	0	0	0	0	0	0	0	0	0	0	0	0	0	0	0	0	0	0	0
ENSBTAG00000053400	0	0	0	0	0	0	0	0	0	0	0	0	0	0	0	0	0	0	0	0	0	0	0	0	0	0	0	0	0	0	0	0	0	0	0	0	0	0	0	0	0	0	0	0	0	0	0	0	0
ENSBTAG00000048442	0	0	0	0	0	0	0	0	0	0	0	0	0	0	0	0	0	0	0	0	0	0	0	0	0	0	0	0	0	0	0	0	0	0	0	0	0	0	0	0	0	0	0	0	0	0	0	0	0
ENSBTAG00000039176	0	0	0	0	0	0	0	0	0	0	0	0	0	0	0	0	0	0	0	1.40982	0	0	0	0	0	0	0	0	0	0	0	0	0	0	0	0	0	0	0	0	0	0	0	0	0	0	0	0	0
ENSBTAG00000005522	0	0	0	0	0	0	0	0	0	0	0	0	0	0	0	0	0	0	0	0	0	0	0	0	0	0	0	0	0	0	0	0	0	0	0	0	0	0	0	0	0	0	0	0	0	0	0	0	0
ENSBTAG00000022227	1.8008	21.7186	34.2331	105.145	23.588	29.555	49.0459	255.269	48.6212	15.9475	32.7505	138.315	21.4538	27.1617	74.8073	98.5699	26.0517	28.0964	15.8852	224.162	123.332	48.3757	18.3171	20.5211	120.398	130.56	13.3894	12.6388	149.226	74.8514	19.1506	30.2718	76.8622	19.1944	16.3898	25.4515	96.2252	70.7787	6.7009	33.9817	55.7198	61.5828	16.9724	13.2095	22.44	19.7566	19.6295	18.5724	12.7704
ENSBTAG00000054268	0	0	0	0	0	0.923594	0	0	0	0	0	0	0	2.46925	0.571048	0.524308	1.24056	0	0	0	0	0.575901	0	0	0	0	0	0	0	0	0	0	0	0.457011	0	0.553293	0.723498	0	0	0	0	1.19578	0	0	0	0	0	0	0
ENSBTAG00000031306	0	0	0	0	0	0	0	0	0	0	0	0	0	0	0	0	0	0	0	0	0	0	0	0	0	0	0	0	0	0	0	0	0	0	0	0	0	0	0	0	0	0	0	0	0	0	0	0	0
ENSBTAG00000011986	7.20319	2.41317	1.42638	0.76192	8.92517	1.84719	0	1.55179	0.715018	1.77194	0	0.671432	0	0.823083	1.71315	0	0	1.08063	1.05901	0	0	4.0313	0	5.13027	0.584454	1.59869	4.1842	9.4791	2.26959	0.509193	0	0	2.22789	5.02712	0.862621	6.08622	4.34099	0	5.02568	2.26545	7.11317	8.37048	6.46569	9.14506	0	3.79935	6.24574	2.2512	1.0642
ENSBTAG00000007331	1.8008	0.804392	2.85276	0.76192	3.82507	0.923594	0	4.65536	0.715018	2.65791	1.81947	2.68573	1.78782	0.823083	0.571048	3.14585	0	0	0	0	11.6994	1.1518	0	3.07816	10.5202	4.79607	0.836839	2.10647	8.51097	4.58274	4.16318	2.27038	6.68367	1.37103	1.72524	0.553293	3.61749	4.42367	0	1.13272	2.37106	1.19578	2.42463	1.01612	4.36332	1.51974	0.892249	2.2512	0
ENSBTAG00000043802	0	0	0	0	0	0	0	0	0	0	0	0	0	0	0	0	0	0	0	0	0	0	0	0	0	0	0	0	0	0	0	0	0	0	0	0	0	0	0	0	0	0	0	0	0	0	0	0	0
ENSBTAG00000049240	0	0	0	0	0	0	0	0	0	0	0	0	0	0	0	0	0	0	0	0	0	0	0	0	0	0	0	0	0	0	0.832636	0	0	0	0	0	0	0	0	0	0	0	0	0	0	0	0	0	0
ENSBTAG00000049785	0	0	0	0	0	0	0	0	0	0	0	0	0	0	0	0	0	0	0	0	0	0	0	0	0	0	0	0	0	0	0	0	0	0	0	0	0	0	0	0	0	0	0	0	0	0	0	0	0
ENSBTAG00000007933	1.8008	3.21757	5.70551	17.5242	7.01264	3.69438	0	13.1902	7.86519	4.42985	2.72921	12.0858	5.36346	1.64617	13.7052	14.6806	1.24056	0	3.17703	4.22946	25.8362	19.5806	0	0	23.9626	19.7172	5.85787	2.10647	26.6677	16.2942	2.49791	4.54076	20.051	9.14021	4.31311	10.5126	13.7465	17.0627	4.18806	3.39817	10.077	16.741	2.42463	6.0967	5.60999	3.79935	4.46124	10.1304	4.25679
ENSBTAG00000031178	0	3.21757	3.56594	4.57152	3.82507	0.923594	1.19624	0	0.715018	0	0	4.02859	5.36346	3.29233	8.56573	4.71877	2.48111	0	0	0	0.974953	2.8795	1.07748	0	8.76681	1.59869	2.51052	0	1.1348	2.03677	3.33054	0.756794	2.22789	3.65608	0.862621	2.76646	5.78798	0.631953	3.35045	2.26545	1.77829	0.597891	3.23285	3.04835	3.11666	3.03948	0.892249	2.2512	1.0642
ENSBTAG00000054067	0	0	0	0	0	0	0	0	0	0	0	0	0	0	0	0	0	0	0	0	0	0	0	0	0	0	0	0	0	0	0	0	0	0	0	0	0	0	0	0	0	0	0	0	0	0	0	0	0
ENSBTAG00000052125	0	0	0	0	0	0	0	0	0	0	0	0	0	0	0	0	0	0	0	0	0	0	0	0	0	0	0	0	0	0	0	0	0	0	0	0	0	0	0	0	0	0	0	0	0	0	0	0	0
ENSBTAG00000011584	0	0	1.42638	1.52384	3.18756	0.923594	0	1.55179	4.29011	0	0	3.35716	0	1.64617	16.5604	3.14585	0	0	1.05901	1.40982	0.487476	2.3036	0	0	1.16891	9.59214	2.51052	6.3194	4.53918	1.01839	0	0	0.556972	1.37103	0	1.10659	2.17049	1.89586	0	1.13272	1.18553	3.58735	0.808211	1.01612	1.24666	2.27961	3.569	1.1256	0
ENSBTAG00000009154	54.0239	66.7645	43.5045	39.6198	68.8513	42.4853	66.9895	60.5197	65.7816	52.2723	55.4939	23.5001	48.2712	51.0311	44.5418	26.2154	40.9384	59.4348	67.7767	50.7536	50.2101	54.1347	76.5008	86.1885	51.432	48.4936	87.8681	52.6617	41.42	60.0848	89.9247	82.4905	44.0008	46.1581	50.032	60.3089	48.4744	51.1882	77.898	61.1671	45.6428	41.8524	71.1226	53.8542	49.2432	60.0297	82.0869	53.4659	60.6593
ENSBTAG00000011116	0	0	0	0	0	0	0	0	0	0	0	0	0	0	0	0	0	0	0	0	0	0	0	0	0	0	0	0	0	0	0	0	0	0	0	0	0	0	0	0	0	0	0	0	0	0	0	0	0
ENSBTAG00000038111	0	0	0	0	0	0	0	0	0	0	0	0	0	0	0	0	0	0	0	0	0	0	0	0	0	0	0	0	0	0	0	0	0	0	0	0	0	0	0	0	0	0	0	0	0	0	0	0	0
ENSBTAG00000016026	0	0	0	0	0	0	0	0	0.715018	0	0	0	0	0	0	0	0	0	0	0	0	0	0	0	0	2.66448	0	0	2.26959	0	0	0.756794	0	0	0	0	0	0	0	0	0	0	0	0	0	0	0	0	0
ENSBTAG00000002232	1.8008	6.43513	0	1.52384	9.56268	1.84719	0	3.10357	2.86007	2.65791	0	0	1.19188	1.64617	0	0	0	2.16126	0	0	0.487476	5.75901	0	2.05211	0.584454	2.13159	2.51052	4.21293	1.1348	0	0.832636	0	0	0.457011	1.72524	5.53293	0	1.89586	3.35045	1.13272	1.18553	5.38102	3.23285	4.06447	1.24666	3.79935	0	2.2512	5.32099
ENSBTAG00000023429	16.2072	6.43513	21.3957	7.6192	31.2381	42.4853	15.5511	11.6384	18.5905	8.8597	1.81947	3.35716	5.36346	4.9385	1.1421	1.04862	7.44334	11.887	4.23604	5.63928	13.1619	31.0986	0	23.5992	2.33782	22.9146	19.2473	68.4602	3.97178	5.09193	3.33054	8.32473	16.7092	29.2487	6.90097	26.5581	18.0874	2.52781	29.3164	12.46	17.1902	46.6355	29.9038	23.3707	9.34998	29.6349	22.3062	19.1352	47.8889
ENSBTAG00000011529	7.20319	10.4571	7.13189	3.8096	11.4752	4.61797	4.78497	11.6384	10.0102	4.42985	7.27789	2.68573	10.131	12.3462	9.13677	5.24308	11.165	8.64505	7.41307	5.63928	12.1869	13.8216	7.54233	7.18237	9.93572	14.9211	13.3894	21.0647	7.94357	13.7482	14.1548	12.1087	11.6964	13.7103	8.62621	15.4922	13.023	15.7988	23.4532	2.26545	8.89146	11.9578	12.9314	11.1773	21.8166	8.35857	14.276	20.2608	11.7062
ENSBTAG00000011524	97.2431	91.7006	107.692	110.478	107.74	91.4358	98.0918	133.454	135.138	95.6848	79.147	49.686	98.3301	86.4237	66.8127	57.1496	83.1173	63.7573	74.1307	126.884	100.908	103.662	85.1206	103.631	107.54	94.8556	101.258	85.3119	78.3009	92.6732	67.4435	80.2202	82.9889	87.289	80.2238	75.8011	87.5433	92.897	108.89	83.8216	86.5436	116.589	100.218	81.2894	111.576	81.3061	107.07	101.867	117.062
ENSBTAG00000018138	10.8048	13.6747	14.2638	11.4288	12.1127	10.1595	21.5324	14.742	21.4505	12.4036	10.0071	14.1001	13.1107	4.11541	6.85258	11.5348	6.20279	7.56442	6.35406	12.6884	25.8362	54.7106	11.8522	20.5211	14.6114	23.4474	8.36839	14.7453	16.4545	16.2942	11.6569	20.4334	18.3801	14.1673	11.2141	7.7461	16.6405	13.903	12.5642	13.5927	14.8191	21.5241	6.46569	10.1612	8.10332	25.0757	14.276	13.5072	15.963
ENSBTAG00000006222	16.2072	17.6966	14.977	33.5245	16.5753	13.8539	16.7474	11.6384	15.7304	30.123	22.7434	18.1287	13.1107	13.1693	81.0889	6.29169	12.4056	17.2901	10.5901	8.45893	7.31215	19.5806	23.7045	9.23448	7.59791	17.5856	18.4105	11.5856	14.1849	10.1839	6.66109	18.9198	14.4813	21.4795	27.6039	22.1317	21.7049	11.3751	29.3164	21.5218	21.9323	20.3283	33.9449	35.5641	14.3366	20.5165	20.5217	14.6328	10.642
ENSBTAG00000019007	0	0	0	0	0.637512	0	0	2.32768	0	0	0	1.34286	0	0	0	0.524308	0	0	0	0	0	0.575901	0	0	0	0	0	2.10647	0	0	0	0.756794	0	0	0	0	0	0	0	0	0	0	0	1.01612	0	0	0.892249	0.562799	1.0642
ENSBTAG00000014140	39.6176	67.5689	74.8848	52.5725	58.6511	92.3594	78.952	85.3483	78.6519	66.4478	50.0355	104.072	79.26	126.755	79.9468	113.775	88.0796	97.2569	84.7208	97.2776	75.0714	107.693	58.1837	83.1103	82.9925	77.27	91.2155	85.3119	77.1661	64.6675	70.7741	65.0843	79.6471	50.2712	74.1854	57.5424	76.6908	79.626	60.3081	66.8308	54.5343	59.1912	65.4651	61.9832	43.6332	102.582	98.1474	63.0335	70.237
ENSBTAG00000021886	0	0	0	0	0	0	0	0	0	0	0	0	0	0	0	0	0	0	0	0	0	0	0	0	0	0	0	0	0	0	0	0	0	0	0	0	0	0	0	0	0	0	0	0	0	0	0	0	0
ENSBTAG00000044773	0	1.60878	0	0	0	0	0	0	0	0	0	0	0	0.823083	0	0	0	0	0	0	0	0.575901	0	0	0	0.532897	0	0	0	0	0	0	0	0	0	0	0	0	0	0	0	0	1.61642	0	0	0	0	0	0
ENSBTAG00000002185	1.8008	0.804392	2.85276	19.8099	10.8377	5.54156	3.58873	7.75894	6.43516	3.54388	6.36815	20.143	5.36346	0.823083	25.1261	17.3022	4.96223	1.08063	2.11802	12.6884	19.9865	21.3083	0	3.07816	17.5336	11.1908	1.67368	4.21293	18.7241	12.7298	2.49791	3.78397	11.6964	10.5112	1.72524	5.53293	15.917	15.1669	3.35045	4.5309	16.0046	23.9156	2.42463	5.08059	4.98666	5.31909	2.67675	11.256	3.19259
ENSBTAG00000054849	0	12.0659	0	0.76192	9.56268	0	3.58873	3.87947	1.43004	3.54388	2.72921	0	0	0	0	1.04862	0	1.08063	0	0	0.487476	3.4554	2.15495	12.3126	0	4.79607	14.2263	35.8099	1.1348	1.01839	1.66527	2.27038	0	4.57011	0.862621	8.85268	0.723498	0	10.0514	3.39817	5.33488	5.97891	12.1232	12.1934	1.87	3.79935	3.569	11.256	10.642
ENSBTAG00000045597	0	0	0	0	0	0	0	0	0	0	0	0	0	0	0	0	0	0	0	0	0	0	0	0	0	0	0	0	0	0	0	0	0	0	0	0	0	0	0	0	0	0	0	0	0	0	0	0	0
ENSBTAG00000015413	28.8128	86.8743	85.5827	92.1923	32.5131	87.7414	46.6534	55.8643	100.817	54.9302	49.1257	38.2716	39.928	43.6234	46.826	39.8474	70.7118	85.3699	67.7767	125.474	11.212	35.1299	24.782	26.6774	13.4424	34.1054	19.2473	29.4905	13.0501	12.7298	14.1548	23.4606	19.494	26.9636	25.8786	36.5173	14.47	32.8615	58.6329	46.4417	19.5612	29.8946	31.5202	36.5802	10.5966	40.2731	35.69	25.8887	21.2839
ENSBTAG00000049533	0	0	0	0	0	0	0	0	0	0	0	0	0	0	0	0	0	0	0	0	0	0	0	0	0	0	0	0	0	0	0	0	0	0	0	0	0	0	0	0	0	0	0	0	0	0	0	0	0
ENSBTAG00000040061	36.016	26.5449	21.3957	17.5242	26.7755	21.2427	29.906	12.4143	19.3055	26.5791	32.7505	30.2144	23.2417	21.4002	32.5498	25.6911	13.6461	31.3383	20.1212	7.0491	16.5742	30.5227	26.9369	28.7295	24.5471	38.3686	23.4315	48.4487	22.1285	29.5332	26.6443	24.2174	25.6207	29.7057	29.3291	28.7712	26.0459	22.7503	25.1284	20.389	26.0816	21.5241	33.1367	46.7414	28.0499	28.1152	26.7675	28.7027	26.6049
ENSBTAG00000050763	0	0.804392	0.713189	0	4.46259	0	0	0	0	0	0	0	0	0	0	0	1.24056	1.08063	0	0	0	1.7277	0	0	0	0	1.67368	1.05323	0.567398	0	0.832636	0.756794	0	0	0	0.553293	1.447	0	0	0	0.592764	0.597891	0	3.04835	0	0.75987	1.7845	0	0
ENSBTAG00000050470	0	0	0	0	0	0	0	0	0	0	0	0	0	0	0	0	0	0	0	0	0	0	0	0	0	0	0	0	0	0	0	0	0	0	0	0	0	0	0	0	0	0	0	0	0	0	0	0	0
ENSBTAG00000009115	0	0	0	0	0	0	0	0	0	0	0	0	0	0	0	0	0	0	0	0	0	0	0	0	0	0	0	0	0	0	0	0	0	0	0	0	0	0	0.837613	0	0	0	0	0	0	0	0	0	0
ENSBTAG00000015310	12.6056	16.0878	22.1089	34.2864	18.4879	28.6314	21.5324	16.2938	35.7509	8.8597	26.3823	20.8144	15.4944	17.2847	19.4156	26.2154	23.5706	22.6933	9.53109	28.1964	19.4991	25.9155	12.9297	12.3126	15.7803	22.9146	24.2683	17.905	20.9937	16.8034	17.4854	9.08153	21.165	24.6786	16.3898	19.3652	24.5989	12.6391	18.4275	33.9817	22.525	38.8629	25.0546	13.2095	18.0766	14.4375	22.3062	20.2608	21.2839
ENSBTAG00000052041	0	0	0	0	0	0	0	0	0	0	0	0	0	0	0	0	0	0	0	0	0	0	0	0	0	0	0	0	0	0	0	0	0	0	0	0	0	0	0	0	0	0	0	0	0	0	0	0	0
ENSBTAG00000018346	0	0	0	0	0	0	0	0	0	0	0	0	0	0	0	0	0	0	0	0	0	0	0	0	0	0	0	0	0	0	0	0	0	0	0	0	0	0	0	0	0	0	0	0	0	0	0	0	0
ENSBTAG00000008714	0	0	0	0	0	0	0	0	0	0	0	0	0	0	0	0	0	0	0	0	0	0	0	0	0	0	0	0	0	0	0	0	0	0	0	0	0	0	0	0	0	0	0	0	0	0	0	0	0
ENSBTAG00000051936	0	0	0	0	0	0	0	0	0	0	0	0	0	0	0	0	0	0	0	0	0	0	0	0	0	0	0	0	0	0	0	0	0	0	0	0	0	0	0	0	0	0	0	0	0	0	0	0	0
ENSBTAG00000048200	1.8008	0	0	0	1.27502	0	1.19624	3.10357	0	0.88597	0.909736	0	0.59594	1.64617	2.28419	0	0	1.08063	0	1.40982	0.487476	0	0	1.02605	0	0	0.836839	0	0	0	0.832636	1.51359	0	0	0	0	0.723498	0	0	2.26545	0	0.597891	0	0	0	1.51974	0.892249	1.1256	0
ENSBTAG00000020028	0	0	0	0	0	0	0	0	0	0	0	0	0	0	0	0	0	0	0	0	0	0	0	0	0	0	0	0	0	0	0	0	0	0	0	0	0	0	0	0	0	0	0	0	0	0	0	0	0
ENSBTAG00000015056	0	0	0	0	0	0	0	0	0	0	0	0	0	0	0	0	0	0	0	0	0	0.575901	0	0	0	0	0	0	0	0	0	0	0	0	0	0	0	0	0	0	0	0	0	0	0	0	0	0	0
ENSBTAG00000043381	0	0	0	0	0	0	0	0	0	0	0	0	0	0	0	0	0	0	0	0	0	0	0	0	0	0	0	0	0	0	0	0	0	0	0	0	0	0	0	0	0	0	0	0	0	0	0	0	0
ENSBTAG00000014843	77.4343	74.004	59.1947	45.7152	109.015	62.8044	52.6346	55.8643	65.0666	62.9039	71.8691	49.686	91.7748	88.0699	71.9521	63.9656	88.0796	59.4348	72.0127	54.983	55.0848	73.7153	63.5711	73.8758	83.577	76.2042	79.4997	73.7263	70.3573	66.7043	69.9414	90.8153	65.7228	85.004	54.3451	80.7807	66.5618	87.8414	72.8723	73.6271	78.8376	89.0858	75.1637	70.1121	76.0465	72.1877	66.9187	72.6011	80.879
ENSBTAG00000047608	9.00399	5.63074	9.27145	16.7622	11.4752	1.84719	19.1399	16.2938	12.8703	3.54388	11.8266	23.5001	23.2417	10.7001	19.4156	29.8855	16.1272	9.72569	14.8261	16.9179	26.3237	27.0673	15.0847	23.5992	33.8983	17.0527	14.2263	8.42587	28.9373	22.4045	18.318	15.8927	34.5323	18.2804	14.6646	18.812	34.7279	36.6532	4.18806	15.8581	24.3033	22.7199	12.1232	8.12894	19.9466	16.7171	7.13799	20.8236	13.8346
ENSBTAG00000048953	0	0	0	0	0	0	0	0	0	0	0	0	0	0	0	0	0	0	0	0	0	0	0	0	0	0	0	0	0	0	0	0	0	0	0	0	0	0	0	0	0	0	0	0	0	0	0	0	0
ENSBTAG00000048326	0	0	0	0	0	0	0	0	0	0	0	0	0	0	0	0	0	0	0	0	0	0	0	0	0	0	0	0	0	0	0	0	0	0	0	0	0	0	0	0	0	0	0	0	0	0	0	0	0
ENSBTAG00000046040	0	0	0	0	0	0	0	0	0	0	0	0	0	0	0	0	0	0	0	0	0	0	0	0	0	0	0	0	0	0	0	0	0	0	0	0	0	0	0	0	0	0	0	0	0	0	0	0	0
ENSBTAG00000046738	0	0	0	0	0	0	0	0	0	0	0	0	0	0	0	0	0	0	0	0	0	0	0	0	0	0	0	0	0	0	0	0	0	0	0	0	0	0	0	0	0	0	0	0	0	0	0	0	0
ENSBTAG00000051220	0	0	0	0	0	0	0	0	0	0	0	0	0	0	0	0	0	0	0	0	0	0	0	0	0	0	0	0	0	0	0	0	0	0	0	0	0	0	0	0	0	0	0	0	0	0	0	0	0
ENSBTAG00000048724	0	0	0	0	0	0	0	0	0	0	0	0	0	0	0	0	0	0	0	0	0	0	0	0	0	0	0	0	0	0	0	0	0	0	0	0	0	0	0	0	0	0	0	0	0	0	0	0	0
ENSBTAG00000050721	0	0	0	0	0	0	0	0	0	0	0	0	0	0	0	0	0	0	0	0	0	0	0	0	0	0	0	0	0	0	0	0	0	0	0	0	0	0	0	0	0	0	0	0	0	0	0	0	0
ENSBTAG00000045637	0	0	0	0	0	0	0	0	0	0	0	0	0	0	0	0	0	0	0	0	0	0	0	0	0	0	0	0	0	0	0	0	0	0	0	0	0	0	0	0	0	0	0	0	0	0	0	0	0
ENSBTAG00000031277	0	0	0	0	0	0	0	0	0	0	0	0	0	0	0	0	0	0	0	0	0	0	0	0	0	0	0	0	0	0	0	0	0	0	0	0	0	0	0	0	0	0	0	0	0	0	0	0	0
ENSBTAG00000006909	14.4064	9.6527	9.27145	6.09536	19.7629	9.23594	11.9624	11.6384	7.86519	11.5176	10.0071	1.34286	13.1107	6.58466	2.85524	6.29169	13.6461	8.64505	9.53109	1.40982	8.2871	13.2457	11.8522	20.5211	12.858	17.0527	13.3894	12.6388	7.37617	17.8218	14.1548	11.3519	11.1394	11.4253	6.03835	9.95927	5.06449	10.1112	10.0514	5.66362	8.2987	13.1536	13.7396	6.0967	24.3099	15.1974	9.81474	14.07	14.8988
ENSBTAG00000023426	14.4064	5.63074	12.1242	3.04768	19.7629	6.46516	2.39248	3.10357	8.58021	8.8597	7.27789	3.35716	4.17158	4.9385	3.42629	6.29169	6.20279	1.08063	5.29505	7.0491	7.31215	4.60721	12.9297	6.15632	4.09118	7.46055	7.53155	11.5856	10.2132	6.11032	5.82845	7.56794	4.45578	10.5112	7.76359	11.0659	3.61749	8.84734	3.35045	3.39817	9.48423	8.37048	7.2739	15.2418	11.22	14.4375	11.5992	6.75359	11.7062
ENSBTAG00000048975	0	0	0	0	0	0	0	0	0	0	0	0	0	0	0	0	0	0	0	0	0	0	0	0	0	0	0	0	0	0	0	0	0	0	0	0	0	0	0	0	0	0	0	0	0	0	0	0	0
ENSBTAG00000018538	18.008	25.7405	26.388	12.9526	22.9504	24.0134	21.5324	12.4143	20.0205	26.5791	24.5629	4.02859	22.6457	24.6925	54.2496	7.86462	16.1272	31.3383	26.4753	14.0982	9.74953	14.3975	29.0919	24.6253	20.4559	17.0527	24.2683	17.905	14.7523	22.9137	34.9707	28.0014	14.4813	21.9365	18.9777	32.091	34.0044	15.1669	34.3421	28.3181	26.0816	22.122	42.8352	26.4191	16.83	23.556	33.9055	14.07	20.2198
ENSBTAG00000026861	3.6016	4.02196	2.85276	0.76192	3.18756	1.84719	2.39248	0	0.715018	2.65791	1.81947	0	0	0	2.85524	0	0	1.08063	0	0	0.974953	1.7277	2.15495	2.05211	0	2.13159	0.836839	6.3194	0.567398	0.509193	0.832636	3.02718	0	0	2.58786	1.65988	1.447	0.631953	4.18806	1.13272	1.18553	0	3.23285	2.03223	0	2.27961	1.7845	1.1256	2.12839
ENSBTAG00000008111	0	0	0	0	0	0	0	0	0	0	0	0	0	0	0	0	0	0	0	0	0	0	0	0	0.584454	0	0	0	0	0	0	0	0	0	0	0	0	0	0	0	0	0	0	0	0	0	0	0	0
ENSBTAG00000001497	1.8008	21.7186	17.1165	11.4288	9.56268	7.38875	11.9624	7.75894	5.72014	15.0615	20.0142	14.1001	8.34316	18.9309	4.56839	12.0591	12.4056	9.72569	24.3572	9.86875	14.1368	8.63851	19.3946	10.2605	20.4559	5.86186	20.921	5.26617	19.8589	16.8034	38.3013	19.6766	3.34183	10.9683	19.8403	9.95927	8.68198	15.1669	5.02568	13.5927	7.11317	7.77259	12.1232	18.2901	17.4533	13.6777	16.0605	9.56758	7.44938
ENSBTAG00000012850	0	4.82635	0	4.57152	11.4752	0.923594	1.19624	1.55179	3.57509	3.54388	0	2.0143	0	0	0	0	2.48111	2.16126	0	0	3.41233	1.7277	0	3.07816	0	4.79607	0.836839	23.1711	0.567398	1.52758	1.66527	0.756794	2.22789	9.59722	1.72524	4.97963	4.34099	1.26391	6.7009	1.13272	7.11317	14.9473	7.2739	8.12894	3.11666	6.07896	1.7845	14.07	11.7062
ENSBTAG00000019952	7.20319	11.2615	7.13189	23.6195	33.7882	0.923594	5.98121	33.3634	20.0205	10.6316	6.36815	17.4572	4.76752	2.46925	17.1315	14.6806	7.44334	6.48379	4.23604	16.9179	52.16	42.0407	4.30991	7.18237	56.6921	37.3028	10.8789	16.8517	35.1787	27.4964	12.4895	18.1631	26.7347	16.9094	6.03835	19.9185	29.6634	13.271	18.4275	3.39817	21.3395	50.2229	21.0135	10.1612	9.97331	5.31909	10.707	29.8283	9.57778
ENSBTAG00000019949	18.008	12.8703	10.6978	6.85728	9.56268	11.0831	4.78497	16.2938	8.58021	6.20179	8.18762	9.40005	17.8782	17.2847	7.99468	20.448	8.6839	8.64505	15.8852	11.2786	22.9114	11.518	15.0847	5.13027	30.9761	15.9869	5.85787	9.4791	18.7241	9.67467	7.49372	9.08153	8.35459	6.85516	16.3898	8.29939	20.2579	9.47929	13.4018	4.5309	8.2987	7.17469	8.08211	8.12894	11.22	9.87831	9.81474	9.00478	21.2839
ENSBTAG00000001451	0	0	0	0	0	0	0	0	0	0	0	0	0	0	0	0	0	0	0	0	0	0	0	0	0	0	0	0	0	0	0	0	0	0	0	0	0	0	0	0	0	0	0	0	0	0	0	0	0
ENSBTAG00000015198	7.20319	21.7186	0.713189	8.38112	26.7755	3.69438	3.58873	13.1902	2.86007	7.97373	6.36815	2.68573	1.19188	1.64617	0	0	0	4.32253	0	1.40982	6.82467	19.0047	3.23243	17.4429	3.50673	14.9211	6.69471	24.2244	7.94357	2.54597	6.66109	17.4063	1.67092	14.1673	3.45048	14.3856	12.2995	0	10.0514	6.79635	13.6336	20.3283	12.1232	14.2256	4.98666	11.3981	3.569	9.00478	11.7062
ENSBTAG00000014589	0	0	0	0	0	0	0	0	0	0	0	0	1.78782	2.46925	0	1.57292	0	0	1.05901	0	0.487476	0	0	0	0	0	0	0	0	0	0	0	12.8104	2.74206	2.58786	3.87305	13.023	3.15976	3.35045	2.26545	9.48423	13.1536	8.08211	2.03223	0	0	0	0	0
ENSBTAG00000019535	0	0	0	0	0	0	0	0	0	0	0	0	0	0	0	0	0	0	0	0	0	0	0	0	0	0	0	0	0	0	0	0	0	0	0	0	0	0	0	0	0	0	0	0	0	0	0	0	0
ENSBTAG00000043591	0	0	0	0	0	0	0	0	0	0	0	0	0	0	0	0	0	0	0	0	0	0	0	0	0	0	0	0	0	0	0	0	0	0	0	0	0	0	0	0	0	0	0	0	0	0	0	0	0
ENSBTAG00000008299	1.8008	2.41317	0.713189	3.8096	2.55005	0.923594	2.39248	0.775894	1.43004	1.77194	0	0	2.9797	0	0	1.04862	2.48111	0	0	2.81964	2.92486	17.8529	0	0	2.92227	3.73028	0	1.05323	2.83699	7.6379	1.66527	0	1.67092	2.28505	1.72524	1.65988	2.89399	1.26391	0	2.26545	6.52041	3.58735	0	3.04835	1.24666	0.75987	1.7845	3.93959	2.12839
ENSBTAG00000018427	111.649	87.6787	70.6057	73.9062	72.0389	58.1864	45.4572	82.2447	80.797	82.3953	88.2444	57.0717	98.3301	74.0775	50.2523	89.6566	115.372	92.9343	68.8357	59.2125	84.8209	68.5322	107.748	65.6674	111.631	71.941	88.7049	36.8632	84.5423	109.986	130.724	86.2745	94.1283	66.7235	109.553	63.6287	65.8383	107.432	65.3338	83.8216	52.756	59.1912	67.0816	73.1605	108.46	73.7074	64.2419	79.9174	88.3284
ENSBTAG00000003833	5.40239	7.23952	10.6978	15.2384	10.2002	11.0831	2.39248	34.1393	5.72014	10.6316	17.285	20.143	8.9391	3.29233	0	29.8855	11.165	2.16126	6.35406	2.81964	19.0116	12.6698	17.2396	9.23448	36.2362	14.3882	19.2473	4.21293	33.4765	31.0608	14.9874	17.4063	12.8104	6.39815	7.76359	5.53293	7.23498	13.903	1.67523	9.0618	5.33488	4.78313	5.65748	3.04835	9.34998	7.5987	2.67675	8.44198	6.38518
ENSBTAG00000054797	14.4064	10.4571	12.1242	23.6195	26.7755	7.38875	17.9436	17.8456	16.4454	8.8597	6.36815	23.5001	19.666	13.9924	11.992	12.0591	12.4056	12.9676	6.35406	18.3277	24.8613	21.3083	12.9297	11.2866	16.9492	22.3817	5.85787	15.7985	20.9937	18.331	23.3138	15.1359	16.1522	27.8776	12.0767	16.0455	21.7049	17.0627	22.6155	4.5309	21.3395	25.1114	14.5478	21.3385	16.83	12.9178	9.81474	28.7027	26.6049
ENSBTAG00000016306	0	4.02196	2.85276	1.52384	0.637512	2.77078	1.19624	0.775894	0.715018	4.42985	2.72921	0.671432	1.78782	6.58466	1.1421	0	0	1.08063	0	1.40982	0	1.1518	6.46486	6.15632	0.584454	1.06579	4.1842	3.1597	0	1.52758	4.16318	3.02718	0	0.914021	9.48883	3.31976	0	2.52781	5.02568	4.5309	2.96382	0.597891	3.23285	6.0967	2.49333	3.79935	0.892249	0.562799	1.0642
ENSBTAG00000035437	19.8088	16.0878	17.8297	7.6192	15.9378	11.0831	7.17745	5.43125	12.1553	9.74567	14.5558	4.02859	10.131	7.40775	9.70782	5.24308	3.72167	14.0482	12.7081	5.63928	2.43738	6.91081	15.0847	15.3908	4.09118	8.52634	15.0631	7.37263	13.0501	11.2022	14.9874	11.3519	4.45578	11.4253	13.8019	11.0659	8.68198	7.58343	14.2394	9.0618	6.52041	5.97891	9.69854	21.3385	13.09	16.7171	12.4915	4.50239	21.2839
ENSBTAG00000015221	3.6016	5.63074	4.99232	6.85728	7.01264	0.923594	7.17745	4.65536	2.86007	3.54388	5.45842	10.0715	5.36346	4.11541	2.28419	8.38893	0	3.2419	2.11802	1.40982	18.0366	4.0313	3.23243	2.05211	9.93572	4.79607	5.02103	8.42587	3.97178	6.61951	5.82845	2.27038	8.35459	2.28505	4.31311	1.10659	7.23498	1.89586	2.51284	1.13272	4.14935	2.98946	4.04106	2.03223	4.98666	6.07896	5.35349	7.31639	2.12839
ENSBTAG00000052750	0	0	0	0	0	0	0	0.775894	0	0	0	0	0	0	0	1.04862	0	0	0	0	0	0	0	0	1.16891	0	0	0	0	0	0	0	3.34183	0	0	0	0	0	0	0	0	0.597891	0	0	0	0	0	0.562799	0
ENSBTAG00000000750	7.20319	8.84831	11.411	19.048	11.4752	10.1595	15.5511	10.0866	10.7253	14.1755	10.9168	3.35716	10.131	12.3462	14.8473	8.91323	13.6461	7.56442	16.9442	16.9179	7.79962	7.48671	18.3171	18.469	9.93572	8.52634	5.85787	9.4791	7.37617	8.65628	15.8201	12.1087	6.1267	10.5112	12.0767	17.7054	7.23498	8.21538	11.7266	9.0618	2.96382	5.97891	13.7396	15.2418	8.72665	9.87831	10.707	10.1304	6.38518
ENSBTAG00000023416	7.20319	9.6527	10.6978	9.90496	10.2002	3.69438	15.5511	10.8625	20.0205	8.8597	16.3752	8.72862	14.8985	4.9385	3.99734	6.816	8.6839	4.32253	7.41307	9.86875	21.9364	25.9155	17.2396	14.3647	19.8714	16.5198	13.3894	8.42587	12.4828	21.3861	10.8243	12.8655	18.3801	8.22619	7.76359	11.6191	10.8525	11.3751	9.21374	4.5309	6.52041	10.762	17.7807	15.2418	23.6866	14.4375	9.81474	14.6328	17.0272
ENSBTAG00000051032	0	0	0	0	0	0	0	0	0	0	0	0	0	0	0	0	0	0	0	0	0	0	0	0	0	0	0	0	0	0	0	0	0	0	0	0	0	0	0	0	0	0	0	0	0	0	0	0	0
ENSBTAG00000042460	0	0	0	0	0	0	0	0	0	0	0	0	0	0	0	0	0	0	0	0	0	0	0	0	0	0	0	0	0	0	0	0	0	0	0	0	0	0	0	0	0	0	0	0	0	0	0	0	0
ENSBTAG00000015377	0	0	0	0	0	0	0	0	0	0	0	0	0	0	0.571048	0	0	0	0	0	0	0	0	0	0	0	0	0	0	0	0	0.756794	0	0	0	0	0	0	0	0	0	0	0	0	0	0	0	0	0
ENSBTAG00000054179	0	0	0	0	0	0	0	0	0	0	0	0	0	0	0	0	0	0	0	0	0	0	0	0	0	0	0	0	0	0	0	0	0	0	0	0	0	0	0	0	0	0	0	0	0	0	0	0	0
ENSBTAG00000051206	0	0	0	0	0	0	0	0	0	0	0	0	0	0	0	0	0	0	0	0	0	0	0	0	0	0	0	0	0	0	0	0	0	0	0	0	0	0	0	0	0	0	0	0	0	0	0	0	0
ENSBTAG00000007014	21.6096	29.7625	29.2407	20.5718	22.9504	18.4719	32.2985	14.742	18.5905	30.123	22.7434	13.4286	27.4132	26.3387	25.6972	15.7292	13.6461	23.7739	24.3572	9.86875	19.9865	15.5493	35.5567	20.5211	18.7025	18.1185	27.6157	34.7567	30.0721	24.9505	43.2971	47.678	18.3801	41.588	44.8563	27.6646	18.8109	30.3337	19.2651	27.1854	25.4889	13.1536	41.2188	27.4352	21.8166	25.8356	27.6597	19.698	24.4765
ENSBTAG00000014461	16.2072	9.6527	4.27913	4.57152	6.37512	6.46516	9.56993	1.55179	2.86007	10.6316	6.36815	18.1287	7.15128	5.76158	3.99734	12.5834	6.20279	3.2419	7.41307	5.63928	13.1619	7.48671	6.46486	7.18237	8.18236	13.8553	11.7157	10.5323	18.1567	13.239	12.4895	6.81115	17.8231	10.0542	8.62621	11.0659	15.1935	6.31953	8.37613	18.1236	11.8553	4.18524	4.84927	7.11282	7.47998	9.11844	8.92249	7.87918	7.44938
ENSBTAG00000000742	5.40239	2.41317	6.4187	6.09536	1.27502	10.1595	4.78497	4.65536	2.14505	3.54388	1.81947	0	1.19188	0.823083	0.571048	1.57292	0	3.2419	1.05901	0	3.41233	13.2457	0	0	4.67563	14.9211	0	4.21293	6.24138	3.56435	0.832636	6.05435	13.9243	13.2533	12.0767	5.53293	16.6405	5.05562	5.86329	12.46	18.3757	5.38102	8.08211	15.2418	1.87	9.11844	14.276	7.31639	7.44938
ENSBTAG00000049951	0	0	0	0	0	0	0	0	0	0	0	0	0	0	0	0	0	0	0	0	0	0	0	0	0	0	0	0	0	0	0	0	0	0	0	0	0	0	0	0	0	0	0	0	0	0	0	0	0
ENSBTAG00000016999	5.40239	5.63074	2.85276	5.33344	9.56268	2.77078	2.39248	7.75894	5.00512	4.42985	7.27789	2.68573	2.38376	4.9385	3.99734	9.43754	1.24056	2.16126	2.11802	1.40982	10.237	10.9421	4.30991	4.10421	12.858	12.7895	7.53155	9.4791	13.0501	6.11032	2.49791	0	7.24064	3.65608	4.31311	1.65988	7.95848	10.1112	7.53851	2.26545	5.33488	5.97891	4.04106	3.04835	3.73999	3.79935	0.892249	7.31639	8.51358
ENSBTAG00000048733	0	0	0	0	0	0	0	0	0	0	0	0	0	0	0	0	0	0	0	0	0	0	0	0	0	0	0	0	0	0	0	0	0	0	0	0	0	0	0	0	0	0	0	0	0	0	0	0	0
ENSBTAG00000001324	0	0	0	0	0	0	0	0	0	0	0	0	0	0	0	0	0	0	0	0	0	0	0	0	0	0	0	0	0	0	0	0	0.556972	0	0	0	0	0	0	0	0.592764	0	0	0	0	0	0	0	0
ENSBTAG00000000905	1.8008	2.41317	0.713189	1.52384	0	1.84719	0	0	0.715018	0.88597	0.909736	0	0	0	0.571048	0	0	0	0	0	1.46243	0	0	4.10421	0.584454	0.532897	0	5.26617	0.567398	1.01839	0	0	0.556972	4.11309	0.862621	6.63951	4.34099	0.631953	6.7009	0	0.592764	5.97891	2.42463	1.01612	0	0.75987	1.7845	2.2512	4.25679
ENSBTAG00000044075	5.40239	22.523	28.5276	35.0483	53.551	36.9438	27.5136	31.8116	49.3362	12.4036	18.1947	40.9574	50.059	31.2771	36.5471	63.4413	40.9384	19.4514	37.0654	39.475	49.7226	54.1347	21.5495	16.4169	53.1853	39.9672	20.0841	26.3308	53.9028	62.6308	34.1381	25.731	52.3554	42.959	12.0767	30.4311	44.8569	53.716	17.5899	26.0527	32.0093	62.1807	22.6299	22.3546	43.6332	25.8356	25.8752	36.5819	25.5407
ENSBTAG00000007273	0	0.804392	0	0	0.637512	0	0	0	0	0	0	0	0.59594	1.64617	0	0	1.24056	0	1.05901	0	0	1.1518	0	0	0	0.532897	0	0	0	0	0	0	2.22789	20.1085	8.62621	2.21317	14.47	17.6947	10.0514	4.5309	13.0408	2.39156	12.1232	7.11282	0	0	0	0	0
ENSBTAG00000023411	3.6016	7.23952	2.85276	0.76192	15.3003	9.23594	0	1.55179	5.00512	0.88597	0	2.68573	0.59594	1.64617	0	0	0	1.08063	3.17703	0	0	8.06261	0	3.07816	0	1.59869	1.67368	6.3194	1.70219	0.509193	0.832636	2.27038	2.22789	12.7963	7.76359	7.19281	15.1935	5.05562	9.21374	5.66362	13.0408	8.96837	12.9314	8.12894	0	2.27961	3.569	5.62799	6.38518
ENSBTAG00000000526	39.6176	23.3274	30.6671	18.2861	43.3508	14.7775	19.1399	31.0357	22.8806	18.6054	20.0142	47.0002	44.0996	17.2847	42.2576	44.5662	21.0895	28.0964	30.7113	40.8848	39.4856	43.1925	28.0144	29.7555	50.8475	33.5725	26.7788	20.0114	36.8809	44.2998	27.477	32.5421	46.7857	48.4431	17.2524	23.7916	65.8383	35.3893	31.8293	18.1236	26.0816	52.0165	33.9449	27.4352	28.6733	27.3553	24.983	41.6471	30.8617
ENSBTAG00000035556	172.877	177.771	217.523	334.483	420.121	204.114	221.305	337.514	316.753	250.73	261.094	470.674	569.123	381.91	276.387	580.933	440.398	356.609	349.473	449.733	389.006	320.201	345.87	263.696	534.191	322.935	272.81	155.879	533.354	549.419	363.862	280.771	448.363	419.079	295.016	245.109	452.186	523.889	196.001	240.138	446.351	318.078	244.08	269.271	383.973	268.234	274.813	352.875	252.215
ENSBTAG00000043328	0	0	0	0	0	0	0	0	0	0	0	0	0	0	0	0	0	1.08063	0	0	0	0	0	0	0	0	0	0	0	0	0	0	0	0	0	0	0	0	0	0	0	0	0	0	0	0	0	0	0
ENSBTAG00000017659	0	0.804392	2.85276	2.28576	0.637512	1.84719	3.58873	0	0	2.65791	0	1.34286	7.15128	5.76158	1.71315	1.57292	2.48111	5.40316	7.41307	0	0	0	4.30991	7.18237	1.16891	2.66448	2.51052	1.05323	3.40439	1.01839	0.832636	0.756794	0	1.37103	4.31311	2.76646	0.723498	1.89586	0	1.13272	0	1.19578	0	1.01612	1.87	3.03948	0	0	5.32099
ENSBTAG00000018508	0	0	0	0	0	0	0	0	0	0	0	0	0	0	0	0	0	0	0	0	0.487476	0	0	0	0	0.532897	0	0	0	0	0	0	0	0	0	0	0	0	0	0	0	0.597891	0	1.01612	0	0	0	0	0
ENSBTAG00000049758	0	0	0	0	0	0	0	0	0	0	0	0	0	0	0	0	0	0	0	0	0	0	0	0	0	0	0	0	0	0	0	0	0	0	0	0	0	0	0	0	0	0	0	0	0	0	0	0	0
ENSBTAG00000049044	0	0	0	0	0	0	0	0	0	0	0	0	0	0	0	0	0	0	0	0	0	0	0	0	0	0	0	0	0	0	0	0	0	0	0	0	0	0	0	0	0	0	0	0	0	0	0	0	0
ENSBTAG00000045260	0	0	0	0	0	0	0	0	0	0	0	0	0	0	0	0	0	0	0	0	0	0	0	0	0	0	0	0	0	0	0	0	0	0	0	0	0	0	0	0	0	0	0	0	0	0	0	0	0
ENSBTAG00000049529	0	0	0	0	0.637512	0.923594	0	0.775894	0	0	0	0	0	0	1.1421	0	0	0	0	0	0	0	0	0	0	0	0	0	0	0	0	0	0	0	0	0	0	0	0	0	0	1.19578	0	0	0	0	0	0.562799	0
ENSBTAG00000005769	3.6016	3.21757	0.713189	0	0	0	1.19624	0	2.86007	5.31582	0.909736	0	1.78782	0	0	0	0	1.08063	2.11802	0	0	2.8795	4.30991	5.13027	1.75336	2.66448	1.67368	2.10647	1.1348	1.01839	3.33054	0.756794	1.11394	1.82804	0.862621	2.76646	0.723498	1.89586	0	1.13272	0	2.98946	2.42463	3.04835	2.49333	0.75987	0.892249	2.2512	3.19259
ENSBTAG00000004495	5.40239	13.6747	15.6902	9.90496	10.2002	14.7775	13.1587	24.0527	13.5853	2.65791	10.0071	26.8573	17.2823	12.3462	17.1315	38.2745	14.8867	15.1288	9.53109	5.63928	33.1484	22.4601	10.7748	6.15632	33.3139	25.0461	20.0841	13.692	35.7461	18.8401	14.1548	15.1359	26.7347	18.2804	17.2524	11.6191	17.364	16.4308	16.7523	7.92907	11.8553	25.7093	15.356	15.2418	13.7133	9.87831	9.81474	12.3816	13.8346
ENSBTAG00000031010	0	2.41317	4.99232	5.33344	7.01264	0.923594	1.19624	4.65536	4.29011	1.77194	3.63894	10.7429	2.38376	0.823083	11.992	7.34031	0	1.08063	0	1.40982	4.87476	2.3036	3.23243	1.02605	16.9492	10.125	2.51052	2.10647	6.24138	7.6379	1.66527	1.51359	6.68367	6.39815	3.45048	3.31976	3.61749	8.21538	2.51284	4.5309	6.52041	11.3599	5.65748	1.01612	2.49333	0	4.46124	4.50239	1.0642
ENSBTAG00000019577	0	0.804392	0	0	0	0	0	0.775894	0	0	0	0	0	0.823083	0	0	0	0	0	0	0	0.575901	0	0	1.16891	0.532897	0	2.10647	0.567398	0	0	0.756794	0	0.457011	0	0.553293	0.723498	0	0	0	0	1.19578	0.808211	2.03223	0	0	0	0	1.0642
ENSBTAG00000002966	145.865	73.1996	87.7222	73.1443	97.5394	89.5886	92.1106	114.056	67.2116	97.4567	116.446	71.8432	88.7951	108.647	69.6679	95.424	86.839	122.111	94.2519	76.1303	102.858	65.6527	135.762	82.0843	129.749	93.2569	82.8471	47.3955	83.4075	106.931	116.569	106.708	79.0901	74.0357	108.69	69.7149	95.5017	111.856	87.9493	58.9017	67.5751	62.7786	96.1772	77.2249	130.9	79.7864	66.0264	87.2338	92.5852
ENSBTAG00000011634	0	4.82635	2.13957	1.52384	9.56268	0.923594	7.17745	1.55179	14.3004	2.65791	0.909736	1.34286	0	0.823083	0.571048	0.524308	1.24056	0	0	0	0.487476	4.0313	0	2.05211	0	5.86186	0.836839	2.10647	2.26959	3.05516	0.832636	1.51359	2.22789	2.28505	0.862621	2.76646	1.447	0.631953	10.889	4.5309	1.18553	8.37048	3.23285	4.06447	0.623332	5.31909	2.67675	2.2512	3.19259
ENSBTAG00000054801	0	0	0	0	0	0	0	0	0	0	0	0	0	0	0	0	0	0	0	0	0	0	0	0	0	0	0	0	0	0	0	0	0	0	0	0	0	0	0	0	0	0	0	0	0	0	0	0	0
ENSBTAG00000049430	0	0	0	0	0.637512	0	0	0	0	0	0	0	0	0	0	0	0	0	0	0	0	0	0	0	0	0	0	0	0	0	0	0	0	0	0	0	0	0	0	0	0	0	0	0	0	0	0	0	0
ENSBTAG00000054913	0	0	0	0	0	0	0	0	0	0	0	0	0	0	0	0	0	0	0	0	0	0	0	0	0	0	0	0	0	0	0	0	0	0	0	0	0	0	0	0	0	0	0	0	0	0	0	0	0
ENSBTAG00000053823	0	0	0	0	0	0	0	0	0	0	0	0	0	0	0	0	0	0	0	0	0	0	0	0	0	0	0	0	0	0	0	0	0	0	0	0	0	0	0	0	0	0	0	0	0	0	0	0	0
ENSBTAG00000054550	0	0	0	0	0	0	0	0	0	0	0	0	0	0	0	0	0	0	0	0	0	0	0	0	0	0	0	0	0	0	0	0	0	0	0	0	0	0	0	0	0	0	0	0	0	0	0	0	0
ENSBTAG00000010448	0	0	0	0	0	0	0	0	0	0	0	0	0	0	0	0	0	0	0	0	0	0	0	0	0	0	0	0	0	0	0	0	0	0	0	0	0	0	0	0	0	0	0	0	0	0	0	0	0
ENSBTAG00000053358	0	0	0	0	0	0	0	0	0	0	0	0	0	0	0	0	0	0	0	0	0	0	0	0	0	0	0	0	0	0	0	0	0	0	0	0	0	0	0	0	0	0	0	0	0	0	0	0	0
ENSBTAG00000030942	1.8008	6.43513	3.56594	9.90496	4.46259	4.61797	7.17745	21.725	5.00512	5.31582	19.1045	18.8001	4.76752	5.76158	22.2709	37.2259	6.20279	2.16126	3.17703	2.81964	31.1985	10.9421	4.30991	5.13027	23.3782	22.9146	8.36839	5.26617	30.6395	14.2574	5.82845	6.81115	19.494	5.94114	3.45048	9.40598	19.5344	12.0071	5.02568	5.66362	14.8191	12.5557	16.9724	5.08059	5.60999	3.79935	8.03024	7.31639	3.19259
ENSBTAG00000018749	3.6016	6.43513	3.56594	2.28576	8.28766	9.23594	1.19624	5.43125	5.00512	3.54388	0	2.0143	2.9797	2.46925	1.71315	4.19446	2.48111	2.16126	2.11802	0	1.94991	8.63851	3.23243	2.05211	0	4.26317	5.02103	6.3194	0.567398	1.52758	1.66527	4.54076	5.56972	6.39815	3.45048	3.87305	3.61749	1.89586	1.67523	10.1945	11.2625	10.1641	8.08211	7.11282	3.11666	5.31909	3.569	7.87918	8.51358
ENSBTAG00000009258	37.8168	21.7186	7.84508	1.52384	32.5131	4.61797	5.98121	9.31072	12.8703	6.20179	9.09736	0.671432	0.59594	2.46925	0	1.04862	1.24056	7.56442	0	2.81964	5.36224	19.5806	0	25.6513	0	12.7895	19.2473	48.4487	3.40439	3.56435	4.99582	12.8655	1.11394	15.5384	2.58786	24.3449	5.06449	1.89586	25.966	10.1945	10.077	31.6882	25.8628	22.3546	3.11666	11.3981	7.13799	9.00478	18.0914
ENSBTAG00000045294	0	0	0	0	0	0	0	0	0	0	0	0	0	0	0	0	0	0	0	0	0	0	0	0	0	0	0	0	0	0	0	0	0	0	0	0	0	0	0	0	0	0	0	0	0	0	0	0	0
ENSBTAG00000007462	0	0.804392	0	0	1.27502	0	0	1.55179	0.715018	0.88597	0.909736	0	1.78782	0	0.571048	1.57292	0	1.08063	0	0	0.974953	0.575901	1.07748	1.02605	2.33782	0.532897	2.51052	2.10647	0.567398	0.509193	0	2.27038	0	0.457011	2.58786	1.65988	0	0.631953	2.51284	2.26545	0	0	0.808211	2.03223	0	0.75987	0.892249	0	2.12839
ENSBTAG00000011626	28.8128	9.6527	8.55827	9.14304	15.3003	6.46516	9.56993	8.53483	11.4403	7.97373	14.5558	2.68573	8.9391	5.76158	10.2789	9.96185	9.92446	11.887	9.53109	1.40982	9.74953	5.18311	15.0847	11.2866	8.76681	8.52634	9.20523	10.5323	15.3197	7.1287	8.32636	7.56794	9.46853	9.59722	13.8019	10.5126	5.06449	7.58343	5.86329	5.66362	7.70593	10.762	3.23285	9.14506	13.09	11.3981	7.13799	5.06519	20.2198
ENSBTAG00000050167	0	0	0	0	0	0	0	0	0	0	0	0	0	0	0	0	0	0	0	0	0	0	0	0	0	0	0	0	0	0	0	0	0	0	0	0	0	0	0	0	0	0	0	0	0	0	0	0	0
ENSBTAG00000013600	5.40239	5.63074	4.27913	15.2384	10.8377	5.54156	7.17745	13.9661	11.4403	6.20179	9.09736	20.143	8.34316	2.46925	18.2735	28.3126	7.44334	1.08063	7.41307	19.7375	12.6744	17.8529	3.23243	11.2866	11.1046	12.7895	1.67368	7.37263	13.6175	10.6931	4.16318	11.3519	17.2661	12.3393	0	9.95927	13.7465	18.3266	10.889	7.92907	24.3033	27.503	12.1232	3.04835	7.47998	5.31909	8.03024	15.1956	4.25679
ENSBTAG00000013602	57.6255	86.8743	56.3419	40.3817	73.3139	56.3392	81.3444	49.6572	68.6417	77.9654	60.9523	51.7003	51.2509	64.2005	59.389	43.5176	66.9901	56.1929	51.8915	80.3598	37.5357	70.8358	54.9513	56.4329	60.1988	77.27	76.1524	69.5134	35.7461	53.4653	64.9456	64.3275	42.8869	63.5245	54.3451	64.182	44.8569	49.9243	76.2228	41.9108	50.385	53.8102	73.5472	79.2572	79.7865	60.0297	65.1342	65.2847	63.8518
ENSBTAG00000050138	0	0	0	0	0	0	0	0	0	0	0	0	0.59594	0	0	0	0	0	0	0	0	0	0	0	0	0	0	0	0	0	0	0	0	0	0.862621	0	0	0	0	0	0	0	0	0	0	0.75987	0	0	0
ENSBTAG00000018768	28.8128	69.1777	62.0474	70.0966	59.2886	81.2763	45.4572	58.9679	68.6417	51.3863	53.6744	63.1146	56.6143	60.9081	117.065	65.0142	37.2167	57.2735	46.5965	40.8848	80.9211	86.3851	86.1981	74.9019	64.29	86.3292	92.8891	69.5134	97.025	75.3606	77.4351	68.1115	89.6726	96.4292	80.2238	156.029	99.8427	73.3065	100.514	88.3525	158.268	109.414	134.971	87.3861	70.4365	92.7041	99.0396	57.9683	63.8518
ENSBTAG00000023106	7.20319	1.60878	1.42638	1.52384	8.28766	1.84719	1.19624	0	2.86007	0.88597	1.81947	2.68573	2.38376	8.23083	2.85524	3.67016	1.24056	0	1.05901	1.40982	2.92486	8.06261	3.23243	2.05211	5.84454	3.73028	2.51052	4.21293	2.26959	6.11032	1.66527	1.51359	1.67092	5.48413	6.03835	6.08622	8.68198	2.52781	8.37613	1.13272	10.077	10.1641	4.04106	1.01612	1.87	3.03948	1.7845	4.50239	2.12839
ENSBTAG00000013629	1.8008	1.60878	0.713189	3.8096	0.637512	0	0	2.32768	1.43004	0	0	3.35716	1.19188	0	2.28419	4.19446	0	0	1.05901	1.40982	3.41233	2.8795	0	0	3.50673	3.73028	0.836839	3.1597	6.24138	2.03677	0	0.756794	3.34183	3.19907	0	7.19281	5.06449	2.52781	5.86329	0	5.33488	10.1641	0.808211	2.03223	2.49333	0.75987	0	0.562799	0
ENSBTAG00000030993	12.6056	44.2415	7.84508	8.38112	35.0632	5.54156	16.7474	7.75894	5.72014	20.3773	1.81947	2.68573	0	4.9385	0	0	0	15.1288	0	1.40982	5.84972	22.4601	2.15495	24.6253	0.584454	7.46055	25.942	56.8746	4.53918	4.07355	4.16318	29.515	9.46853	15.5384	5.17573	36.5173	21.7049	3.15976	51.932	10.1945	13.0408	34.6777	29.9038	48.7736	5.60999	25.8356	15.1682	10.6932	13.8346
ENSBTAG00000043046	0	1.60878	0.713189	0.76192	1.27502	0	0	0.775894	0	1.77194	0	0	0	0	0	0	0	0	0	0	0.487476	1.7277	0	3.07816	0	0.532897	0	0	0	0.509193	0	0.756794	0	0.914021	0	0.553293	0	0	0	0	1.77829	0.597891	0	1.01612	0	0	0	0	0
ENSBTAG00000007068	0	0.804392	0	0.76192	0	0	0	0	0.715018	0	0	0	0.59594	0	0.571048	0	0	0	0	0	0	0	0	0	0	0	0	3.1597	1.1348	0	0	0	0	0	0.862621	0.553293	0	0	0	1.13272	0	0	0	0	0	0	0	0.562799	0
ENSBTAG00000048819	0	0	0	0	0	0	0	0	0	0	0	0	0	0	0	0	0	0	0	0	0	0	0	0	0	0	0	0	0	0	0	0	0	0	0	0	0	0	0	0	0	0	0	0	0	0	0	0	0
ENSBTAG00000023407	1.8008	0	0	0	3.18756	0	1.19624	0	0.715018	0	0	0	0	0	0	0	0	0	0	0	0	0.575901	1.07748	1.02605	0	0	3.34736	3.1597	0	0	0	0	0	0	1.72524	0	0.723498	0	0	0	0	0	0.808211	4.06447	1.24666	0.75987	0.892249	1.1256	4.25679
ENSBTAG00000002029	0	0	1.42638	2.28576	5.1001	1.84719	0	1.55179	0	0.88597	0	1.34286	1.19188	0.823083	0	0.524308	0	0	0	0	3.41233	6.91081	0	2.05211	1.16891	4.26317	1.67368	7.37263	0	0.509193	0	0	6.1267	4.57011	3.45048	1.65988	8.68198	0	3.35045	2.26545	3.55658	7.17469	4.04106	6.0967	0	2.27961	0.892249	6.75359	6.38518
ENSBTAG00000051421	0	0	0	0	0	0	0	0	0	0	0	0	0	0	0	0	0	0	0	0	0	0	0	0	0	0	0	0	0	0	0	0	0	0	0	0	0	0	0	0	0	0	0	0	0	0	0	0	0
ENSBTAG00000004754	0	0	0	0	0	0	0	0	0	0	0	0	0	0	0	0	0	0	0	0	0	0	0	0	0	0	0	0	0	0	0	0	0	0	0	0	0	0	0	0	0	0	0	0	0	0	0	0	0
ENSBTAG00000054486	0	0	0	0	0	0	0	0	0	0	0	0	0	0	0	0	0	0	0	0	0	0	0	0	0	0	0	0	0	0	0	0	0	0	0	0	0	0	0	0	0	0	0	0	0	0	0	0	0
ENSBTAG00000042467	0	0	0	0	0	0	0	0	0	0	0	0	0	0	0	0	0	0	0	0	0	0	0	0	0	0	0	0	0	0	0	0	0	0	0	0	0	0	0	0	0	0	0	0	0	0	0	0	0
ENSBTAG00000043030	0	0	0	0	0	0	0	0	0	0	0	0	0	0	0	0	0	0	0	0	0	0	0	0	0	0	0	0	0	0	0	0	0	0	0	0	0	0	0	0	0	0	0	0	0	0	0	0	0
ENSBTAG00000048701	0	0	0	0	0	0	0	0	0	0	0	0	0	0	0	0	0	0	0	0	0	0	0	0	0	0	0	0	0	0	0	0	0	0	0	0	0	0	0	0	0	0	0	0	0	0	0	0	0
ENSBTAG00000000394	0	0	0	0	0	0.923594	0	0	0	0	0	0.671432	0	0	0	0.524308	0	0	0	0	0	0.575901	0	0	0	1.06579	0.836839	0	0	0	0	0	2.78486	1.37103	0	0	0.723498	0	0.837613	1.13272	2.37106	2.98946	0	0	0	0	0	0.562799	0
ENSBTAG00000030921	7.20319	4.82635	2.13957	1.52384	1.27502	2.77078	1.19624	0	1.43004	0.88597	0	0.671432	0	0.823083	0	0	0	3.2419	0	0	0.974953	1.1518	0	6.15632	0	3.19738	4.1842	2.10647	0	0	0	1.51359	0	0.914021	1.72524	1.10659	0	0	5.02568	1.13272	0	2.98946	2.42463	0	0.623332	5.31909	0.892249	1.1256	3.19259
ENSBTAG00000008471	131.458	332.214	640.444	1320.41	201.454	655.752	762.006	1915.68	321.758	223.265	291.116	1058.18	421.926	383.557	508.233	483.412	508.629	578.138	310.29	1619.88	264.212	151.462	263.982	101.579	331.97	695.963	222.599	108.483	319.445	353.889	246.46	203.578	276.815	167.723	280.352	186.46	212.708	210.44	136.531	294.508	208.653	129.742	118.807	164.611	157.08	373.856	194.51	160.96	127.704
ENSBTAG00000030913	208.893	188.228	345.897	272.767	132.603	472.88	467.731	729.34	286.007	207.317	217.427	122.872	315.252	206.594	166.746	79.6948	264.239	484.123	258.399	428.586	51.185	106.542	270.447	116.97	111.046	436.442	193.31	157.985	123.125	149.703	140.715	164.224	77.9761	95.9722	200.991	215.231	94.7782	129.55	114.753	220.881	130.408	121.97	108.3	152.418	98.4865	295.589	215.032	135.072	197.941
ENSBTAG00000009132	7.20319	0	4.27913	0.76192	5.1001	17.5483	3.58873	0.775894	5.00512	3.54388	0	0	1.19188	0	0.571048	0	1.24056	5.40316	0	0	0	8.06261	0	3.07816	0	4.26317	3.34736	22.1179	0	1.01839	0.832636	4.54076	1.11394	4.57011	0.862621	9.40598	0.723498	1.89586	2.51284	2.26545	0	4.78313	4.84927	8.12894	5.60999	6.07896	10.707	4.50239	13.8346
ENSBTAG00000050235	0	0	0	0	0	0	0	0	0	0	0	0	0	0	0	0	0	0	0	0	0	0	0	0	0	0	0	0	0	0	0	0	0	0	0	0	0	0	0	0	0	0	0	0	0	0	0	0	0
ENSBTAG00000045771	0	0	0	0	0	0	0	0	0	0	0	0	0	0	0	0	0	0	0	0	0	0	0	0	0	0	0	0	0	0	0	0	0	0	0	0	0	0	0	0	0	0	0	0	0	0	0	0	0
ENSBTAG00000046015	0	0	0	0	0	0	0	0	0	0	0	0	0	0	0	0	0	0	0	0	0	0	0	0	0	0	0	0	0	0	0	0	0	0	0	0	0	0	0	0	0	0	0	0	0	0	0	0	0
ENSBTAG00000021251	19.8088	19.3054	12.8374	15.2384	63.7512	40.6381	8.37369	4.65536	31.4608	21.2633	0	0	4.76752	3.29233	2.28419	1.04862	1.24056	3.2419	2.11802	1.40982	16.0867	93.2959	6.46486	20.5211	8.76681	37.3028	13.3894	104.27	7.94357	8.65628	2.49791	9.83832	18.3801	45.244	23.2908	28.2179	20.2579	10.1112	41.043	14.7254	32.602	37.0693	36.3695	51.822	21.1933	47.1119	56.2117	54.0287	67.0444
ENSBTAG00000021253	0	4.82635	0	3.04768	3.18756	6.46516	3.58873	3.87947	4.29011	1.77194	2.72921	2.0143	1.78782	1.64617	3.42629	2.62154	1.24056	6.48379	2.11802	4.22946	3.89981	5.18311	2.15495	1.02605	6.429	1.06579	2.51052	1.05323	3.40439	1.52758	4.16318	2.27038	1.11394	4.57011	3.45048	2.21317	6.51148	3.15976	2.51284	1.13272	1.18553	2.39156	4.84927	4.06447	0.623332	2.27961	0.892249	1.6884	7.44938
ENSBTAG00000021259	0	0	0.713189	2.28576	1.27502	1.84719	2.39248	3.10357	0.715018	1.77194	0.909736	1.34286	2.9797	0	0.571048	0.524308	0	0	0	1.40982	1.46243	1.7277	2.15495	2.05211	1.16891	2.66448	2.51052	5.26617	1.70219	2.54597	1.66527	0.756794	2.22789	0	2.58786	2.21317	3.61749	1.89586	7.53851	3.39817	0	2.39156	4.84927	4.06447	1.24666	7.5987	8.03024	1.6884	4.25679
ENSBTAG00000030836	9.00399	18.501	22.1089	42.6675	14.6628	23.0898	20.3361	41.8982	31.4608	5.31582	23.6531	36.2573	21.4538	18.9309	27.9814	26.7397	33.495	6.48379	16.9442	57.8027	25.8362	17.8529	8.61981	15.3908	23.9626	28.2435	8.36839	16.8517	22.1285	29.5332	16.6527	15.1359	36.2032	18.2804	6.03835	23.2383	18.8109	30.9657	16.7523	20.389	20.154	29.8946	12.9314	12.1934	9.34998	9.87831	13.3837	18.5724	12.7704
ENSBTAG00000021270	0	0	0	0	0	0	0	0	0	0	0	0	0	0	0	0	0	0	0	0	0	0	0	0	0	0	0	0	0	0	0	0	0	0	0	0	0	0	0	0	0	0	0	0	0	0	0	0	0
ENSBTAG00000021272	0	9.6527	2.85276	3.04768	4.46259	1.84719	5.98121	0.775894	0	0.88597	0.909736	2.0143	6.55534	3.29233	0	11.0105	3.72167	2.16126	3.17703	2.81964	6.33719	1.1518	4.30991	1.02605	2.92227	1.59869	0	2.10647	3.40439	4.07355	3.33054	2.27038	1.11394	3.65608	2.58786	1.10659	0.723498	3.15976	2.51284	1.13272	1.77829	0.597891	0.808211	0	1.24666	0.75987	2.67675	1.6884	0
ENSBTAG00000021276	91.8407	119.05	120.529	30.4768	120.49	286.314	38.2797	10.0866	145.864	80.6233	20.9239	19.4715	19.666	41.9772	19.9867	13.1077	9.92446	37.8221	55.0685	7.0491	47.2852	137.064	16.1621	168.273	8.18236	61.816	94.5628	526.617	10.2132	24.9505	20.8159	90.8153	59.5961	172.75	142.332	207.485	209.814	33.4935	195.164	97.4143	255.481	122.568	273.175	177.821	36.7766	322.945	226.631	93.9874	146.859
ENSBTAG00000030814	0	0	0	0	0	0	0	0	0	0	0	0	0	0	3.42629	0	0	0	0	0	0	0	0	0	0	0	0	0	0	0	0	0	0	0	0	0	0	0	0	0	0	0	0	0	0	0	0	0.562799	0
ENSBTAG00000048276	0	0	0	0	0	0.923594	0	0	0	0	0	0	0	0	0	0	0	0	0	0	0	0.575901	0	0	0	0.532897	0	0	0	0	0	0	0	0	0	0	0	0	0	0	0	0	0	0	0	0	0	0.562799	0
ENSBTAG00000021280	0	0	0	0	0	0	0	0	0	0	0	0	0	0	0	0	0	0	0	0	0	0	0	0	0	0	0	0	0	0	0	0	0	0	0	0	0	0	0	0	0	0	0	0	0	0	0	0	0
ENSBTAG00000023398	1.8008	0	1.42638	0.76192	0	0	0	0	0	0	0	2.0143	0	4.11541	4.56839	3.67016	0	0	1.05901	0	0	0	0	0	0	0	0.836839	0	0	0	0	0	1.11394	0.457011	0	0	0	1.89586	0	0	0	0	0.808211	1.01612	0	0.75987	2.67675	0.562799	0
ENSBTAG00000021284	39.6176	27.3493	9.98464	9.14304	44.6259	7.38875	10.7662	7.75894	16.4454	14.1755	0.909736	4.02859	4.17158	2.46925	3.99734	4.19446	1.24056	8.64505	7.41307	9.86875	8.2871	20.1565	1.07748	32.8337	2.92227	10.125	21.7578	58.9811	8.51097	3.56435	4.99582	16.6495	8.35459	40.2169	17.2524	51.4562	41.9629	5.05562	67.8466	16.9909	49.1994	75.9322	46.0681	39.6286	10.5966	28.1152	11.5992	16.884	21.2839
ENSBTAG00000021286	0	0	1.42638	0.76192	0.637512	0.923594	0	1.55179	4.29011	0.88597	0	3.35716	0	0	1.1421	0	0	0	1.05901	1.40982	0	1.1518	0	0	0	0.532897	0.836839	1.05323	0	0	0	0	0	2.28505	0	1.10659	0	0	0	0	1.18553	1.19578	0	0	0	0	0.892249	2.2512	0
ENSBTAG00000021899	5.40239	2.41317	0	0.76192	0	0	0	1.55179	0	0	0	0.671432	0	0	1.71315	0	0	0	0	0	0	0	1.07748	0	0	0.532897	0.836839	0	0	0	1.66527	0	0	0	0	0.553293	0	0.631953	0	0	0	0.597891	1.61642	0	0.623332	0	0.892249	0	0
ENSBTAG00000021490	0	0	0.713189	0	0	0	1.19624	0	0	0.88597	0.909736	0	0	0	0.571048	0	0	1.08063	0	1.40982	0	0	0	0	0	0.532897	0	0	0	0	0	0.756794	0	0	0	0.553293	0	0.631953	0	1.13272	0	0	0	1.01612	0.623332	1.51974	0	0	2.12839
ENSBTAG00000021491	46.8207	63.5469	62.0474	152.384	98.8144	81.2763	69.382	86.1242	140.858	65.5618	76.4178	95.3433	109.653	85.6006	74.2363	120.067	138.942	45.3865	99.547	93.0482	79.4586	78.8984	63.5711	65.6674	96.435	63.9476	53.5577	44.2358	96.4576	77.3974	59.1172	74.1658	99.6981	119.737	67.2845	75.8011	91.1607	128.286	77.898	65.698	107.883	111.208	72.739	75.1927	107.213	60.7896	73.1644	78.229	51.0815
ENSBTAG00000014153	5.40239	24.9361	15.6902	16.0003	8.28766	18.4719	25.1211	9.31072	12.1553	13.2896	12.7363	6.71432	7.74722	19.754	18.8446	8.38893	23.5706	10.8063	11.6491	12.6884	12.6744	9.79031	9.69729	10.2605	11.1046	3.73028	15.0631	16.8517	10.7806	11.2022	17.4854	12.8655	9.46853	6.39815	8.62621	16.5988	2.89399	8.84734	10.0514	6.79635	8.2987	7.17469	14.5478	15.2418	11.22	16.7171	8.92249	9.00478	9.57778
ENSBTAG00000000160	1.8008	1.60878	2.13957	0.76192	3.18756	7.38875	7.17745	4.65536	3.57509	3.54388	10.0071	2.68573	2.9797	0.823083	1.71315	3.14585	1.24056	3.2419	6.35406	4.22946	1.46243	5.18311	5.38738	5.13027	2.33782	5.86186	5.02103	20.0114	5.67398	4.58274	9.99163	6.81115	2.78486	3.19907	6.90097	5.53293	3.61749	3.15976	4.18806	5.66362	2.96382	1.79367	7.2739	14.2256	6.23332	7.5987	7.13799	7.31639	8.51358
ENSBTAG00000011645	0	30.5669	37.799	115.05	38.2507	19.3955	32.2985	65.1751	67.2116	31.009	46.3965	138.315	53.0387	23.0463	146.188	134.223	66.9901	10.8063	30.7113	135.343	105.782	131.881	4.30991	25.6513	113.969	81.0003	32.6367	23.1711	120.856	105.403	17.4854	40.8669	98.0272	66.7235	11.2141	42.6035	102.737	109.96	30.9917	26.0527	112.625	81.9111	36.3695	23.3707	39.8932	25.8356	30.3365	52.3403	21.2839
ENSBTAG00000003134	0	0	0	0	0	0	0	0	0	0	0	0	0	0	0	0	0	0	0	0	0	0	0	0	0	0	0	0	0	0	0	0	0	0	0	0	0	0	0	0	0	0	0	0	0	0	0	0	0
ENSBTAG00000011437	5.40239	3.21757	3.56594	19.8099	5.73761	6.46516	9.56993	15.5179	8.58021	5.31582	8.18762	8.72862	8.34316	6.58466	22.2709	8.38893	4.96223	9.72569	5.29505	21.1473	5.84972	6.33491	4.30991	4.10421	5.84454	10.125	3.34736	2.10647	4.53918	2.03677	4.99582	1.51359	10.5825	8.22619	12.9393	11.6191	23.1519	5.05562	8.37613	7.92907	6.52041	17.9367	21.0135	15.2418	3.11666	6.07896	2.67675	5.62799	6.38518
ENSBTAG00000052654	0	0	0	0	0	0	0	0	0	0	0	0	0	0	0	0	0	0	0	0	0	0	0	0	0	0	0	0	0	0	0	0	0	0	0	0	0	0	0	0	0	0	0	0	0	0	0	0	0
ENSBTAG00000017407	0	4.82635	0	3.04768	7.65015	0.923594	1.19624	0.775894	1.43004	2.65791	7.27789	0	0	0	10.8499	1.57292	0	1.08063	1.05901	0	4.38729	4.60721	0	1.02605	2.33782	2.66448	3.34736	10.5323	5.67398	0	1.66527	3.02718	4.45578	9.14021	0.862621	6.08622	6.51148	0.631953	5.86329	2.26545	16.5974	14.9473	8.89033	5.08059	0	0.75987	3.569	1.6884	5.32099
ENSBTAG00000017418	7.20319	12.8703	13.5506	7.6192	9.56268	4.61797	10.7662	4.65536	20.7355	15.0615	11.8266	2.68573	10.7269	14.8155	9.70782	7.34031	12.4056	16.2095	28.5933	7.0491	7.79962	6.33491	17.2396	16.4169	3.50673	2.66448	13.3894	38.9696	11.9154	2.54597	11.6569	10.5951	6.1267	10.5112	11.2141	13.8323	5.06449	5.68757	13.4018	9.0618	10.077	7.17469	12.9314	11.1773	14.3366	17.477	23.1985	11.8188	13.8346
ENSBTAG00000018186	39.6176	76.4172	90.575	141.717	40.8008	140.386	84.9332	93.8831	82.942	64.6758	50.9452	124.886	87.0073	108.647	45.1128	142.087	192.286	106.983	116.491	205.834	68.7342	26.4914	40.9441	38.99	71.3034	49.0265	25.942	23.1711	40.2852	48.3733	40.7992	46.9212	65.7228	47.5291	47.4442	75.8011	80.3083	68.8828	62.821	100.813	82.987	36.4714	40.4106	37.5963	64.2032	38.7534	41.0434	58.5311	22.3481
ENSBTAG00000018189	68.4303	37.8064	138.359	133.336	38.8882	79.4291	76.5595	81.4688	131.563	38.9827	36.3894	185.315	174.015	153.093	17.7025	283.126	349.837	200.998	126.022	263.637	26.3237	50.1034	124.987	20.5211	47.3408	69.2765	117.994	33.7035	45.3918	96.2375	88.2594	56.7595	105.825	79.5198	124.217	97.9328	107.078	196.537	92.1374	183.501	56.9054	40.6566	50.1091	50.8059	79.7865	71.4278	62.4574	31.5167	63.8518
ENSBTAG00000000524	72.0319	243.731	188.995	512.01	191.254	319.564	175.848	352.256	253.831	142.641	251.997	643.903	488.671	335.818	115.352	960.008	363.483	266.916	472.319	594.944	385.106	225.753	221.96	191.872	436.003	301.619	128.036	45.289	421.577	453.182	253.121	252.012	443.35	284.261	146.646	318.143	374.048	653.439	102.189	199.36	399.523	209.262	155.985	161.563	325.379	196.046	80.3024	360.191	148.988
ENSBTAG00000003981	5.40239	2.41317	1.42638	1.52384	1.91254	2.77078	2.39248	0	2.14505	0.88597	1.81947	1.34286	2.38376	1.64617	0.571048	1.57292	1.24056	4.32253	6.35406	2.81964	1.94991	1.1518	3.23243	2.05211	2.33782	2.66448	4.1842	4.21293	2.83699	2.54597	1.66527	5.29756	1.67092	0.914021	1.72524	6.08622	2.89399	1.26391	4.18806	0	0.592764	0	0	0	1.24666	1.51974	2.67675	2.2512	2.12839
ENSBTAG00000020456	19.8088	21.7186	17.8297	22.0957	16.5753	14.7775	14.3549	13.9661	18.5905	13.2896	16.3752	11.4143	22.0498	23.8694	10.8499	18.8751	27.2923	30.2577	33.8883	7.0491	20.474	14.9734	29.0919	17.4429	15.7803	20.2501	14.2263	20.0114	26.6677	33.6067	31.6402	18.9198	13.3673	12.7963	17.2524	15.4922	10.8525	24.6462	14.2394	19.2563	8.2987	12.5557	9.69854	23.3707	28.0499	27.3553	18.7372	21.3864	18.0914
ENSBTAG00000007100	23.4104	19.3054	19.2561	25.9053	37.6132	23.0898	17.9436	24.0527	32.8908	17.7194	10.0071	28.8716	12.5147	18.9309	18.2735	25.1668	31.0139	18.3707	11.6491	25.3768	34.6108	42.6166	17.2396	24.6253	24.5471	27.1777	18.4105	35.8099	32.3417	17.8218	9.99163	21.1902	24.5068	31.0767	12.9393	18.812	28.9399	18.9586	30.9917	13.5927	23.7106	44.8418	23.4381	23.3707	18.0766	26.5955	19.6295	28.7027	44.6963
ENSBTAG00000007105	0	4.82635	4.27913	5.33344	12.1127	1.84719	9.56993	6.98304	8.58021	5.31582	11.8266	10.7429	5.36346	4.9385	5.71048	12.5834	6.20279	7.56442	7.41307	2.81964	7.79962	9.21441	5.38738	10.2605	8.76681	3.73028	4.1842	7.37263	5.67398	6.61951	7.49372	8.32473	5.56972	11.8823	8.62621	4.42634	7.23498	6.95148	9.21374	2.26545	11.2625	10.762	6.46569	7.11282	9.34998	6.07896	10.707	8.44198	5.32099
ENSBTAG00000007106	7.20319	15.2834	13.5506	6.85728	19.1254	14.7775	9.56993	13.1902	15.7304	10.6316	18.1947	18.8001	8.34316	8.23083	12.5631	18.3508	9.92446	7.56442	5.29505	18.3277	17.5491	13.8216	9.69729	16.4169	12.858	17.5856	10.8789	14.7453	23.8307	11.2022	14.1548	15.8927	18.9371	25.1356	18.115	15.4922	11.576	9.47929	17.5899	18.1236	23.7106	19.7304	9.69854	14.2256	6.85665	9.87831	9.81474	20.2608	3.19259
ENSBTAG00000014880	12.6056	6.43513	7.13189	2.28576	3.82507	1.84719	3.58873	0	0	7.97373	4.54868	0.671432	2.9797	7.40775	1.71315	0	4.96223	3.2419	2.11802	0	1.94991	1.1518	6.46486	10.2605	2.33782	3.19738	5.02103	5.26617	2.26959	0	6.66109	11.3519	1.11394	1.37103	8.62621	1.65988	0	2.52781	2.51284	2.26545	0	1.19578	3.23285	5.08059	3.73999	7.5987	8.03024	3.37679	5.32099
ENSBTAG00000014882	0	0	0	0	0	0.923594	0	0.775894	0	0	0.909736	0.671432	0	2.46925	0.571048	0	0	2.16126	2.11802	1.40982	0.974953	0	0	3.07816	0	0.532897	0	0	0.567398	0.509193	2.49791	0.756794	0	0.457011	0	0.553293	0	0.631953	0.837613	0	0.592764	0	0	0	0.623332	0	0	0	0
ENSBTAG00000023393	0	0	0	0	0	0	0	0.775894	0	0	0	0	0	0	0	0	0	0	0	0	0	0	0	0	0	0	0	0	0	0	0	0	0	0.457011	0	0	0	0	0	0	0.592764	0	0	0	0	0	0	0	0
ENSBTAG00000051579	0	0.804392	0	0	0	0	0	0	0	0	0	0	0	0	0	0	0	0	0	0	0	0	0	0	0	0	0	0	0	0	0	0	0	0	0	0	0	0	0	0	0	0	0	0	0	0	0	0	0
ENSBTAG00000010658	3.6016	17.6966	9.27145	11.4288	13.3878	17.5483	14.3549	6.20715	15.7304	9.74567	8.18762	11.4143	17.8782	27.9848	8.56573	9.96185	6.20279	22.6933	20.1212	4.22946	9.26205	6.91081	12.9297	24.6253	11.6891	10.6579	21.7578	22.1179	9.07836	11.2022	14.1548	28.0014	11.6964	13.2533	18.115	13.8323	10.129	13.271	12.5642	10.1945	8.2987	8.37048	9.69854	19.3062	19.9466	9.87831	13.3837	10.6932	18.0914
ENSBTAG00000019589	1.8008	0	0	0	0	0	0	0	0	0	1.81947	0	0	0.823083	0	0	0	1.08063	0	1.40982	0	0	0	0	0	0	1.67368	0	0	0	0	0.756794	0.556972	1.37103	0	1.10659	0	1.26391	0.837613	1.13272	0	1.19578	0.808211	0	0	1.51974	1.7845	0	1.0642
ENSBTAG00000021901	5.40239	0.804392	0.713189	0	1.27502	1.84719	5.98121	0.775894	0.715018	6.20179	0.909736	0	0.59594	3.29233	0	1.04862	0	1.08063	0	0	0.974953	0.575901	3.23243	4.10421	1.75336	2.13159	1.67368	0	0	1.01839	1.66527	0	0.556972	0.457011	4.31311	0.553293	0	1.26391	0.837613	0	0.592764	0.597891	0.808211	1.01612	1.87	3.79935	3.569	0	0
ENSBTAG00000046909	0	0	0	0	0	0	0	0	0	0	0	0	0	0	0	0	0	0	0	0	0	0	0	0	0	0	0	0	0	0	0	0	0	0	0	0	0	0	0	0	0	0	0	0	0	0	0	0	0
ENSBTAG00000017882	0	0	0	0	0	0	0	0	0	0	0	0	0	0	0	0	0	0	1.05901	0	0	0	0	0	0	0	0	0	0	0	0	0.756794	0.556972	0	0	0	0	0.631953	0	0	0.592764	0	0	0	0	0	0	0	0
ENSBTAG00000018607	0	0	0.713189	0	0	0	0	0	0	0.88597	0	0	0	0	0	0	0	0	0	0	0	0	0	0	0	0	0	0	0	0	0	0	0	0	0	0	0.723498	0	0	0	0	0	0	0	0	1.51974	1.7845	0	0
ENSBTAG00000053879	0	0	0	0	0	0	0	0	0	0	0	0	0	0	0	0	0	0	0	0	0	0	0	0	0	0	0	0	0	0	0	0	0	0	0	0	0	0	0	0	0	0	0	0	0	0	0	0	0
ENSBTAG00000053978	0	0	0	0	0	0	0	0	0	0	0	0	0	0	0	0	0	0	0	0	0	0	0	0	0	0	0	0	0	0	0	0	0	0	0	0	0	0	0	0	0	0	0	0	0	0	0	0	0
ENSBTAG00000051900	0	0	0	0	0	0	0	0	0	0	0	0	0	0	0	0	0	0	0	0	0	0	0	0	0	0	0	0	0	0	0	0	0	0	0	0	0	0	0	0	0	0	0	0	0	0	0	0	0
ENSBTAG00000037662	0	0	0	0	0	0	0	0	0	0	0	0	0	0	0	0	0	0	0	0	0	0	0	0	0	0	0	0	0	0	0	0	0	0	0	0	0	0	0	0	0	0	0	0	0	0	0	0	0
ENSBTAG00000052773	0	0	0	0	0	0	0	0	0	0	0	0	0	0	0	0	0	0	0	0	0	0	0	0	0	0	0	0	0	0	0	0	0	0	0	0	0	0	0	0	0	0	0	0	0	0	0	0	0
ENSBTAG00000040291	0	0	0	0	0	0	0	0	0	0	0	0	0	0	0	0	0	0	0	0	0	0	0	0	0	0	0	0	0	0	0	0	0	0	0	0	0	0	0	0	0	0	0	0	0	0	0	0	0
ENSBTAG00000053056	0	0	0	0	0	0	0	0	0	0	0	0	0	0	0	0	0	0	0	0	0	0	0	0	0	0	0	0	0	0	0	0	0	0	0	0	0	0	0	0	0	0	0	0	0	0	0	0	0
ENSBTAG00000018610	0	0	0	0	0	0	0	0	0	0	0	0	0	0	0	0	0	0	0	0	0	0	0	0	0	0	0	0	0	0	0	0	0	0	0	0	0	0	0	0	0	0	0	0	0	0	0	0	0
ENSBTAG00000030862	0	0	0	0	0	0	0	0	0	0	0	0	0	0	0	0	0	0	0	0	0	0	0	0	0	0	0	0	0	0	0	0	0	0	0	0	0	0	0	0	0	0	0	0	0	0	0	0	0
ENSBTAG00000051778	0	0	0	0	0	0	0	0	0	0	0	0	0	0	0	0	0	0	0	0	0	0	0	0	0	0	0	0	0	0	0	0	0	0	0	0	0	0	0	0	0	0	0	0	0	0	0	0	0
ENSBTAG00000050038	0	0	0	0	0	0	0	0	0	0	0	0	0	0	0	0	0	0	0	0	0	0	0	0	0	0	0	0	0	0	0	0	0	0	0	0	0	0	0	0	0	0	0	0	0	0	0	0	0
ENSBTAG00000048090	7.20319	2.41317	2.85276	9.14304	1.91254	6.46516	2.39248	8.53483	5.72014	2.65791	10.9168	10.7429	8.34316	5.76158	5.71048	16.2535	6.20279	8.64505	12.7081	8.45893	5.84972	4.60721	10.7748	8.20843	5.84454	5.32897	2.51052	3.1597	5.10658	11.2022	5.82845	6.81115	7.24064	5.94114	15.5272	7.7461	15.1935	8.84734	5.02568	4.5309	8.89146	7.17469	4.84927	5.08059	4.36332	3.79935	5.35349	5.62799	2.12839
ENSBTAG00000017321	10.8048	28.9581	32.8067	34.2864	44.6259	26.7842	44.2609	30.2598	21.4505	28.3511	42.7576	33.5716	41.1199	26.3387	16.5604	27.264	26.0517	20.532	28.5933	23.967	43.8729	47.2239	29.0919	32.8337	42.6652	21.8488	37.6578	29.4905	41.9874	38.6987	51.6234	46.1644	40.102	47.0721	40.5432	24.8982	37.6219	39.1811	25.1284	35.1145	42.679	28.1009	27.4792	42.6769	46.1266	37.2336	38.3667	56.8427	37.2469
ENSBTAG00000021771	59.4263	79.6348	76.3112	51.8105	49.0884	76.6583	71.7745	45.7777	49.3362	91.255	65.501	53.7146	47.0793	57.6158	46.2549	42.4689	39.6978	56.1929	95.3109	40.8848	68.2467	68.5322	104.515	79.0061	79.4858	50.0923	102.094	97.9507	54.4702	61.1032	102.414	82.4905	60.153	42.959	60.3835	52.5628	32.5574	37.9172	55.2824	61.1671	56.3126	40.6566	57.383	62.9993	49.8666	72.1877	103.501	76.5406	59.5951
ENSBTAG00000017060	28.8128	44.2415	42.7913	85.335	42.0758	28.6314	43.0647	123.367	50.7662	40.7546	96.432	204.787	80.4519	49.385	208.433	217.063	79.3957	36.7415	55.0685	93.0482	154.53	45.4962	39.8666	46.1724	144.36	117.77	35.9841	13.692	133.906	115.078	46.6276	43.894	133.116	41.1309	53.4825	40.3904	64.3913	103.008	23.4532	40.7781	58.6837	35.2756	21.8217	35.5641	72.3065	30.3948	22.3062	65.8475	25.5407
ENSBTAG00000017010	0	4.82635	2.85276	3.8096	4.46259	5.54156	5.98121	2.32768	3.57509	1.77194	4.54868	2.0143	4.76752	3.29233	3.99734	5.24308	1.24056	8.64505	2.11802	1.40982	4.38729	2.3036	4.30991	5.13027	4.09118	2.13159	3.34736	3.1597	3.97178	3.56435	3.33054	2.27038	1.11394	3.65608	4.31311	3.87305	6.51148	1.26391	5.02568	2.26545	4.74211	4.18524	7.2739	7.11282	4.36332	6.07896	1.7845	5.62799	4.25679
ENSBTAG00000053509	0	0.804392	0.713189	0.76192	5.73761	0	0	5.43125	0.715018	0	0.909736	0	0	0	0	0.524308	0	0	0	0	0	1.7277	0	2.05211	0	0.532897	0	10.5323	0.567398	0	0	1.51359	0.556972	5.48413	0	1.10659	1.447	0	0.837613	1.13272	1.18553	3.58735	2.42463	2.03223	0.623332	0	4.46124	1.6884	0
ENSBTAG00000017486	0	0.804392	2.13957	0.76192	0	0.923594	0	0	0	0	1.81947	1.34286	0.59594	1.64617	1.71315	0.524308	1.24056	2.16126	0	0	0.487476	0.575901	1.07748	0	1.75336	0	0	0	0	0.509193	0	0.756794	0	0.914021	0.862621	0.553293	0	0	0	0	1.18553	0	0	0	0	1.51974	0	0	0
ENSBTAG00000007818	7.20319	15.2834	17.1165	24.3814	24.2255	10.1595	17.9436	18.6214	15.0154	8.8597	18.1947	27.5287	22.0498	9.87699	17.1315	25.6911	11.165	8.64505	9.53109	19.7375	21.9364	25.9155	18.3171	11.2866	18.7025	25.579	12.5526	21.0647	22.1285	26.9872	4.99582	18.1631	18.9371	25.1356	7.76359	12.7257	18.0874	16.4308	15.077	6.79635	14.2263	28.6988	9.69854	14.2256	13.7133	12.9178	24.0907	32.6423	18.0914
ENSBTAG00000050478	0	1.60878	0	0	5.73761	1.84719	0	1.55179	0.715018	0	0	0	0.59594	0	0	0	0	1.08063	0	2.81964	0.487476	1.1518	0	0	0.584454	1.06579	0	4.21293	0.567398	0	0	0.756794	0	0	0	1.65988	1.447	0	3.35045	1.13272	2.37106	1.19578	0.808211	4.06447	0	0	1.7845	0.562799	3.19259
ENSBTAG00000023907	1.8008	4.02196	0	1.52384	7.01264	0	2.39248	4.65536	0.715018	3.54388	0	0.671432	0	0	1.71315	1.04862	0	0	0	0	0.974953	4.0313	0	5.13027	0	4.79607	5.02103	20.0114	2.26959	1.52758	0	0.756794	0	1.37103	0	1.10659	3.61749	0	1.67523	0	1.77829	5.97891	1.61642	8.12894	1.87	1.51974	4.46124	2.81399	6.38518
ENSBTAG00000024162	1.8008	1.60878	0.713189	3.8096	3.82507	2.77078	0	0.775894	3.57509	0	0.909736	4.70002	2.38376	2.46925	2.28419	1.04862	2.48111	2.16126	2.11802	1.40982	1.46243	3.4554	0	2.05211	1.16891	2.13159	1.67368	2.10647	1.1348	0.509193	1.66527	0.756794	1.67092	2.74206	1.72524	1.65988	3.61749	2.52781	0.837613	0	6.52041	2.39156	2.42463	2.03223	0.623332	3.03948	3.569	3.93959	5.32099
ENSBTAG00000051007	0	0	0	0	0	0	0	0	0	0	0	0	0	0	0	0	0	0	0	0	0	0	0	0	0	0	0	0	0	0	0	0	0	0	0	0	0	0	0	0	0	0	0	1.01612	0	0	0	0	0
ENSBTAG00000030775	0	0	1.42638	0	0	0.923594	0	0	0	0	0	0	0	0	1.71315	0	0	1.08063	0	0	0	0	0	0	0	0	0	0	0	0	0	0	1.11394	0	0	0	0	0	0	0	0	0	0	0	0	0	0	0	3.19259
ENSBTAG00000030764	0	0	0	0	0	0	0	0	0	0	0	0	0	0	0	0	0	0	0	0	0	0	0	0	0	0	0	0	0	0	0	0	0	0	0	0	0	0	0	0	0	0	0	0	0	0	0	0	0
ENSBTAG00000048318	0	0	0	0	0	0	0	0	0	0	0	0	0	0	0	0	0	0	0	0	0	0	0	0	0	0	0	0	0	0	0	0	0	0	0	0	0	0	0	0	0	0	0	0	0	0	0	0	0
ENSBTAG00000011802	0	0	0	0	0	0	0	0	0	0	0	0	0	0	0	0	0	0	0	0	0	0	0	0	0	0	0	0	0.567398	0	0	0	0	0	0	0	0	0	0	0	0	0	0	0	0	0	0	0	0
ENSBTAG00000019269	0	0	0	0	0	0	0	0	0	0.88597	0	0	0	0	0	0	0	0	0	0	0	0	0	0	0	0.532897	0	0	0	0	0	0	0	0	0	0.553293	0	0	0	0	0	0	0	0	0	0	0	0	0
ENSBTAG00000020404	0	0	0	0	0	0	0	0	0	0	0	0	0	0	0	0	0	0	0	0	0	0	0	0	0	0	0	0	0	0	0	0	0	0	0	0	0	0	0	0	0	0	0	0	0	0	0	0	0
ENSBTAG00000020409	0	0	0	0	0	0	0	0	0	0	0	0	0	0	0	0	0	0	0	0	0	0	0	0	0	0	0	0	0	0	0	0	0	0	0	0	0	0	0	0	0	0	0	0	0	0	0	0	0
ENSBTAG00000018936	0	1.60878	5.70551	6.09536	6.37512	2.77078	3.58873	7.75894	2.14505	2.65791	4.54868	3.35716	1.78782	1.64617	9.13677	1.04862	3.72167	2.16126	2.11802	4.22946	4.38729	6.33491	4.30991	5.13027	4.09118	4.79607	1.67368	5.26617	3.40439	1.52758	0	2.27038	3.89881	4.11309	2.58786	4.97963	2.17049	2.52781	4.18806	7.92907	2.37106	4.78313	4.04106	4.06447	1.24666	6.83883	8.92249	2.2512	2.12839
ENSBTAG00000003148	32.4144	40.2196	39.2254	31.2387	60.5637	39.7145	39.476	31.0357	50.0512	41.6406	42.7576	32.2287	49.463	37.0387	47.9681	31.9828	42.1789	27.0158	37.0654	29.6062	50.2101	40.313	37.7117	42.0682	47.3408	33.5725	42.6788	31.597	44.257	56.0112	53.2887	54.4892	37.8741	47.5291	26.7413	39.8371	32.5574	61.2994	44.3935	21.5218	43.8645	40.6566	47.6845	52.8381	58.5932	37.9935	35.69	65.8475	39.3753
ENSBTAG00000003161	5.40239	2.41317	3.56594	0.76192	4.46259	6.46516	5.98121	3.10357	2.14505	2.65791	4.54868	4.02859	4.17158	0.823083	2.85524	4.71877	1.24056	1.08063	5.29505	1.40982	3.41233	8.06261	5.38738	2.05211	1.16891	4.26317	4.1842	5.26617	2.83699	3.56435	0.832636	2.27038	1.11394	5.02712	3.45048	5.53293	3.61749	5.05562	5.02568	5.66362	4.14935	5.97891	4.04106	4.06447	3.11666	2.27961	3.569	5.06519	4.25679
ENSBTAG00000021984	0	0	0	0	0	0	0	0	0	0	0	0	0	0	0	0	0	0	0	0	0	0	0	0	0	0	0	0	0	0	0	0	0	0	0	0	0	0	0.837613	1.13272	0	0	0	0	0	0.75987	0	0	0
ENSBTAG00000030670	34.2152	47.4591	23.5352	12.9526	57.3761	23.0898	29.906	14.742	24.3106	31.009	25.4726	0.671432	29.797	20.5771	10.2789	7.34031	13.6461	29.1771	13.7671	4.22946	20.474	22.4601	40.9441	41.0421	10.5202	18.6514	34.3104	87.4184	15.3197	24.9505	37.4686	36.3261	12.2534	30.1627	40.5432	42.0502	21.7049	13.903	43.5559	27.1854	14.8191	40.0587	48.4927	42.6769	46.1266	28.8751	34.7977	37.1447	59.5951
ENSBTAG00000011495	14.4064	0	2.13957	0	0.637512	1.84719	1.19624	0	0.715018	2.65791	4.54868	1.34286	1.19188	2.46925	0.571048	1.04862	1.24056	5.40316	0	0	0	1.1518	3.23243	5.13027	0	0	4.1842	6.3194	0	0.509193	6.66109	3.78397	1.11394	0.914021	6.03835	3.87305	0	1.26391	4.18806	1.13272	1.77829	0	0.808211	5.08059	1.87	7.5987	1.7845	1.1256	5.32099
ENSBTAG00000004777	3.6016	6.43513	4.27913	6.09536	17.8503	1.84719	7.17745	2.32768	6.43516	1.77194	2.72921	2.68573	6.55534	9.05391	1.1421	8.91323	6.20279	4.32253	10.5901	1.40982	2.43738	4.60721	5.38738	3.07816	6.429	2.13159	16.7368	7.37263	7.94357	9.16548	16.6527	1.51359	2.22789	6.39815	6.03835	4.97963	5.78798	5.68757	10.0514	0	3.55658	1.79367	10.5067	14.2256	0	11.3981	2.67675	5.06519	5.32099
ENSBTAG00000044930	0	0	0	0	0	0	0	0	0	0	0	0	0	0	0	0	0	0	0	0	0	0	0	0	0	0	0	0	0	0	0	0	0	0	0	0	0	0	0	0	0	0	0	0	0	0	0	0	0
ENSBTAG00000005503	0	3.21757	4.27913	11.4288	6.37512	2.77078	3.58873	8.53483	9.29523	3.54388	10.0071	4.70002	8.34316	5.76158	7.99468	13.1077	4.96223	3.2419	2.11802	15.508	10.7245	10.3662	3.23243	3.07816	12.858	12.7895	10.8789	1.05323	10.7806	11.7114	4.99582	7.56794	10.5825	10.0542	4.31311	5.53293	8.68198	5.05562	4.18806	4.5309	7.70593	8.37048	5.65748	1.01612	10.5966	3.79935	7.13799	10.1304	5.32099
ENSBTAG00000052513	0	0	0	0	0	0	0	0	0	0	0	0	0	0	0	0	0	0	0	0	0	0	0	0	0	0	0	0	0	0	0	0	0	0	0	0	0	0	0	0	0	0	0	0	0	0	0	0	0
ENSBTAG00000007039	39.6176	32.9801	27.8144	33.5245	39.5258	33.2494	31.1023	20.9491	25.0256	35.4388	47.3063	22.8287	45.8874	32.9233	19.4156	19.3994	35.9762	17.2901	28.5933	8.45893	29.2486	29.9468	57.1062	35.9119	28.6383	20.2501	40.1683	42.1293	31.7743	41.2446	46.6276	38.5965	27.2917	27.8776	32.7796	17.1521	17.364	25.9101	13.4018	32.849	29.0454	14.3494	33.1367	40.6447	44.8799	15.1974	46.3969	35.4563	40.4395
ENSBTAG00000043957	7.20319	4.02196	0	0	2.55005	0	1.19624	0	0	1.77194	0	0	0	0	0.571048	0	0	0	0	0	0	0.575901	0	2.05211	0	1.06579	0.836839	6.3194	0	0	0	0	0.556972	3.19907	0.862621	4.42634	1.447	0	2.51284	0	0	0	0.808211	4.06447	1.24666	0	0.892249	0	3.19259
ENSBTAG00000054155	0	0	0	0	0.637512	0	0	0	0	0	0	0	0	0	0	0	0	0	0	0	0	1.1518	0	0	0	0	0	2.10647	0	0	0	0	0	0	0	0	0	0	0.837613	0	0	0	0	0	0	0	0	0.562799	1.0642
ENSBTAG00000052599	0	0	0	0	0	0	0	0	0	0	0	0	0	0	0	0	0	0	0	0	0	0	0	0	0	0	0	0	0	0	0	0	0	0	0	0	0	0	0	0	0	0	0	0	0	0	0	0	0
ENSBTAG00000053000	0	0	0	0	0	0	0	0	0	0	0	0	0	0	0	0	0	0	0	0	0	0	0	0	0	0	0	0	0	0	0	0	0	0	0	0	0	0	0	0	0	0	0	0	0	0	0	0	0
ENSBTAG00000046447	0	0	0	0	0	0	0	0	0	0	0	0	0	0	0	0	0	0	0	0	0	0	0	0	0	0	0	0	0	0	0	0	0	0	0	0	0	0	0	0	0	0	0	0	0	0	0	0	0
ENSBTAG00000004742	1.8008	3.21757	1.42638	4.57152	3.18756	2.77078	1.19624	1.55179	1.43004	1.77194	4.54868	4.70002	1.19188	0	1.71315	2.62154	3.72167	2.16126	0	0	1.94991	4.0313	1.07748	4.10421	0	1.59869	5.02103	2.10647	1.1348	0.509193	0.832636	2.27038	1.67092	1.37103	1.72524	1.65988	1.447	0	1.67523	1.13272	1.18553	3.58735	1.61642	2.03223	2.49333	0.75987	2.67675	0.562799	0
ENSBTAG00000044270	0	0	0	0	0	0	0	0	0	0	0	0	0	0	0	0	0	0	0	0	0	0	0	0	0	0	0	0	0	0	0	0	0	0	0	0	0	0	0	0	0	0	0	0	0	0	0	0	0
ENSBTAG00000030105	0	0	0	0	0	0	0	0	0	0	0	0	0	0	0	0	0	0	0	0	0	0	0	0	0	0	0	0	0	0	0	0	0	0	0	0	0	0	0	0	0	0	0	0	0	0	0	0	0
ENSBTAG00000018682	5.40239	10.4571	6.4187	10.6669	24.863	4.61797	5.98121	10.8625	6.43516	12.4036	10.0071	8.05718	7.74722	9.05391	7.42363	7.34031	7.44334	11.887	3.17703	2.81964	12.1869	12.6698	8.61981	11.2866	11.6891	15.454	13.3894	33.7035	20.4263	20.3677	7.49372	8.32473	6.1267	9.59722	6.90097	9.40598	7.23498	4.42367	14.2394	9.0618	13.0408	18.5346	12.1232	12.1934	11.22	10.6382	8.92249	10.6932	15.963
ENSBTAG00000023384	0	0.804392	0.713189	0	1.27502	0	0	0.775894	1.43004	0	0	0.671432	1.19188	0	0	0.524308	1.24056	0	1.05901	0	0.487476	0.575901	2.15495	1.02605	0	1.06579	0.836839	2.10647	2.26959	0.509193	0.832636	0	3.34183	3.19907	2.58786	3.31976	3.61749	1.89586	1.67523	1.13272	7.11317	4.78313	5.65748	5.08059	0.623332	3.03948	0.892249	2.2512	1.0642
ENSBTAG00000052342	0	0	0	0	0	0	0	0	0	0	0	0	0	0	0	0	0	0	0	0	0	0	0	0	0	0	0	0	0	0	0	0	0	0	0	0	0	0	0	0	0	0	0	0	0	0	0	0	0
ENSBTAG00000030629	0	0	0	0	0	0	0	0	0	0	0	0	0	0	0	0	0	0	0	0	0	0	0	0	0	0	0	0	0	0	0	0	0	0	0	0	0	0	0	0	0	0	0	0	0	0	0	0	0
ENSBTAG00000018688	3.6016	1.60878	3.56594	2.28576	2.55005	1.84719	2.39248	3.10357	0.715018	2.65791	6.36815	2.0143	5.36346	2.46925	4.56839	2.62154	0	2.16126	5.29505	2.81964	3.89981	3.4554	6.46486	6.15632	4.09118	0	1.67368	3.1597	3.97178	3.56435	7.49372	3.02718	2.78486	1.82804	3.45048	1.65988	0.723498	3.79172	0	3.39817	1.77829	0.597891	4.04106	3.04835	7.47998	5.31909	7.13799	5.06519	9.57778
ENSBTAG00000053201	0	0	0	0	0	0	0	0	0.715018	0	0.909736	0.671432	0	0	0.571048	0	0	0	0	0	0	0	0	0	0	0.532897	0	0	0	0.509193	3.33054	0	0	0.457011	0	0	0	0	0	0	0.592764	0	0	0	0.623332	0	0	0	0
ENSBTAG00000014306	3.6016	5.63074	8.55827	9.14304	19.1254	2.77078	10.7662	10.8625	8.58021	5.31582	7.27789	16.1144	4.76752	9.87699	16.5604	4.71877	4.96223	4.32253	5.29505	9.86875	10.237	8.06261	17.2396	11.2866	20.4559	18.1185	10.8789	4.21293	14.7523	9.67467	7.49372	5.29756	8.91156	8.6832	4.31311	7.7461	9.40547	13.903	6.7009	6.79635	8.89146	5.38102	12.1232	10.1612	12.4666	8.35857	10.707	5.62799	6.38518
ENSBTAG00000011876	172.877	161.683	163.32	138.669	68.2138	181.024	257.192	183.887	118.693	167.448	156.475	58.4146	114.421	189.309	94.794	67.6357	115.372	263.674	185.327	115.605	66.7843	52.407	269.369	132.361	71.8879	59.6844	160.673	114.802	53.9028	61.1032	190.674	158.17	48.4566	57.1263	187.189	96.8262	68.0088	73.3065	137.368	124.6	78.8376	47.2334	143.053	144.289	104.096	154.254	106.178	92.299	121.319
ENSBTAG00000011880	1.8008	1.60878	0.713189	3.8096	1.27502	2.77078	1.19624	5.43125	1.43004	1.77194	2.72921	6.71432	2.9797	3.29233	4.56839	6.816	6.20279	2.16126	1.05901	5.63928	3.89981	1.1518	0	1.02605	2.92227	3.73028	0.836839	4.21293	3.97178	1.52758	1.66527	0.756794	5.01275	1.37103	0.862621	0.553293	3.61749	1.89586	2.51284	1.13272	3.55658	2.98946	1.61642	1.01612	4.98666	3.03948	1.7845	2.2512	0
ENSBTAG00000030585	0	0	0	0	0	0	0	0	0	0	0	0	0	0	0	0	0	0	0	0	0	0	0	0	0	0	0	0	0	0	0	0	0	0	0	0	0	0	0	0	0	0	0	0	0	0	0	0	0
ENSBTAG00000037096	0	0	0	0	0	0	0	0	0	0	0	0	0	0	0	0	0	0	0	0	0	0	0	0	0	0	0	0	0	0	0	0	0	0	0	0	0	0	0	0	0	0	0	0	0	0	0	0	0
ENSBTAG00000053305	0	0	0	0	0	0	0	0	0	0	0	0	0	0	0	0	0	0	0	0	0	0	0	0	0	0	0	0	0	0	0	0	0	0	0	0	0	0	0	0	0	0	0	0	0	0	0	0	0
ENSBTAG00000021447	0	0	0	0	0	0	0	0	0	0	0	0	0	0	0	0	0	0	0	0	0	0	0	0	0	0	0	0	0	0	0	0	0	0	0	0	0	0	0	0	0	0	0	0	0	0	0	0	0
ENSBTAG00000033679	0	0	0	0	0	0	0	0	0	0	0	0.671432	0	2.46925	0.571048	0	0	0	0	0	0	0.575901	1.07748	0	0	0.532897	0	0	0	0	0	0	0.556972	0	0	0.553293	0	0	0	0	0	0.597891	0	0	0	1.51974	0	0	1.0642
ENSBTAG00000051916	0	0	0	0	0.637512	0	0	0	0.715018	0.88597	0	0	0	0	0	0.524308	0	0	0	0	0	0	0	0	0	0	0.836839	0	0.567398	1.01839	0.832636	0	0.556972	0	0	0	0	1.26391	0	0	0.592764	0	0	0	0.623332	0	0.892249	1.1256	0
ENSBTAG00000043298	0	0	0	0	0	0	0	0	0	0	0	0	0	0	0	0	0	0	0	0	0	0	0	0	0	0	0	0	0	0	0	0	0	0	0	0	0	0	0	0	0	0	0	0	0	0	0	0	0
ENSBTAG00000055107	1.8008	2.41317	1.42638	0.76192	2.55005	0.923594	11.9624	3.87947	4.29011	4.42985	2.72921	4.70002	2.38376	1.64617	6.28153	7.86462	1.24056	0	4.23604	0	6.82467	5.75901	2.15495	2.05211	9.35127	4.26317	1.67368	11.5856	6.80877	6.61951	2.49791	4.54076	2.78486	5.94114	0.862621	14.9389	4.34099	6.95148	5.86329	3.39817	12.448	11.3599	4.04106	2.03223	1.24666	0.75987	8.03024	3.93959	1.0642
ENSBTAG00000008167	284.526	333.823	177.584	174.48	232.692	130.227	193.791	268.459	205.21	220.607	259.275	133.615	213.943	176.963	66.2416	138.942	163.754	169.659	150.379	101.507	227.164	205.021	313.546	234.966	306.254	184.382	368.209	277	223.555	373.748	444.628	304.231	154.838	180.062	187.189	206.378	184.492	216.76	215.266	202.758	157.675	233.178	251.354	188.998	317.899	200.606	192.726	266.767	226.674
ENSBTAG00000004791	10.8048	0.804392	0.713189	1.52384	1.91254	1.84719	0	1.55179	2.14505	2.65791	0.909736	2.0143	2.9797	0.823083	5.71048	3.67016	0	1.08063	1.05901	4.22946	1.94991	4.0313	0	3.07816	2.33782	2.13159	0.836839	2.10647	1.70219	4.58274	0	0.756794	2.22789	3.19907	0.862621	1.10659	3.61749	0.631953	0.837613	1.13272	2.96382	1.79367	2.42463	0	0.623332	2.27961	0.892249	1.6884	0
ENSBTAG00000001771	66.6295	84.4611	93.4277	102.859	95.6268	72.0403	88.5219	76.8135	94.3823	83.2812	87.3347	85.9433	82.8357	65.8466	95.9361	81.792	120.334	75.6442	75.1897	107.146	84.3334	95.0236	86.1981	74.9019	98.1883	92.724	99.5838	109.536	78.3009	94.7099	91.59	78.7066	69.6216	82.7189	71.5976	75.8011	79.5848	85.3136	94.6502	82.6889	87.1363	92.6731	88.9033	80.2733	86.6432	69.1482	98.1474	74.2894	92.5852
ENSBTAG00000037616	0	0	0	0	0	0	0	0	0	0	0	0	0	0	0	0	0	0	0	0	0	0	0	0	0	0	0	0	0	0	0	0	0	0	0	0	0	0	0	0	0	0	0	0	0	0	0	0	0
ENSBTAG00000042581	0	0	0	0	0	0	0	0	0	0	0	0	0	0	0	0	0	0	0	0	0	0	0	0	0	0	0	0	0	0	0	0	0	0	0	0	0	0	0	0	0	0	0	0	0	0	0	0	0
ENSBTAG00000045272	0	0	0	0	0	0	0	0	0	0	0	0	0	0	0	0	0	0	0	0	0	0	0	0	0	0	0	0	0	0	0	0	0	0	0	0	0	0	0	0	0	0	0	0	0	0	0	0	0
ENSBTAG00000053559	0	0	0	0	0	0	0	0	0	0	0	0	0	0	0	0	0	0	0	0	0.487476	0	0	0	0	0	0	0	0	0	0	0	0	0	0	0	0	0	0	0	0	0	0	0	0	0.75987	0	0	0
ENSBTAG00000000973	3.6016	4.02196	3.56594	9.90496	8.28766	15.7011	1.19624	4.65536	15.0154	5.31582	0.909736	6.71432	0	3.29233	1.1421	0	1.24056	0	3.17703	1.40982	4.87476	55.8624	2.15495	13.3387	3.50673	7.46055	1.67368	3.1597	2.83699	4.58274	1.66527	3.78397	9.46853	29.2487	7.76359	10.5126	28.2164	8.84734	18.4275	15.8581	36.1586	19.7304	15.356	14.2256	1.87	12.1579	18.7372	9.56758	5.32099
ENSBTAG00000011001	0	0	2.13957	1.52384	0	0	1.19624	0	4.29011	0	0	1.34286	0.59594	1.64617	1.1421	0	0	2.16126	1.05901	1.40982	0	0	0	0	0	0	0	1.05323	0	1.01839	0	0	0	0	0	2.21317	0	0.631953	0	0	0	0	0.808211	0	0	1.51974	1.7845	1.1256	0
ENSBTAG00000043221	0	0	0	0	0	0	0	0	0	0	0	0	0	0	0	0	0	0	0	0	0	0	0	0	0	0	0	0	0	0	0	0	0	0	0	0	0	0	0	0	0	0	0	0	0	0	0	0	0
ENSBTAG00000009214	124.255	252.579	275.291	681.918	128.14	387.909	254.8	235.872	541.983	136.439	110.078	469.331	105.481	106.178	127.344	156.244	749.297	189.111	228.746	988.284	24.3738	77.7466	6.46486	43.0942	19.287	70.8752	25.1052	111.643	26.6677	22.9137	9.99163	25.731	80.761	91.8591	42.2684	142.196	73.7968	109.96	142.394	216.35	125.073	123.763	66.2733	79.2572	12.4666	72.1877	51.7504	48.4007	65.9802
ENSBTAG00000052589	0	0	0	0	0	0	0	0	0	0	0	0	0	0	0	0	1.24056	0	0	0	0	0	0	0	0	0	0	0	0	0	0	0	0	0	0	0	0	0	0	0	0	0	0	0	0	0	0	0	0
ENSBTAG00000020787	10.8048	9.6527	18.5429	28.953	17.8503	6.46516	11.9624	29.484	16.4454	10.6316	11.8266	24.843	16.6863	14.8155	25.1261	20.448	22.33	12.9676	8.47208	22.5571	23.3989	15.5493	3.23243	14.3647	21.6248	30.3751	13.3894	7.37263	20.4263	10.6931	13.3222	10.5951	16.1522	15.0813	5.17573	12.1724	16.6405	11.3751	10.889	9.0618	10.077	10.762	10.5067	15.2418	14.96	9.11844	10.707	10.6932	8.51358
ENSBTAG00000012837	0	0	0	0	0	0	0	0	0	0	0	0	0	0	0	0	0	0	0	0	0	0	0	0	0	0	0	0	0	0	0	0	0	0	0	0	0	0	0	0	0	0	0	0	0	0	0	0	0
ENSBTAG00000049122	0	0	0	0.76192	0	0	0	0	0	0	0	0	0	0	0.571048	0	0	0	0	0	0	0	0	0	0	0	0	0	0	0	0	0	0	0	0	0	0	0	0	0	0	0	0	0	0	0	0	0	0
ENSBTAG00000006479	19.8088	8.84831	12.1242	10.6669	17.2128	13.8539	17.9436	15.5179	10.7253	16.8334	9.09736	18.1287	12.5147	14.8155	21.1288	17.3022	12.4056	15.1288	13.7671	12.6884	28.2736	20.7324	15.0847	17.4429	21.0404	27.1777	20.921	16.8517	23.2633	16.2942	19.1506	20.4334	18.9371	8.22619	8.62621	12.1724	20.9814	13.903	15.9146	9.0618	16.5974	20.9262	13.7396	25.4029	17.4533	18.9968	18.7372	20.2608	18.0914
ENSBTAG00000023377	0	0.804392	0	0	0	0	0	0	1.43004	0	0	0	0	0	0.571048	2.09723	0	0	0	0	0	0.575901	0	0	0	0	0	0	0	0	0	0	0	0	0.862621	0	0	0	0	2.26545	0	0	0	0	0	0	0	0	0
ENSBTAG00000030592	0	0	0	0	0	0	0	0	0	0	0	0	0	0	0	0	0	0	0	0	0	0	0	0	0	0	0	0	0	0	0	0	0	0	0	0	0	0	0	0	0	0	0	0	0	0	0	0	0
ENSBTAG00000023375	0	0.804392	1.42638	1.52384	1.27502	0.923594	0	6.20715	1.43004	3.54388	0	12.7572	1.19188	0.823083	3.42629	3.67016	0	0	1.05901	2.81964	9.26205	1.7277	0	0	4.09118	2.66448	0	1.05323	2.26959	4.58274	0.832636	1.51359	3.34183	1.82804	1.72524	0.553293	2.17049	1.26391	3.35045	2.26545	1.77829	4.78313	1.61642	0	1.24666	0	1.7845	2.2512	3.19259
ENSBTAG00000019202	5.40239	0.804392	2.13957	10.6669	1.91254	2.77078	2.39248	1.55179	7.15018	2.65791	1.81947	4.70002	3.57564	2.46925	5.71048	5.76739	9.92446	2.16126	4.23604	9.86875	5.36224	3.4554	2.15495	1.02605	2.92227	2.13159	0	0	0.567398	3.56435	1.66527	0.756794	3.34183	3.19907	0	2.21317	2.17049	6.31953	0	2.26545	4.14935	2.98946	0.808211	1.01612	0.623332	3.79935	0.892249	1.1256	2.12839
ENSBTAG00000051541	0	0	0	0	0	0	0	0	0	0	0	0	0	0	0	0	0	0	0	0	0	0	0	0	0	0	0	0	0	0	0	0	0	0	0	0	0	0	0	0	0	0	0	0	0	0	0	0	0
ENSBTAG00000040193	0	0	0	0	0	0	0	0	0	0	0	0	0	0	0	0	0	0	0	0	0	0	0	0	0	0	0	0	0	0	0	0	0	0	0	0	0	0	0	0	0	0	0	0	0	0	0	0	0
ENSBTAG00000003718	1.8008	2.41317	1.42638	3.04768	7.01264	0.923594	1.19624	5.43125	5.00512	4.42985	1.81947	2.0143	1.19188	3.29233	3.42629	2.09723	3.72167	0	1.05901	2.81964	3.41233	5.75901	2.15495	4.10421	2.92227	6.39476	5.02103	6.3194	2.83699	3.05516	2.49791	3.02718	6.1267	4.57011	0.862621	2.21317	3.61749	8.21538	2.51284	0	3.55658	5.97891	3.23285	4.06447	7.47998	2.27961	0	3.37679	2.12839
ENSBTAG00000019129	0	2.41317	0	0.76192	0	1.84719	1.19624	0.775894	1.43004	0	0	1.34286	0	0	0.571048	1.04862	0	1.08063	1.05901	0	1.94991	0.575901	0	1.02605	0	1.59869	0	2.10647	2.26959	0.509193	0	0.756794	0.556972	0.457011	0	1.10659	0.723498	1.26391	0	0	0	1.79367	0.808211	2.03223	0.623332	0.75987	0	2.2512	0
ENSBTAG00000024815	3.6016	1.60878	2.13957	3.04768	0.637512	4.61797	1.19624	1.55179	2.86007	5.31582	0	0	2.9797	1.64617	5.13944	0.524308	1.24056	1.08063	4.23604	5.63928	0	4.0313	2.15495	4.10421	2.33782	3.73028	1.67368	4.21293	1.1348	2.03677	0.832636	3.02718	1.11394	4.57011	3.45048	1.65988	4.34099	1.26391	5.02568	3.39817	1.77829	6.5768	4.04106	4.06447	3.73999	3.79935	0	3.37679	2.12839
ENSBTAG00000048450	0	0	0	0	0	0	0	0	0	0	0	0	0	0	0	0	0	0	0	0	0	0	0	0	0	0	0	0	0	0	0	0	0	0	0	0	0	0	0	0	0	0	0	0	0	0	0	0	0
ENSBTAG00000008240	0	0	0	0	0	0	0	0	0	0	0	0	0	0	0	0	0	0	0	0	0	0	0	0	0	0.532897	0	0	0	0	0	0	0	0	0	0	0	0	0	0	0	0	0	0	0	0	0	0	0
ENSBTAG00000051065	0	0	0	0	0	0	0	0	0	0	0	0	0	0	0	0	0	0	0	0	0	0	0	0	0	0	0	0	0	0	0	0	0	0	0	0	0	0	0	0	0	0	0	0	0	0	0	0	0
ENSBTAG00000003916	25.2112	17.6966	23.5352	16.7622	26.7755	25.8606	23.9248	16.2938	30.7458	19.4913	14.5558	15.4429	19.666	26.3387	7.99468	18.3508	33.495	29.1771	16.9442	16.9179	10.7245	21.3083	34.4792	25.6513	14.0269	17.5856	25.1052	23.1711	17.5893	13.239	19.9833	9.83832	13.3673	28.7917	26.7413	21.0251	20.2579	22.1183	25.1284	15.8581	17.1902	12.5557	25.0546	11.1773	16.2066	30.3948	21.414	13.5072	26.6049
ENSBTAG00000053091	0	0	0	0	0	0	0	0	0	0	0	0	0	0	0	0	0	0	0	0	0	0	0	0	0	0	0	0	0	0	0	0	0	0	0	0	0	0	0	0	0	0	0	0	0	0	0	0	0
ENSBTAG00000004891	0	3.21757	2.13957	6.09536	5.1001	6.46516	2.39248	6.20715	2.86007	2.65791	2.72921	7.38575	2.38376	3.29233	3.99734	2.62154	3.72167	2.16126	4.23604	2.81964	2.43738	5.75901	5.38738	2.05211	7.59791	2.13159	1.67368	7.37263	2.83699	3.05516	0.832636	3.02718	5.56972	9.14021	1.72524	2.76646	5.78798	3.79172	6.7009	5.66362	4.14935	5.97891	3.23285	6.0967	4.36332	4.55922	2.67675	1.6884	5.32099
ENSBTAG00000030593	0	1.60878	2.13957	3.04768	0.637512	3.69438	1.19624	0	2.86007	2.65791	0	4.70002	2.9797	4.11541	17.7025	4.19446	1.24056	1.08063	6.35406	2.81964	0	1.1518	0	0	0	7.99345	0	0	3.97178	3.56435	0	0	8.91156	3.19907	2.58786	1.10659	4.34099	1.89586	0	2.26545	2.96382	4.78313	1.61642	2.03223	0	3.03948	2.67675	0.562799	1.0642
ENSBTAG00000051752	1.8008	0	0	0	0	0	0	0	0	0	0	0	0	0	0	0	0	0	0	0	0	0	0	0	0	0	0	0	0	0	0	0	0	0.457011	0	0	0	0	0	0	0	0	0	0	0	0	0	0	0
ENSBTAG00000000502	0	0	0	0	0	0	0	0	0	0	0	0	0	0	0	0	0	0	0	0	0	0	0	0	0	0	0	0	0	0	0	0	0	0	0	0	0	0	0	0	0	0	0	0	0	0	0	0	0
ENSBTAG00000054674	0	0	0	0	0	0	0	0	0.715018	0	0	0	0	0	0	0	0	0	0	0	0	0	0	0	0	0	0	0	0	0	0	0	0	0	0	0	0	0	0	0	0	0	0	0	0	0	0	0	0
ENSBTAG00000052583	0	0	2.13957	0	1.27502	0	1.19624	0	2.14505	2.65791	0	1.34286	0	1.64617	1.71315	0	0	2.16126	0	5.63928	0.487476	0	2.15495	0	0	0	0	0	0.567398	0	0	1.51359	0	0	0	2.21317	0	0	0.837613	0	0	0	0	0	0	0	0.892249	0	0
ENSBTAG00000009942	16.2072	12.8703	23.5352	12.9526	18.4879	10.1595	21.5324	17.8456	24.3106	14.1755	19.1045	32.2287	21.4538	18.9309	52.5365	14.1563	18.6084	17.2901	22.2392	26.7866	18.5241	8.63851	12.9297	11.2866	23.9626	8.52634	19.2473	8.42587	14.7523	20.3677	16.6527	18.1631	16.7092	10.0542	13.8019	4.97963	9.40547	17.0627	11.7266	12.46	11.8553	5.38102	8.08211	10.1612	13.7133	11.3981	13.3837	15.7584	15.963
ENSBTAG00000054477	0	0.804392	2.85276	6.09536	5.73761	0	0	3.10357	5.72014	0	0.909736	4.02859	1.19188	0	2.28419	0.524308	3.72167	0	0	11.2786	4.38729	4.60721	0	0	4.67563	2.66448	0	1.05323	2.26959	2.03677	0	0	2.22789	1.82804	0	0.553293	5.06449	3.15976	1.67523	0	1.18553	5.38102	0.808211	0	0	0.75987	0.892249	4.50239	0
ENSBTAG00000049193	0	0	0	0	0	0	0	0	0	0	0	0	0	0	0	0	0	0	0	0	0	0	0	0	0	0	0	0	0	0	0	0	0	0	0	0	0	0	0	0	0	0	0	0	0	0	0	0	0
ENSBTAG00000030581	16.2072	20.1098	22.822	17.5242	12.7502	10.1595	5.98121	13.9661	16.4454	23.0352	19.1045	6.71432	19.666	13.1693	22.2709	10.4862	7.44334	11.887	11.6491	15.508	9.74953	12.6698	20.472	18.469	11.1046	12.2566	16.7368	6.3194	7.94357	10.1839	15.8201	18.1631	9.46853	15.5384	12.9393	13.8323	7.23498	14.5349	25.966	11.3272	8.89146	11.3599	24.2463	8.12894	24.3099	13.6777	9.81474	12.3816	14.8988
ENSBTAG00000021158	0	7.23952	2.85276	1.52384	12.7502	5.54156	1.19624	6.20715	4.29011	7.97373	0.909736	4.70002	1.19188	6.58466	48.5391	11.0105	3.72167	4.32253	8.47208	1.40982	3.89981	12.6698	1.07748	3.07816	2.92227	11.1908	6.69471	5.26617	4.53918	2.03677	1.66527	2.27038	5.01275	8.22619	2.58786	6.08622	12.2995	2.52781	4.18806	2.26545	8.2987	10.1641	7.2739	10.1612	0.623332	8.35857	7.13799	3.37679	6.38518
ENSBTAG00000012798	1.8008	0.804392	0	0	0	0.923594	0	0.775894	0	0	0	0	0	0	0	0.524308	0	0	0	2.81964	0	0.575901	1.07748	0	0	0.532897	0	0	0	0	0	0.756794	0	0	2.58786	0	0	0	0	1.13272	0.592764	0	0	0	0	0	0	0	1.0642
ENSBTAG00000052043	0	0	0	0	0	0	0	0	0	0	0	0	0	0	0	0	0	0	0	0	0	0	0	0	0	0	0	0	0	0	0	0	0	0	0	0	0	0	0	0	0	0	0	0	0	0	0	0	0
ENSBTAG00000047978	0	0	0	0	0	0	0	0	0	0	0	0	0	0	0	0	0	0	0	0	0	0	0	0	0	0	0	0	0	0	0	0	0	0	0	0	0	0	0	0	0	0	0	0	0	0	0	0	0
ENSBTAG00000013806	3.6016	8.84831	1.42638	3.8096	10.2002	0.923594	2.39248	3.10357	0	0.88597	0	4.02859	0.59594	0.823083	1.1421	1.57292	0	0	0	1.40982	1.46243	3.4554	1.07748	5.13027	0.584454	3.19738	2.51052	17.905	1.70219	3.05516	0.832636	3.78397	1.67092	5.02712	0	6.08622	1.447	0.631953	7.53851	2.26545	4.14935	7.77259	5.65748	8.12894	1.24666	3.03948	0.892249	5.06519	8.51358
ENSBTAG00000046385	18.008	5.63074	4.99232	12.1907	4.46259	12.9303	1.19624	6.98304	6.43516	7.08776	8.18762	3.35716	8.34316	6.58466	7.99468	6.816	22.33	10.8063	8.47208	5.63928	6.82467	6.91081	4.30991	5.13027	7.59791	7.46055	7.53155	10.5323	3.97178	7.1287	5.82845	6.05435	3.89881	10.5112	7.76359	5.53293	5.78798	2.52781	5.86329	6.79635	5.33488	2.98946	11.315	8.12894	8.72665	4.55922	4.46124	5.06519	9.57778
ENSBTAG00000004061	0	0	0	0	0	0	0	0	0	0	0	0	0	0	0	0	0	0	0	0	0	0	0	0	0	0	0	0	0	0	0	0	0	0	0	0	0	0	0	0	0	0	0	0	0	0	0	0	0
ENSBTAG00000000746	30.6136	19.3054	26.388	17.5242	26.138	24.937	22.7286	18.6214	35.0359	26.5791	28.2018	5.37146	8.9391	9.05391	25.6972	8.91323	35.9762	31.3383	27.5343	16.9179	14.6243	17.277	28.0144	18.469	22.2093	19.1843	14.2263	14.7453	10.7806	23.9321	30.8075	24.2174	9.46853	11.8823	18.9777	23.2383	8.68198	7.58343	29.3164	13.5927	8.89146	22.122	25.8628	11.1773	25.5566	22.0362	24.0907	19.1352	13.8346
ENSBTAG00000000752	16.2072	16.8922	9.27145	6.85728	12.7502	6.46516	15.5511	13.9661	9.29523	12.4036	23.6531	4.70002	14.3026	20.5771	7.42363	12.0591	1.24056	28.0964	23.2982	8.45893	8.77457	7.48671	23.7045	23.5992	15.7803	7.46055	13.3894	5.26617	14.1849	10.1839	18.318	16.6495	4.45578	5.94114	18.115	16.0455	4.34099	15.7988	13.4018	9.0618	8.2987	6.5768	13.7396	11.1773	20.57	16.7171	14.276	7.31639	17.0272
ENSBTAG00000047076	0	0	0	0	0	0	0	0	0	0	0	0	0	0	0	0	0	0	0	0	0	0	0	0	0	0	0	0	0	0	0	0	0	0	0	0	0	0	0	0	0	0	0	0	0	0	0	0	0
ENSBTAG00000049158	0	0.804392	1.42638	3.04768	3.82507	1.84719	0	3.87947	0.715018	2.65791	5.45842	0.671432	0	0.823083	1.71315	2.09723	2.48111	3.2419	1.05901	2.81964	4.87476	0.575901	6.46486	5.13027	2.33782	2.66448	6.69471	2.10647	3.97178	3.56435	4.16318	3.02718	6.1267	0.457011	3.45048	2.76646	2.17049	1.89586	1.67523	2.26545	0.592764	0	2.42463	3.04835	3.11666	0	3.569	2.2512	1.0642
ENSBTAG00000055206	0	0	0	0	0	0	0	0	0	0	0	0	0	0	0	0	0	0	0	0	0	0	0	0	0	0	0	0	0	0	0	0	0	0	0	0	0	0	0	0	0	0	0	0	0	0	0	0	0
ENSBTAG00000004538	0	0	0	0	0	0	0	0	0	0	0	0	0	0	0	0	0	0	0	0	0	0	0	0	0	0	0	0	0	0	0	0	0	0	0	0	0	0	0	0	0	0	0	0	0	0	0	0	0
ENSBTAG00000040393	0	0	0	0	0	0	0	0	0	0	0	0	0	0	0	0	0	0	0	0	0	0	0	0	0	0	0	0	0	0	0	0	0	0	0	0	0	0	0	0	0	0	0	0	0	0	0	0	0
ENSBTAG00000051758	0	0	0	0	0	0	0	0	0	0	0	0	0	0	0	0	0	0	0	0	0	0	0	0	0	0	0	0	0	0	0	0	0	0.914021	2.58786	0	0	0	0	1.13272	0	0.597891	0.808211	0	0	0	0	0	0
ENSBTAG00000048736	0	0	0	0	1.27502	0	0	0	0.715018	0	0	0	0	0	0	0	0	0	0	0	0	0	0	0	0	1.59869	0	3.1597	0	0	0	0	0	0.914021	1.72524	0	0	0	0	0	0.592764	1.19578	0.808211	0	0	0.75987	0	1.6884	1.0642
ENSBTAG00000047651	0	0	0	0	0	0	0	0	0	0	0	0	0	0	0	0	0	0	0	0	0	0	0	0	0	0	0	0	0	0	0	0	0	0	0	0	0	0	0	0	0	0	0	0	0	0	0	0	0
ENSBTAG00000049102	0	0	0	0	0	0	0	0	0	0	0	0	0	0	0	0	0	0	0	0	0	0	0	0	0	0	0	0	0	0	0	0	0	0	0	0	0	0	0	0	0	0	0	0	0	0	0	0	0
ENSBTAG00000012023	0	0	0	0	0	0	0	0	0	0	0	0	0	0	0	0	0	0	0	0	0	0	0	0	0	0	0	0	0	0	0	0	0	0	0	0	0	0	0	0	0	0	0	0	0	0	0	0	0
ENSBTAG00000053325	0	0	0	0	0	0	0	0	0	0	0	0	0	0	0	0	0	0	0	0	0	0	0	0	0	0	0	0	0	0	0	0	0	0	0	0	0	0	0	0	0	0	0	0	0	0	0	0	0
ENSBTAG00000049601	0	0	0	0	0	0	0	0	0	0	0	0	0	0	0	0	0	0	0	0	0	0	0	0	0	0	0	0	0	0	0	0	0	0	0	0	0	0	0	0	0	0	0	0	0	0	0	0	0
ENSBTAG00000037965	0	0	0	0	0	0	0	0	0	0	0	0	0	0	0	0	0	0	0	0	0	0	0	2.05211	0	0	0	0	0	0	0	0	0	0	0	0	0	0	0	0	0	0	0	0	0.623332	0	0	0	0
ENSBTAG00000050787	0	0	0	0	0	0	0	0	0	0	0	0	0	0	0	0	0	0	0	0	0	0	0	0	0	0	0	0	0	0	0	0	0	0	0	0	0	0	0	0	0	0	0	0	0	0	0	0	0
ENSBTAG00000012867	10.8048	10.4571	7.13189	6.85728	4.46259	9.23594	8.37369	3.87947	6.43516	5.31582	12.7363	0.671432	11.3229	13.1693	4.56839	2.62154	6.20279	7.56442	8.47208	4.22946	5.36224	2.8795	10.7748	12.3126	5.84454	5.86186	12.5526	7.37263	3.97178	7.1287	12.4895	18.9198	2.78486	5.94114	6.90097	8.29939	7.23498	5.05562	6.7009	5.66362	1.77829	6.5768	5.65748	15.2418	9.34998	5.31909	8.92249	8.44198	11.7062
ENSBTAG00000002896	7.20319	4.02196	2.85276	2.28576	5.1001	10.1595	4.78497	0.775894	1.43004	7.97373	1.81947	0	2.9797	5.76158	4.56839	2.09723	4.96223	9.72569	5.29505	2.81964	2.43738	2.3036	5.38738	3.07816	5.26009	6.92765	5.02103	8.42587	3.40439	2.54597	7.49372	5.29756	0.556972	4.57011	4.31311	8.29939	2.17049	6.95148	5.02568	7.92907	2.37106	1.79367	2.42463	2.03223	7.47998	8.35857	8.03024	3.37679	5.32099
ENSBTAG00000043742	1.8008	0	0	0	1.91254	0.923594	0	1.55179	0.715018	0	0	0	0	0	0	0	0	0	4.23604	0	0	1.7277	0	2.05211	0	0	0	1.05323	0	0	0.832636	0	0	0	0.862621	0	2.17049	0	0.837613	0	0	1.79367	0	0	0	1.51974	0	1.1256	1.0642
ENSBTAG00000049543	0	0.804392	0.713189	0	0	0	0	0	0	0	0	0	0	0	0	0	0	1.08063	0	0	0	0	0	0	0	0	0	0	0	0	0	0	0.556972	0	0	0	0	0	0	0	0	0	0.808211	0	0	0	0	0	0
ENSBTAG00000016954	0	0	2.13957	0	0.637512	0	1.19624	3.10357	0.715018	0.88597	0	3.35716	1.78782	0.823083	5.71048	2.09723	0	0	3.17703	4.22946	2.43738	3.4554	0	0	3.50673	1.06579	0.836839	2.10647	6.24138	1.52758	0	0	2.22789	1.82804	0	1.10659	1.447	1.89586	0.837613	1.13272	1.18553	1.19578	0	0	1.87	0.75987	1.7845	0.562799	0
ENSBTAG00000012497	23.4104	19.3054	22.1089	43.4294	42.0758	19.3955	28.7098	52.7608	33.6058	22.1493	35.4797	12.7572	24.4335	23.0463	53.1075	58.7225	44.6601	14.0482	24.3572	38.0652	49.2351	42.6166	21.5495	19.495	46.1719	67.6779	27.6157	15.7985	47.094	50.9193	24.9791	24.9742	54.0263	36.5608	22.4282	37.0706	70.9028	46.7645	21.7779	15.8581	53.9415	52.6144	35.5613	27.4352	49.8666	32.6744	17.845	38.2703	25.5407
ENSBTAG00000049541	0	0	0	0	0	0	0	0	0	0	0	0	0	0	0	0	0	0	0	0	0	0	0	0	0	0	0	1.05323	0	0	0	0	0	0	0	0	0	0	0	0	0	0	0	0	0	0	0	0.562799	0
ENSBTAG00000005219	5.40239	3.21757	2.85276	0.76192	11.4752	8.31235	0	3.87947	6.43516	2.65791	10.9168	0	2.9797	0	0	3.14585	7.44334	2.16126	5.29505	0	11.212	2.3036	19.3946	4.10421	11.6891	2.13159	5.85787	1.05323	13.0501	11.2022	13.3222	2.27038	7.79761	0.914021	11.2141	3.87305	2.89399	6.31953	3.35045	3.39817	2.37106	1.19578	2.42463	0	29.9199	7.5987	6.24574	4.50239	11.7062
ENSBTAG00000050901	0	0	0	0	0	0	0	0	0	0	0	0	0	0	0	0	0	0	0	0	0	0	0	0	0	0	0	0	0	0	0	0	0	0	0	0	0	0	0	0	0	0	0	0	0	0	0	0	0
ENSBTAG00000053288	5.40239	4.82635	2.13957	0	0	0	0	0	1.43004	0	0	0	0	0	0	0	0	2.16126	0	0	0.487476	1.7277	0	2.05211	1.16891	0.532897	0	1.05323	0.567398	0	0	0	0	0.457011	0.862621	2.21317	0	0	0	0	1.77829	0	0	1.01612	0	3.03948	0	1.1256	2.12839
ENSBTAG00000054028	0	0	0	0	0.637512	0	0	0	0.715018	0	0	0	0	0	0	0	0	0	0	0	0	0	0	3.07816	0	0	0	1.05323	0.567398	0	0	0	0	0	0	0.553293	0	0	2.51284	0	1.18553	0.597891	0	0	0	0.75987	0.892249	0	0
ENSBTAG00000040386	0	0	0	0	0	0	0	0	0	0	0	0	0	0	0	0	0	0	0	0	0	0	0	0	0	0	0	0	0	0	0	0	0	0	0	0	0	0	0	0	0	0	0	0	0	0	0	0	0
ENSBTAG00000000185	7.20319	7.23952	25.6748	32.0006	20.4004	43.4089	13.1587	9.31072	46.4761	10.6316	5.45842	12.0858	5.9594	1.64617	2.85524	0.524308	6.20279	5.40316	1.05901	5.63928	11.212	70.8358	3.23243	6.15632	29.8072	77.27	9.20523	9.4791	29.5047	18.8401	2.49791	6.81115	12.8104	11.4253	0.862621	4.42634	6.51148	3.79172	6.7009	1.13272	8.89146	22.122	10.5067	8.12894	5.60999	37.2336	45.5047	18.5724	20.2198
ENSBTAG00000049868	0	0	0	0	0	0	0	0	0	0	0	0	0	0	0	0	0	0	0	0	0	0	0	0	0	0	0	0	0	0	0	0	0	0	0	0	0	0	0	0	0	0	0	0	0	0	0	0	0
ENSBTAG00000000501	3.6016	8.04392	8.55827	9.90496	24.2255	1.84719	14.3549	15.5179	4.29011	7.97373	5.45842	2.0143	4.17158	7.40775	1.1421	9.43754	6.20279	3.2419	1.05901	1.40982	8.2871	12.6698	16.1621	14.3647	12.2735	7.46055	10.8789	22.1179	16.4545	6.11032	19.1506	14.3791	10.0255	27.8776	6.90097	24.8982	13.023	13.903	23.4532	16.9909	17.7829	32.884	29.9038	24.3868	27.4266	6.07896	11.5992	15.1956	8.51358
ENSBTAG00000045525	0	0	0	0	0	0	0	0	0	0	0	0	0	0	0	0	0	0	0	0	0	0	0	0	0	0	0	0	0	0	0	0	0	0	0	0	0	0	0	0	0	0	0	0	0	0	0	0	0
ENSBTAG00000046978	0	0	0	0	0	0	0	0	0	0	0	0	0	0	0	0	0	0	0	0	0	0	0	0	0	0	0	0	0	0	0	0	0	0	0	0	0	0	0	0	0	0	0	0	0	0	0	0	0
ENSBTAG00000054281	0	0	0	0	0	0	0	0	0	0	0	0	0	0	0	0	0	0	0	0	0	0	0	0	0	0	0	0	0	0	0	0	0	0	0	0	0	0	0	0	0	0	0	0	0	0	0	0	0
ENSBTAG00000018697	9.00399	8.04392	8.55827	10.6669	12.1127	11.0831	13.1587	10.8625	11.4403	7.97373	7.27789	8.05718	10.131	11.5232	18.8446	11.0105	14.8867	7.56442	1.05901	11.2786	12.6744	17.8529	5.38738	4.10421	9.35127	11.1908	9.20523	6.3194	8.51097	10.1839	7.49372	10.5951	8.35459	18.2804	12.9393	13.279	16.6405	6.31953	6.7009	16.9909	14.8191	8.37048	12.1232	8.12894	9.34998	4.55922	12.4915	14.6328	9.57778
ENSBTAG00000006439	23.4104	19.3054	5.70551	11.4288	8.92517	7.38875	13.1587	7.75894	14.3004	16.8334	17.285	7.38575	20.8579	18.1078	21.1288	10.4862	23.5706	10.8063	25.4163	15.508	16.5742	12.6698	17.2396	18.469	11.1046	15.9869	12.5526	2.10647	9.07836	15.785	20.8159	24.2174	16.1522	10.0542	16.3898	11.0659	7.95848	20.2225	16.7523	6.79635	5.33488	7.77259	16.1642	15.2418	21.8166	12.9178	14.276	10.1304	13.8346
ENSBTAG00000048038	0	0	0	0	0	0	0	0	0	0	0	0	0	0	0	0	0	0	0	0	0	0	0	0	0	0	0	0	0	0	0	0	0	0	0	0	0	0	0	0	0	0	0	0	0	0	0	0	0
ENSBTAG00000053537	3.6016	0	2.13957	1.52384	0.637512	0.923594	0	0.775894	0	0	1.81947	0	2.38376	0	1.1421	0	0	0	0	0	0	0	0	0	0	0	0	0	0	0	0	0	0	1.37103	0	0	0	3.15976	0	0	1.77829	0	0	0	0	0	0	0	0
ENSBTAG00000051458	0	0	0	0	0	0	0	0	0.715018	0	0	0	0	0	0.571048	0.524308	0	0	0	0	0	0	0	0	0	0	0	0	0	0	0	0	0	0	0	0	0	0	0	0	0	0	0	0	0.623332	0	0	0	0
ENSBTAG00000019338	16.2072	32.9801	20.6825	73.1443	19.7629	23.0898	45.4572	59.7438	31.4608	15.0615	24.5629	50.3574	22.6457	19.754	71.9521	49.2849	69.4712	23.7739	50.8325	52.1634	30.711	17.8529	12.9297	9.23448	29.2227	25.0461	15.8999	10.5323	24.3981	26.9872	14.9874	25.731	21.165	16.9094	10.3515	10.5126	29.6634	25.9101	30.9917	9.0618	20.7467	17.3388	15.356	18.2901	11.22	20.5165	13.3837	30.9539	11.7062
ENSBTAG00000043696	0	0	0	0	0	0	0	0	0	0	0	0	0	0	0	0	0	0	0	0	0	0	0	0	0	0	0	0	0	0	0	0	0	0	0	0	0	0	0	0	0	0	0	0	0	0	0	0	0
ENSBTAG00000054161	0	0	0	0	0	0	0	0	0	0	0	0	0	0	0	0	0	0	0	0	0	0	0	0	0	0	0	0	0	0	0	0	0	0	0	0	0	0	0	0	0	0	0	0	0	0	0	0	0
ENSBTAG00000035018	0	1.60878	0.713189	0.76192	3.18756	0	0	0	0	0	0	0	0.59594	0	0	0	0	0	0	0	0	0	0	0	0	1.59869	0	1.05323	0.567398	0	0	0	1.67092	4.57011	0	1.10659	2.89399	1.26391	2.51284	1.13272	6.52041	8.37048	3.23285	0	0	0.75987	0.892249	0.562799	0
ENSBTAG00000051018	0	0	0	0	0	0	0	0	0	0	0	0	0	0	0	0	0	0	0	0	0	0.575901	0	0	0	0	0	0	0	0	0	0	0	0	0	0	0.723498	0	0	0	0.592764	0	0	0	0	0	0	0	0
ENSBTAG00000002615	16.2072	26.5449	20.6825	37.3341	8.28766	21.2427	28.7098	22.5009	20.7355	26.5791	26.3823	19.4715	14.3026	17.2847	6.28153	27.264	40.9384	17.2901	16.9442	56.3928	26.3237	10.3662	7.54233	9.23448	26.3004	15.9869	15.0631	8.42587	33.4765	22.9137	24.1464	18.1631	20.051	15.0813	18.115	16.5988	13.023	22.7503	13.4018	29.4508	9.48423	20.3283	17.7807	11.1773	16.83	6.07896	6.24574	14.6328	5.32099
ENSBTAG00000051093	0	0	0	0	0	0	0	0	0	0	0	0	0	0	0	0	0	0	0	0	0	0	0	0	0	0	0	0	0	0	0	0	0	0	0	0	0	0	0	0	0	0	0	0	0	0	0	0	0
ENSBTAG00000019552	12.6056	6.43513	5.70551	14.4765	7.65015	5.54156	7.17745	28.7081	7.86519	6.20179	2.72921	33.5716	9.53504	1.64617	10.8499	33.0314	3.72167	4.32253	3.17703	5.63928	44.8478	36.2817	5.38738	8.20843	47.3408	42.0988	10.0421	8.42587	41.42	29.024	8.32636	6.81115	50.6845	11.4253	4.31311	5.53293	20.9814	20.2225	5.86329	7.92907	16.5974	29.2967	11.315	13.2095	8.72665	3.03948	3.569	6.19079	8.51358
ENSBTAG00000019553	0	0	0	0	0	0.923594	0	0	0	0	0	0	0	0	0.571048	0	0	0	0	0	0	0	0	0	0	0	0	0	0	0	0	0	0.556972	0	0	0	0	0	0	0	0	0.597891	0	0	0	0	0	0	0
ENSBTAG00000047757	0	0	0	0	0	0	0	0	0	0	0	0	0	0	0	0	0	0	0	0	0	0	0	0	0	0	0	0	0	0	0	0	0	0	0	0	0	0	0	0	0	0	0	0	0	0	0	0	0
ENSBTAG00000001007	0	0.804392	0	0	0	0.923594	0	0.775894	0.715018	0	0	0	0	0	0	0	2.48111	2.16126	2.11802	0	2.92486	0	0	1.02605	0.584454	0	0.836839	1.05323	0.567398	1.01839	0	0	0	0	0.862621	0	0	0	0	1.13272	0	0.597891	0	0	0	1.51974	0.892249	0.562799	0
ENSBTAG00000046037	0	1.60878	0	6.85728	1.91254	0	0	13.9661	1.43004	0.88597	0	26.8573	0.59594	0	10.8499	51.3822	4.96223	0	2.11802	8.45893	18.5241	5.18311	0	4.10421	22.2093	18.6514	0.836839	0	28.9373	13.239	0	0.756794	19.494	5.02712	0	2.21317	21.7049	9.47929	0	0	7.70593	26.3072	1.61642	0	1.24666	1.51974	0	2.81399	2.12839
ENSBTAG00000047169	25.2112	17.6966	27.8144	20.5718	15.9378	33.2494	40.6722	13.9661	23.5956	21.2633	19.1045	16.1144	12.5147	26.3387	17.1315	20.448	33.495	30.2577	42.3604	16.9179	12.6744	14.9734	24.782	30.7816	14.0269	18.1185	19.2473	30.5438	20.4263	13.7482	36.636	18.9198	12.8104	22.3935	43.9937	35.4107	15.917	18.3266	33.5045	22.6545	20.154	13.7515	29.0956	15.2418	19.9466	33.4343	27.6597	15.1956	24.4765
ENSBTAG00000045779	9.00399	16.8922	34.2331	47.239	20.4004	25.8606	29.906	44.2259	35.0359	3.54388	23.6531	43.6431	14.3026	15.6386	31.9787	41.4203	47.1412	12.9676	39.1834	71.9009	19.0116	24.1878	8.61981	8.20843	21.6248	23.4474	11.7157	15.7985	29.5047	19.8585	11.6569	12.8655	20.051	18.2804	9.48883	29.3245	34.0044	24.6462	19.2651	35.1145	35.5658	53.8102	12.9314	10.1612	11.8433	11.3981	16.9527	19.1352	14.8988
ENSBTAG00000045744	7.20319	8.84831	6.4187	6.09536	5.73761	4.61797	7.17745	3.10357	5.00512	2.65791	5.45842	7.38575	7.15128	6.58466	5.13944	5.24308	6.20279	6.48379	11.6491	0	5.84972	7.48671	11.8522	3.07816	5.26009	4.26317	7.53155	8.42587	3.97178	7.1287	4.99582	6.81115	5.01275	3.65608	4.31311	6.08622	5.78798	8.84734	5.86329	5.66362	3.55658	4.18524	11.315	7.11282	5.60999	5.31909	5.35349	7.87918	6.38518
ENSBTAG00000004291	27.012	48.2635	31.3803	34.2864	29.3256	20.3191	28.7098	22.5009	34.3208	38.9827	69.1399	20.143	55.4224	36.2156	57.6759	36.7016	43.4195	44.3059	48.7145	16.9179	58.0097	38.0094	56.0288	33.8598	93.5127	38.9014	51.0472	27.3841	42.5548	30.5516	43.2971	50.7052	25.0638	19.6515	38.818	28.7712	20.9814	43.6047	17.5899	23.7872	14.8191	16.741	21.0135	34.548	40.5166	40.2731	33.9055	47.8379	36.1827
ENSBTAG00000042450	0	0	0	0	0	0	0	0	0	0	0	0	0	0	0	0	0	0	0	0	0	0	0	0	0	0	0	0	0	0	0	0	0	0	0	0	0	0	0	0	0	0	0	0	0	0	0	0	0
ENSBTAG00000046012	0	0	0	0	0	0	0	0	0	0	0	0	0	0	0	0	0	0	0	0	0	0	0	0	0	0	0	0	0	0	0	0	0	0	0	0	0	0	0	0	0	0	0	0	0	0	0	0	0
ENSBTAG00000049833	104.446	263.036	352.315	998.877	325.131	213.35	318.2	585.024	338.203	303.888	389.367	1053.48	448.147	362.98	533.93	988.845	343.634	137.24	363.241	620.321	923.28	546.53	267.214	318.077	976.623	466.284	354.82	206.434	1022.45	1057.59	418.816	443.481	883.358	523.277	195.815	353.001	643.913	636.376	254.634	342.083	665.674	324.655	255.395	254.029	357.793	296.349	314.964	468.249	167.079
ENSBTAG00000051595	0	0	0	0	0	0	0	0	0	0	0	0	0	0	0	0	0	0	0	0	0	0	0	0	0	0	0	0	0	0	0	0	0	0	0	0	0	0	0	0	0	0	0	0	0	0	0	0	0
ENSBTAG00000043128	0	0	0	0.76192	0	0	0	0	0	0	0	0	0	0	0	0	0	0	0	0	0	0	0	0	0	0	0	0	0	0	0	0	0	0	0.862621	0	0	0	0	0	0	0	0	0	0.623332	0	0	0	0
ENSBTAG00000053038	0	0	0	0	0	0	0	0	0	0	0	0	0	0	0	0	0	0	0	0	0	0	0	0	0	0	0	0	0	0	0	0	0	0	0	0	0	0	0	0	0	0	0	0	0	0	0	0	0
ENSBTAG00000035615	39.6176	51.4811	42.0781	19.8099	33.7882	34.173	55.0271	35.6911	37.1809	54.9302	60.9523	38.2716	41.1199	54.3235	28.5524	23.5939	27.2923	48.6284	34.9473	16.9179	35.5858	52.407	40.9441	65.6674	33.3139	38.9014	51.0472	40.0229	34.0439	39.7171	60.7824	56.0027	40.659	37.0179	38.818	38.7305	44.8569	41.0769	41.8806	40.7781	22.525	35.8735	57.383	52.8381	40.5166	49.3916	44.6124	38.2703	40.4395
ENSBTAG00000047098	0	0	0.713189	0	0.637512	0	0	0	1.43004	0	1.81947	0	0	0.823083	0	1.04862	0	0	1.05901	0	0.487476	0	2.15495	0	1.16891	0.532897	0.836839	0	0	0.509193	0	0	0	0	0	0	0	0.631953	0	1.13272	0	0	0	0	0	0	0	0.562799	1.0642
ENSBTAG00000006034	1.8008	2.41317	2.13957	0	2.55005	0.923594	1.19624	3.10357	2.86007	0.88597	2.72921	6.04289	4.76752	2.46925	7.42363	1.04862	2.48111	3.2419	0	0	2.92486	4.0313	4.30991	6.15632	4.09118	2.13159	5.02103	1.05323	2.26959	3.05516	3.33054	2.27038	0.556972	0.914021	1.72524	4.42634	4.34099	2.52781	3.35045	0	3.55658	0.597891	0	2.03223	3.11666	2.27961	4.46124	3.37679	3.19259
ENSBTAG00000006033	1.8008	14.479	30.6671	60.9536	31.2381	12.9303	16.7474	53.5367	26.4556	8.8597	12.7363	132.272	38.1402	17.2847	77.0915	137.893	35.9762	3.2419	15.8852	62.0321	110.657	86.3851	4.30991	18.469	118.06	79.9345	11.7157	11.5856	102.699	80.9617	16.6527	21.947	94.6853	52.5562	3.45048	21.5784	87.5433	81.5219	5.02568	20.389	87.1363	68.7575	16.1642	15.2418	42.3866	13.6777	17.845	47.2751	12.7704
ENSBTAG00000010881	3.6016	2.41317	2.85276	0.76192	3.82507	0.923594	2.39248	0	0	1.77194	2.72921	0	0	0	0	0	0	1.08063	1.05901	0	1.46243	5.18311	0	4.10421	0	1.59869	5.85787	6.3194	1.70219	0	1.66527	3.02718	0.556972	2.74206	0.862621	2.76646	3.61749	0	4.18806	2.26545	1.18553	14.3494	0	5.08059	0	0.75987	0.892249	1.6884	4.25679
ENSBTAG00000010884	27.012	36.1976	30.6671	28.191	53.551	30.4786	50.2422	25.6045	31.4608	48.7284	28.2018	23.5001	45.2915	46.9157	23.984	23.5939	9.92446	37.8221	50.8325	14.0982	31.686	33.9781	22.627	59.5111	39.7429	27.1777	50.2103	72.6731	26.1003	27.4964	44.9623	61.3003	28.4056	45.7011	52.6199	57.5424	41.2394	31.5976	67.009	35.1145	53.9415	57.9954	74.3555	53.8542	47.3732	45.5922	50.8582	44.4611	55.3383
ENSBTAG00000051760	0	0	0	1.52384	0.637512	0	0	0.775894	0	0	0	0.671432	0.59594	0	0	4.19446	0	0	0	1.40982	2.43738	0.575901	0	0	1.16891	0	0	0	1.1348	1.52758	0	0	2.78486	1.37103	0	0	0	0	0	0	3.55658	1.79367	0	0	1.24666	0	0	0	0
ENSBTAG00000006252	0	0	0	0	0	0	0	0	0	0	0	0	0	0	0	0	0	0	0	0	0	0	0	0	0	0	0	0	0	0	0	0	0	0	0	0	0	0	0	0	0	0	0	0	0	0	0	0	0
ENSBTAG00000052996	0	0	0	0	0	0	0	0	0	0	0	0	0	0	0	0	0	0	0	0	0	0	0	0	0	0	0	0	0	0	0	0	0	0	0	0	0	0	0	0	0	0	0	0	0	0	0	0	0
ENSBTAG00000017184	30.6136	24.1317	42.7913	48.7629	45.9009	31.4022	32.2985	58.192	31.4608	32.7809	42.7576	55.0574	42.3118	42.8003	45.6839	60.2954	31.0139	31.3383	27.5343	47.9339	78.9712	58.166	37.7117	29.7555	84.7459	71.941	40.1683	49.502	66.3855	55.5021	37.4686	51.462	65.7228	38.8459	38.818	39.8371	54.9858	46.1325	28.4788	22.6545	44.4573	65.1701	33.9449	29.4674	47.9966	34.1942	34.7977	50.6519	34.0543
ENSBTAG00000017187	0	0	0	0	0	0	0	0	0	0	0	0	0	0	0	0	0	0	0	0	0	0	0	0	0	0	0	1.05323	0	0.509193	0	0	0	0	0	0	0	0	0	0	0	0	0	0	0	0	0	0	0
ENSBTAG00000008920	0	0	0	0	0	0	0	0	0	0	0	0	0	0	0	0	0	0	0	0	0	0	0	0	0	0	0	0	0	0	0	0	0	0	0	0	0	0	0	0	0	0	0	0	0	0	0	0	0
ENSBTAG00000007399	54.0239	111.006	164.033	316.959	170.216	156.087	111.25	278.546	196.63	103.659	115.536	519.688	231.225	136.632	129.057	548.95	279.125	102.66	163.088	327.078	310.522	237.847	112.058	97.4751	365.284	287.231	101.258	126.388	329.091	327.411	107.41	123.357	329.728	175.492	93.1631	104.019	255.395	360.845	102.189	157.449	206.875	192.521	104.259	107.708	170.793	129.178	140.083	218.929	117.062
ENSBTAG00000018569	5.40239	8.04392	9.27145	13.7146	16.5753	6.46516	5.98121	20.1732	12.1553	11.5176	5.45842	10.0715	8.34316	6.58466	16.5604	9.96185	8.6839	3.2419	10.5901	9.86875	20.474	9.21441	9.69729	7.18237	18.1181	22.9146	7.53155	7.37263	15.3197	16.2942	9.159	4.54076	9.46853	6.85516	8.62621	9.40598	10.129	8.84734	6.7009	5.66362	11.8553	19.1325	7.2739	8.12894	11.22	6.07896	10.707	10.6932	9.57778
ENSBTAG00000052761	0	0	0	0	0	0	0	0	0	0	0	0	0	0	0	0	0	0	0	0	0	0	0	0	0	0	0	0	0	0	0	0	0	0	0	0	0	0	0	0	0	0	0	0	0	0	0	0	0
ENSBTAG00000034992	36.016	33.7844	28.5276	32.0006	26.7755	24.937	22.7286	17.8456	16.4454	26.5791	34.57	28.2001	39.928	37.0387	19.9867	34.08	24.8111	28.0964	26.4753	23.967	28.7611	21.8842	25.8594	41.0421	42.0807	21.3159	27.6157	21.0647	28.9373	28.5148	30.8075	19.6766	24.5068	36.1038	31.917	22.1317	41.2394	36.0213	22.6155	35.1145	37.3441	20.3283	24.2463	30.4835	38.6466	27.3553	24.983	25.8887	31.9259
ENSBTAG00000021410	0	1.60878	7.84508	11.4288	6.37512	3.69438	5.98121	14.742	10.0102	9.74567	0.909736	17.4572	7.15128	9.87699	17.1315	12.0591	3.72167	4.32253	8.47208	11.2786	9.26205	10.3662	1.07748	2.05211	8.76681	15.9869	4.1842	5.26617	20.4263	12.7298	4.99582	5.29756	6.68367	6.85516	6.03835	7.7461	13.7465	8.21538	3.35045	11.3272	5.33488	10.762	4.04106	5.08059	4.36332	5.31909	5.35349	8.44198	7.44938
ENSBTAG00000038497	0	0	0	0	0	0	0	0	0	0	0	0	0	0	0	0	0	0	0	0	0	0	0	0	0	0	0	0	0	0	0	0	0	0	0	0	0	0	0	0	0	0	0	0	0	0	0	0	0
ENSBTAG00000049471	0	0	0	0	0	0	0	0	0	0	0	0	0	0	0	0	0	0	0	0	0	0	0	0	0	0	0	0	0	0	0	0	0	0	0	0	0	0	0	0	0	0	0	0	0	0	0	0	0
ENSBTAG00000050820	0	0	0	0	0	0	0	0	0	0	0	0	0	0	0	0	0	0	0	0	0	0	0	0	0	0	0	0	0	0	0	0	0	0	0	0	0	0	0	0	0	0	0	0	0	0	0	0	0
ENSBTAG00000011833	0	0	0	0	0	0	0	0	0	0	0	0	0	0	0	0	0	0	2.11802	1.40982	0	0	0	0	0	0	0	0	0	1.01839	0	0	0	0	0	0	0	0	0	0	0.592764	0	0	1.01612	0	0	0	0	1.0642
ENSBTAG00000008388	109.849	208.337	144.064	140.193	138.34	154.24	215.324	162.938	145.864	170.106	167.391	151.744	134.087	190.132	189.588	104.337	115.372	186.949	182.15	162.129	114.069	105.966	145.459	167.247	130.918	130.027	153.142	156.932	119.154	119.66	140.715	168.008	106.382	98.2573	143.195	175.947	148.317	109.328	161.659	131.396	139.892	142.298	237.614	143.273	108.46	155.773	187.372	111.997	126.639
ENSBTAG00000051114	0	0	0	0	0.637512	0	0	0	0	0	0	0	0	0	0	0	0	0	0	0	0	0	0	0	0	0	0	0	0	0	0	0	0	0	0	0	0	0	0	0	0	0	0.808211	0	0	0	0	0	0
ENSBTAG00000040350	1.8008	8.04392	2.85276	5.33344	6.37512	7.38875	15.5511	13.1902	9.29523	5.31582	7.27789	3.35716	7.74722	3.29233	3.42629	2.62154	9.92446	5.40316	6.35406	5.63928	4.38729	5.75901	9.69729	5.13027	2.92227	6.92765	5.02103	2.10647	3.40439	9.16548	3.33054	8.32473	2.78486	4.11309	6.90097	4.42634	1.447	6.95148	3.35045	3.39817	4.74211	3.58735	4.04106	1.01612	4.98666	6.07896	5.35349	4.50239	9.57778
ENSBTAG00000043402	0	0	0	0	0	0	0	0	0	0	0	0	0	0	0	0	0	0	0	0	0	0	0	0	0	0	0	0	0	0	0	0	0	0	0	0	0	0	0	0	0	0	0	0	0	0	0	0	0
ENSBTAG00000053617	0	0	0	0	0	0	0	0	0	0	0	0	0	0	0	0	0	0	0	0	0	0	0	0	0	0	0	0	0	0	0	0	0	0	0	0	0	0	0	0	0	0	0	0	0	0	0	0	0
ENSBTAG00000009121	100.845	111.81	104.126	111.24	88.6142	82.1999	112.447	99.3144	92.9523	113.404	107.349	35.5859	102.502	92.1853	82.802	59.7711	153.829	78.8861	94.2519	93.0482	61.9095	79.4743	101.283	91.3188	74.8101	83.6648	124.689	92.6845	76.5987	97.2559	139.883	103.681	54.5833	91.8591	93.1631	90.1867	57.1563	84.0497	98.8383	78.158	64.6113	92.0752	91.3279	88.4022	99.7331	116.26	91.0094	78.229	104.291
ENSBTAG00000052925	0	0	0	0	0	0	0	0	0	0	0	0	0	0	0	0	0	0	0	0	0	0	0	0	0	0	0	0	0	0	0	0	0	0	0	0	0	0	0	0	0	0	0	0	0	0	0	0	0
ENSBTAG00000045715	0	0	0	0	0	0	0	0	0	0	0	0	0	0	0	0	0	0	0	0	0	0	0	0	0	0	0	0	0	0	0	0	0	0	0	0	0	0	0	0	0	0	0	0	0	0	0	0	0
ENSBTAG00000026067	0	0	0	0.76192	0	0	2.39248	0	0	0	0	0.671432	0	0	35.405	4.71877	0	1.08063	0	0	0	1.1518	0	0	0	1.59869	0	0	0.567398	0	0	0	2.22789	0.457011	0	0	2.89399	0	0	0	0.592764	1.19578	0	0	0.623332	1.51974	0	0.562799	1.0642
ENSBTAG00000018819	5.40239	0.804392	1.42638	3.8096	7.01264	2.77078	8.37369	6.20715	3.57509	5.31582	0	0	0.59594	0	0.571048	0.524308	2.48111	4.32253	0	7.0491	1.46243	6.33491	0	0	2.33782	1.59869	2.51052	2.10647	1.70219	1.01839	0.832636	1.51359	1.67092	6.85516	0.862621	3.87305	7.23498	0	3.35045	11.3272	2.37106	2.98946	3.23285	3.04835	0	2.27961	1.7845	2.2512	1.0642
ENSBTAG00000053513	0	0	0	0	0	0	0	0	0	0	0	0	0	0	0	0	0	0	0	0	0	0	0	0	0	0	0	0	0	0	0	0	0	0	0	0	0	0	0	0	0	0	0	0	0	0	0	0	0
ENSBTAG00000044803	0	0	0	0	0	0	0	0	0	0	0	0	0	0	0	0	0	0	0	0	0	0	0	0	0	0	0	0	0	0	0	0	0	0	0	0	0	0	0	0	0	0	0	0	0	0	0	0	0
ENSBTAG00000046796	0	0	0	0	0	0	0	0	0	0	0	0	0	0	0	0	0	0	0	0	0	0	0	0	0	0	0	0	0	0	0	0	0	0	0	0	0	0	0	0	0	0	0	0	0	0	0	0	0
ENSBTAG00000022399	0	0	0	0	0	0	0	0	0	0	0	0	0	0	0	0	0	0	0	0	0	0	0	0	0	0	0	0	0	0	0	0	0	0	0	0	0	0	0	0	0	0	0	0	0	0	0	0	0
ENSBTAG00000054321	0	0	0	0	0	0	0	0	0	0	0	0	0	0	0	0	0	0	0	0	0	0	0	0	0	0	0	0	0	0	0	0	0	0	0	0	0	0	0	0	0	0	0	0	0	0	0	0	0
ENSBTAG00000054511	0	0	0	0	0	0	0	0	0	0	0	0	0	0	0	0	0	0	0	0	0	0	0	0	0	0	0	0	0	0	0	0	0	0	0	0	0	0	0	0	0	0	0	0	0	0	0	0	0
ENSBTAG00000008763	0	0	0	0	0	0	0	0	0	0	0	0	0	0	0	0	0	0	0	0	0	0	0	0	0	0	0	0	0	0	0	0	0	0	0	0	0	0	0	0	0	0	0	0	0	0	0	0	0
ENSBTAG00000043523	0	0	0	0	0	0	0	0	0	0	0	0	0	0	0	0	0	0	0	0	0	0	0	0	0	0	0	0	0	0	0	0	0	0	0	0	0	0	0	0	0	0	0	0	0	0	0	0	0
ENSBTAG00000000154	0	0	0	0	0	0	0	0	0	0	0	0	0	0	0	0	0	0	0	0	0	0	0	0	0	0	0	0	0	0	0	0	0	0	0	0	0	0	0	0	0	0	0	0	0	0	0	0	0
ENSBTAG00000047701	0	0	0	0	0	0	0	0	0	0	0	0	0	0	0	0	0	0	0	0	0	0	0	0	0	0	0	0	0	0	0	0	0	0	0	0	0	0	0	0	0	0	0	0	0	0	0	0	0
ENSBTAG00000002292	9.00399	2.41317	6.4187	4.57152	16.5753	7.38875	3.58873	4.65536	5.72014	5.31582	3.63894	8.72862	12.5147	10.7001	1.1421	8.38893	6.20279	3.2419	4.23604	11.2786	4.38729	5.75901	5.38738	4.10421	4.09118	6.39476	10.0421	12.6388	6.24138	7.6379	8.32636	17.4063	14.4813	23.7645	14.6646	12.7257	15.1935	8.84734	10.0514	11.3272	17.1902	14.9473	24.2463	14.2256	7.47998	7.5987	9.81474	6.75359	5.32099
ENSBTAG00000044746	0	0	0	0	0	0.923594	0	0	0	0.88597	0	0	0	0	0	0	0	0	0	0	0	0	0	0	0	0	0	0	0	0	0	0	0	0	0	0	0	0	0	0	0	0	0	0	0	0	0	0	0
ENSBTAG00000018247	5.40239	0.804392	9.27145	9.90496	7.01264	5.54156	4.78497	17.8456	15.7304	4.42985	1.81947	25.5144	11.3229	4.11541	3.42629	19.9237	11.165	1.08063	7.41307	18.3277	19.9865	12.6698	2.15495	6.15632	35.0673	20.783	3.34736	6.3194	19.2915	15.785	3.33054	6.05435	17.8231	11.8823	0.862621	7.19281	18.8109	11.3751	5.02568	3.39817	14.8191	15.5452	5.65748	4.06447	9.34998	9.11844	0.892249	5.62799	2.12839
ENSBTAG00000053073	0	0	0	0	0	0	0	0	0	0	0	0	0	0	0	0	0	0	0	0	0	0	0	0	0	0	0	0	0	0	0	0	0	0	0	0	0	0	0	0	0	0	0	0	0	0	0	0	0
ENSBTAG00000049022	0	0	0	0	0	0	0	0	0	0	0	0	0	0	0	0	0	0	0	0	0	0	0	0	0	0	0	0	0	0	0	0	0	0	0	0	0	0	0	0	0	0	0	0	0	0	0	0	0
ENSBTAG00000019993	0	0	0	0	0	0	0	0	0	0	0	0	0	0	0	0	0	0	0	0	0	0	0	0	0	0	0	0	0	0	0	0	0	0	0	0	0	0	0	0	0	0	0	0	0	0	0	0	0
ENSBTAG00000010345	0	2.41317	4.27913	2.28576	2.55005	0	10.7662	1.55179	0.715018	6.20179	8.18762	1.34286	1.78782	1.64617	1.71315	0	0	0	6.35406	1.40982	5.36224	3.4554	5.38738	7.18237	2.33782	1.59869	3.34736	4.21293	5.67398	5.60112	11.6569	9.08153	0.556972	0	0.862621	2.21317	0.723498	0	0.837613	1.13272	0.592764	1.79367	1.61642	0	3.11666	4.55922	0.892249	4.50239	0
ENSBTAG00000026011	0	0	0.713189	0	0	0	0	0	0	0	0	0	0	0	0	0	0	0	0	0	0	0	0	0	0	0	0	0	0	0.509193	0	0	0	0	0	0	0	0	0	0	0	0	0	0	0	0	0	0	0
ENSBTAG00000002041	3.6016	0.804392	4.27913	3.8096	0.637512	0	4.78497	3.10357	1.43004	3.54388	3.63894	10.0715	4.76752	2.46925	3.42629	5.24308	4.96223	4.32253	3.17703	7.0491	5.36224	6.91081	5.38738	2.05211	14.6114	2.13159	5.02103	1.05323	9.64576	5.09193	5.82845	7.56794	10.5825	1.82804	0.862621	0.553293	3.61749	3.79172	0.837613	1.13272	0	1.19578	1.61642	2.03223	4.36332	2.27961	1.7845	3.37679	0
ENSBTAG00000015354	23.4104	26.5449	21.3957	27.4291	31.8756	27.7078	29.906	22.5009	20.7355	23.9212	50.0355	23.5001	25.0295	18.1078	3.42629	24.6425	17.3678	11.887	13.7671	11.2786	41.4355	58.7419	32.3243	34.8858	43.2496	25.579	31.7999	46.3423	52.2006	47.8642	44.1297	46.1644	34.5323	26.9636	20.7029	26.0048	28.2164	46.1325	13.4018	27.1854	26.6744	24.5135	28.2874	33.5319	38.0233	34.954	33.0132	31.5167	21.2839
ENSBTAG00000046395	0	0	0	0	0	0	0	0	0	0	0	0	0	0	0	0	0	0	0	0	0	0	0	0	0	0	0	0	0	0	0	0	0	0	0	0	0	0	0	0	0	0	0	0	0	0	0	0	0
ENSBTAG00000013671	41.4184	56.3074	44.9309	46.4771	47.8134	39.7145	43.0647	52.7608	50.7662	49.6143	70.9594	61.7717	65.5534	62.5543	59.389	45.6148	53.344	45.3865	43.4194	50.7536	72.1465	48.3757	66.8035	56.4329	68.9656	57.5528	86.1944	54.7681	74.8965	103.366	92.4226	98.3832	70.7355	75.8637	56.0704	77.461	55.7093	73.3065	39.3678	39.6454	79.4304	43.0482	78.3965	66.0476	58.5932	48.6317	52.6427	60.7823	30.8617
ENSBTAG00000004962	0	3.21757	1.42638	0	1.27502	0	7.17745	3.10357	0	2.65791	0.909736	1.34286	2.38376	0.823083	3.99734	2.09723	0	6.48379	2.11802	0	1.94991	1.1518	3.23243	2.05211	1.16891	2.13159	1.67368	0	0.567398	0.509193	2.49791	0.756794	0.556972	0.457011	1.72524	0.553293	0.723498	1.89586	0.837613	1.13272	1.18553	1.79367	4.04106	3.04835	1.87	3.79935	0	0	0
ENSBTAG00000019061	9.00399	7.23952	4.27913	15.2384	8.28766	9.23594	3.58873	10.0866	13.5853	9.74567	12.7363	10.0715	7.74722	7.40775	5.13944	13.632	26.0517	7.56442	10.5901	21.1473	9.74953	2.8795	9.69729	4.10421	8.18236	5.86186	10.8789	4.21293	10.2132	9.67467	19.1506	10.5951	8.35459	6.85516	4.31311	8.85268	9.40547	8.21538	10.0514	9.0618	6.52041	2.98946	8.89033	7.11282	11.22	6.83883	6.24574	7.31639	3.19259
ENSBTAG00000006838	50.4223	35.3932	31.3803	16.7622	38.2507	44.3325	20.3361	17.8456	34.3208	31.8949	28.2018	13.4286	35.7564	36.2156	13.7052	25.6911	22.33	25.9352	46.5965	8.45893	30.2235	27.6432	46.3315	52.3287	19.8714	26.1119	29.2894	61.0875	22.1285	19.8585	26.6443	28.7582	28.4056	27.4206	31.0544	27.6646	30.3869	15.1669	19.2651	15.8581	15.4119	31.6882	21.0135	43.693	47.3732	33.4343	35.69	29.2655	44.6963
ENSBTAG00000034712	0	0	0	0	0	0	0	0	0	0	0	0	0	0	0	0	0	0	0	0	0	0	0	0	0	1.59869	0	0	0	0	0	0	0	0	0	0	0	0	0	0	0	0	0	0	0	0	0	0	0
ENSBTAG00000019885	1.8008	0.804392	1.42638	0	1.27502	0.923594	1.19624	3.10357	0	1.77194	3.63894	0.671432	0.59594	1.64617	1.71315	1.04862	1.24056	1.08063	0	0	1.46243	1.7277	0	0	0.584454	0	1.67368	6.3194	0.567398	2.54597	1.66527	3.02718	0	0	2.58786	0	0.723498	0	0	0	1.18553	0	1.61642	6.0967	2.49333	0.75987	0.892249	0.562799	0
ENSBTAG00000016263	0	1.60878	0.713189	0.76192	6.37512	2.77078	2.39248	5.43125	5.72014	1.77194	1.81947	2.68573	4.17158	2.46925	2.28419	2.62154	4.96223	3.2419	3.17703	0	6.33719	5.75901	1.07748	4.10421	4.67563	1.59869	2.51052	4.21293	1.70219	4.58274	1.66527	2.27038	3.89881	6.39815	3.45048	0	5.06449	2.52781	7.53851	3.39817	8.2987	4.78313	2.42463	0	2.49333	0	0	3.93959	1.0642
ENSBTAG00000051880	0	0	2.85276	0	0	0.923594	0	0	0.715018	0	0.909736	0	0.59594	0	0.571048	0	2.48111	3.2419	0	1.40982	0.487476	1.1518	1.07748	0	0	0	0	0	0	0	0.832636	3.02718	0.556972	0	1.72524	1.65988	0	0.631953	1.67523	2.26545	0	0	0	2.03223	0	3.79935	0	0	0
ENSBTAG00000052042	0	0	0	0	0	0	0	0	0	0	0	0	0	0	0	0	0	0	0	0	0	0	0	0	0	0	0	0	0	0	0	0	0	0	0	0	0	0	0	0	0	0	0	0	0	0	0	0	0
ENSBTAG00000014770	0	0	0	0	0	0	0	0	0	0	0	0	0	0	0	0	0	0	0	0	0	0	0	0	0	0	0	0	0	0	0	0	0	0	0	0	0	0	0	0	0	0	0	0	0	0	0	0	0
ENSBTAG00000014771	5.40239	28.9581	22.822	8.38112	8.92517	6.46516	27.5136	21.725	10.0102	14.1755	30.0213	10.7429	5.9594	12.3462	15.9894	6.29169	3.72167	15.1288	15.8852	12.6884	14.6243	14.9734	20.472	14.3647	10.5202	14.9211	25.942	12.6388	12.4828	14.2574	20.8159	28.0014	14.4813	11.4253	6.90097	23.7916	2.89399	6.95148	13.4018	9.0618	10.077	9.56626	25.0546	15.2418	13.7133	7.5987	14.276	15.7584	6.38518
ENSBTAG00000048581	0	0	0	0	0	0	0	0	0	0	0	0	0	0	0	0	0	0	0	0	0	0	0	0	0	0	0	0	0	0	0	0	0	0	0	0	0	0	0	0	0	0	0	0	0	0	0	0	0
ENSBTAG00000049641	14.4064	10.4571	7.84508	3.8096	9.56268	6.46516	8.37369	7.75894	6.43516	11.5176	15.4655	3.35716	8.34316	13.1693	2.85524	3.67016	4.96223	7.56442	2.11802	1.40982	5.36224	8.06261	5.38738	11.2866	6.429	2.66448	14.2263	10.5323	9.07836	10.1839	14.9874	14.3791	2.22789	6.85516	11.2141	7.19281	2.89399	5.68757	5.02568	4.5309	1.77829	5.38102	13.7396	7.11282	19.3233	9.11844	10.707	11.8188	18.0914
ENSBTAG00000021189	0	0	0	0	0	0	0	0	0	0	0	0	0	0	0	0	0	0	0	0	0	0	0	0	0	0	0	0	0	0	0	0	0	0	0	0	0	0	0	0	0	0	0	0	0	0	0	0	0
ENSBTAG00000047994	0	0	0	0	0	0	0	0	0	0	0	0	0	0	0	0	0	0	0	0	0	0	0	0	0	0	0	0	0	0	0	0	0	0	0	0	0	0	0	0	0	0	0	0	0	0	0	0	0
ENSBTAG00000051885	0	0	0.713189	0	0.637512	0.923594	1.19624	0	0	0.88597	0	0	0	0	0	0	0	0	0	0	0	0	0	0	0	0.532897	0	0	0	0	0.832636	0	0	0	0	0	0	0	0	2.26545	0	0	0	0	0	0	0	0	0
ENSBTAG00000046476	0	0	0	0	0	0	0	0	0	0	0	0	0	0	0	0	0	0	0	0	0	0	0	0	0	0	0	0	0	0	0	0	0	0	0	0	0	0	0	0	0	0	0	0	0	0	0	0	0
ENSBTAG00000054512	0	0	0	0	0	0	0	0	0	0	0	0	0	0	0	0	0	0	0	0	0	0	0	0	0	0	0	0	0	0	0	0	0.556972	0	0	0	0	0	0	0	0	0	0.808211	0	0	0	0	0	0
ENSBTAG00000048126	0	0	0	0	0	0	0	0	0	0	0	0	0	0	0	0	0	0	0	0	0	0	0	0	0	0	0	0	0	0	0	0	0	0	0	0	0	0	0	0	0	0	0	0	0	0	0	0	0
ENSBTAG00000051996	0	0	0	0	0	0	0	0	0	0	0	0	0	0	0	0	0	0	0	0	0	0	0	0	0	0	0	0	0	0	0	0	0	0	0	0	0	0	0	0	0	0	0	0	0	0	0	0	0
ENSBTAG00000054675	0	0	0	0	0	0	0	0	0	0	0	0	0	0	0	0	0	0	0	0	0	0	0	0	0	0	0	0	0	0	0	0	0	0	0	0	0	0	0	0	0	0	0	0	0	0	0	0	0
ENSBTAG00000049858	0	0	0.713189	0	0	0	0	0	0	0	0	0	0	0	0.571048	0	0	0	0	1.40982	0.487476	0	0	0	0	0	0	0	0	0	0	0	0	0	0	0	0	0	0	0	0	0	0	0	0	0	0	0	0
ENSBTAG00000024210	0	0	0	0	0	0	0	0	0	0	0	0	0	0	0	0	0	0	0	0	0	0	0	0	0	0	0	0	0	0	0	0	0	0	0	0	0	0	0	0	0	0	0	0	0	0	0	0	0
ENSBTAG00000044767	0	0	0	0	0	0	0	0	0	0	0	0	0	0	0	0	0	0	0	0	0	0	0	0	0	0	0	0	0	0	0	0	0	0	0	0	0	0	0	0	0	0	0	0	0	0	0	0	0
ENSBTAG00000007647	0	0	0	0	0	0	0	0	0	0	0	0	0	0	0	0	0	0	0	0	0	0	0	0	0	0	0	0	0	0	0	0	0	0	0	0	0	0	0	0	0	0	0	0	0	0	0	0	0
ENSBTAG00000051508	0	0	0	0	0	0	0	0	0	0	0	0	0	0	0	0	0	0	0	0	0	0	0	1.02605	0	0	0	0	0	0	0	0	0	0.914021	0	0	0	0	0	0	0	0	0	0	0	0	0	0	0
ENSBTAG00000019652	16.2072	18.501	18.5429	41.9056	21.6754	19.3955	16.7474	24.0527	40.041	23.0352	16.3752	26.8573	25.0295	23.0463	51.3944	31.9828	17.3678	20.532	28.5933	15.508	21.9364	36.8576	32.3243	23.5992	45.5874	37.3028	16.7368	13.692	34.6113	25.9689	25.8117	33.2989	27.8486	13.7103	15.5272	12.7257	19.5344	31.5976	14.2394	11.3272	17.7829	17.3388	12.9314	21.3385	30.5433	32.6744	22.3062	27.0143	19.1556
ENSBTAG00000007344	0	0	0	0	0	0	0	0	0	0	0	0	0	0	0	0	0	0	0	0	0	0	0	0	0	0	0	0	0	0	0	0	0	0	0	0	0	0	0	0	0	0	0	0	0	0	0	0	0
ENSBTAG00000004131	19.8088	29.7625	20.6825	35.8102	31.2381	24.937	22.7286	34.1393	31.4608	15.9475	22.7434	59.7574	30.3929	22.2232	27.4103	61.8683	55.8251	31.3383	22.2392	74.7205	43.3854	23.6119	19.3946	19.495	47.9252	35.7041	30.1262	14.7453	41.9874	38.6987	27.477	28.0014	46.2287	31.9907	25.8786	22.685	33.2809	48.6603	22.6155	28.3181	45.6428	28.6988	21.0135	15.2418	41.7632	16.7171	25.8752	30.9539	22.3481
ENSBTAG00000014088	0	1.60878	3.56594	1.52384	2.55005	1.84719	2.39248	0.775894	2.14505	0.88597	0.909736	1.34286	0.59594	5.76158	2.85524	1.57292	0	3.2419	2.11802	2.81964	0	1.7277	1.07748	2.05211	0.584454	4.79607	0.836839	2.10647	0	1.01839	0	2.27038	0	5.94114	7.76359	4.42634	2.17049	3.15976	5.02568	3.39817	10.077	3.58735	7.2739	5.08059	3.11666	7.5987	6.24574	0.562799	3.19259
ENSBTAG00000042799	0	0	0	0	0	0	0	0	0	0	0	0	0	0	0	0	0	0	0	0	0	0	0	0	0	0	0	0	0	0	0	0	0	0	0	0	0	0	0	0	0	0	0	0	0	0	0	0	0
ENSBTAG00000049807	0	0	0	0	0	0	0	0	0	0	0	0	0	0	0	0	0	0	0	0	0	0	0	0	0	0	0	0	0	0	0	0	0	0	0	0	0	0	0	0	0	0	0	0	0	0	0	0	0
ENSBTAG00000021344	0	0	0	0	0	0	0	0	0	0	0	0	0	0	0	0	0	0	0	0	0	0	0	0	0	0	0	0	0	0	0	0	0	0	0	0	0	0	0	0	0	0	0	0	0	0	0	0	0
ENSBTAG00000026063	0	0	0	0	0	0	0	0	0	0	0	0	0	0	0	0	0	0	0	0	0	0	0	0	0	0	0	0	0	0	0	0	0	0	0	0	0	0	0	0	0	0	0	0	0	0	0	0	0
ENSBTAG00000020644	0	0	0	0	0.637512	0	0	0	0	0	0	1.34286	0	0	0	0	0	0	0	0	2.43738	1.1518	0	0	0	1.59869	0	2.10647	1.1348	0	0	0	1.67092	0.457011	0	0	2.89399	0	0	0	1.18553	0.597891	0	2.03223	0	0	0	0	1.0642
ENSBTAG00000036908	0	0	0	0	0	0	0	0	0	0	0	0	0	0	0	0	0	0	0	0	0	0	0	0	0	0	0	0	0	0	0	0	0	0	0	0	0	0	0	0	0	0	0	0	0	0	0	0	0
ENSBTAG00000020406	0	0.804392	0	0	0	0	0	0	0	0	0	0	0	0	0	0	0	0	0	0	0	0.575901	0	0	0	0.532897	0	1.05323	0	0	0	0	0	0	0	1.65988	0	0	0	0	0	1.19578	1.61642	0	0	1.51974	0	0	2.12839
ENSBTAG00000054781	0	0	0	0	0	0	0	0	0	0	0	0	0	0	0	0	0	0	0	0	0	0	0	0	0	0	0	0	0	0	0	0	0	0	0	0	0	0	0	0	0	0	0	0	0	0	0	0	0
ENSBTAG00000030507	0	0	0	0	0	0	0	0	0	0	0	0.671432	0	0	0	0	0	0	0	0	0	0	0	0	0	0.532897	0	0	0	0	0	0	0	0	0	0	0	0	0	0	0	0	0	0	0	0	0	0	0
ENSBTAG00000053184	0	0	0	0	0	0	0	0	0	0	0	0	0	0	0	0	0	0	0	0	0	0	0	0	0	0	0	0	0	0	0	0	0	0	0	0	0	0	0	0	0.592764	0	0	0	0	0	0	0	0
ENSBTAG00000029978	0	0	0	0	0	0	0	0	0	0	0	0	0	0	0	0	0	0	0	0	0	0	0	0	0	0	0	0	0	0	0	0	0	0	0	0	0	0	0	0	0	0	0	0	0	0	0	0	0
ENSBTAG00000030059	0	0	0	0	0	0	0	0	0	0	0	0	0	0	0	0	0	0	0	0	0	0	0	0	0	0	0	0	0	0	0	0	0	0	0	0	0	0	0	0	0	0	0	0	0	0	0	0	0
ENSBTAG00000029785	0	0	0	0	0	0	0	0	0	0	0	0	0	0	0	0	0	0	0	0	0	0	0	0	0	0	0	0	0	0	0	0	0	0	0	0	0	0	0	0	0	0	0	0	0	0	0	0	0
ENSBTAG00000029910	0	0	0	0	0	0	0	0	0	0	0	0	0	0	0	0	0	0	0	0	0	0	0	0	0	0	0	0	0	0	0	0	0	0	0	0	0	0	0	0	0	0	0	0	0	0	0	0	0
ENSBTAG00000029973	0	0	0	0	0	0	0	0	0	0	0	0	0	0	0	0	0	0	0	0	0	0	0	0	0	0	0	0	0	0	0	0	0	0	0	0	0	0	0	0	0	0	0	0	0	0	0	0	0
ENSBTAG00000029781	0	0	0	0	0	0	0	0	0	0	0	0	0	0	0	0	0	0	0	0	0	0	0	0	0	0	0	0	0	0	0	0	0	0	0	0	0	0	0	0	0	0	0	0	0	0	0	0	0
ENSBTAG00000036349	1.8008	9.6527	0.713189	3.04768	10.2002	3.69438	1.19624	6.20715	5.72014	2.65791	0	2.0143	0.59594	0	0	0.524308	0	0	0	1.40982	1.94991	10.3662	0	10.2605	0	4.79607	7.53155	10.5323	3.97178	0.509193	1.66527	1.51359	3.34183	9.14021	3.45048	17.7054	10.129	1.89586	20.1027	4.5309	12.448	17.3388	8.08211	5.08059	1.24666	8.35857	6.24574	5.62799	5.32099
ENSBTAG00000015196	21.6096	28.9581	28.5276	17.5242	40.1633	25.8606	20.3361	23.2768	26.4556	36.3248	21.8337	9.40005	29.2011	21.4002	22.2709	13.1077	18.6084	20.532	30.7113	29.6062	32.1734	25.9155	48.4864	29.7555	35.6517	28.7764	33.4736	43.1826	30.6395	29.5332	22.4812	29.515	26.7347	47.9861	39.6806	44.2634	31.8339	34.7574	46.9063	21.5218	34.3803	45.4397	41.2188	45.7253	35.5299	37.9935	25.8752	29.8283	28.7333
ENSBTAG00000052441	0	0	0	0	0	0	0	0	0	0	0	0	0	0	0	0	0	0	0	0	0.487476	0	0	0	0	0	0	0	0	0	0	0	0	0	0	0	0	0	0.837613	0	0	0	0	0	0	0	0	0.562799	0
ENSBTAG00000014685	30.6136	63.5469	69.8925	338.292	151.09	36.9438	59.8121	305.702	92.2373	69.1057	138.28	447.845	172.227	69.139	92.5098	748.712	121.575	30.2577	80.4848	212.883	540.611	221.722	47.409	53.3548	556.985	200.369	47.6998	26.3308	661.586	394.115	68.2761	124.871	386.539	424.563	53.4825	125.044	413.117	467.645	50.2568	67.9635	465.32	147.081	67.8898	89.4183	213.803	60.7896	64.2419	213.864	68.1086
ENSBTAG00000043695	0	0	0	0	0	0	0	0	0	0	0	0	0	0	0	0	0	0	0	0	0	0	0	0	0	0.532897	0	0	0	0	0	0	0	0	0	0	0	0	0	0	0	0	0	0	0	0	0	0	0
ENSBTAG00000029807	0	0	0	0	0.637512	0	0	0	0	0	0	0	0	0	0	0	0	0	0	0	0	0	0	0	0	1.06579	0	0	0	0	0	0	0	0	0	0	0	0	0	0	0	0	0	0	0	0	0	0	0
ENSBTAG00000029885	0	0	0	0	0	0	0	0	0	0	0	0	0	0	0	0	0	0	0	0	0	0	0	0	0	0	0	0	0	0	0	0	0	0	0	0	0	0	0	0	0	0	0	0	0	0	0	0	0
ENSBTAG00000030024	0	0	0	0	0	0	0	0	0	0	0	0	0	0	0	0	0	0	0	0	0	0	0	0	0	0	0	0	0	0	0	0	0	0	0	0	0	0	0	0	0	0	0	0	0	0	0	0	0
ENSBTAG00000030084	0	0	0	0	0	0	0	0	0	0	0	0	0	0	0	0	0	0	0	0	0	0	0	0	0	0	0	0	0	0	0	0	0	0	0	0	0	0	0	0	0	0	0	0	0	0	0	0	0
ENSBTAG00000036419	0	0	0	0	0	0	0	0	0	0	0	0	0	0	0	0	0	0	0	0	0	0	0	0	0	0	0	0	0	0	0	0	0	0	0	0	0	0	0	0	0	0	0	0	0	0	0	0	0
ENSBTAG00000006293	0	0	0	0	0	0	0	0	0	0	0	0	0	0	0	0	0	0	0	0	0	0	0	0	0	0	0	0	0	0	0	0	0	0	0	0	0	0	0	0	0	0	0	0	0	0	0	0	0
ENSBTAG00000001886	1.8008	3.21757	2.13957	0.76192	8.92517	0.923594	4.78497	0.775894	2.86007	4.42985	2.72921	2.68573	5.36346	9.05391	2.85524	2.09723	1.24056	2.16126	1.05901	1.40982	13.1619	2.3036	2.15495	2.05211	5.26009	3.73028	3.34736	3.1597	1.70219	4.07355	1.66527	3.02718	2.78486	2.28505	3.45048	4.42634	2.89399	6.31953	0.837613	2.26545	4.74211	2.39156	0.808211	3.04835	8.10332	3.79935	1.7845	7.31639	2.12839
ENSBTAG00000044891	0	0	0	0	0	0	0	0	0	0	0	0	0.59594	0	0	0	1.24056	0	0	0	0	0	0	0	0	0	0	0	0	0	0	0	0.556972	0	0	0	0.723498	0	0	0	0	0	0	0	0	0	0	0	0
ENSBTAG00000045425	0	0	0	0	0	0	0	0	0	0	0	0	0	0	0	0	0	0	0	0	0	0	0	0	0	0	0	0	0	0	0	0	0	0	0	0	0	0	0	0	0	0	0	0	0	0	0	0	0
ENSBTAG00000042714	0	0	0	0	0	0	0	0	0	0	0	0	0	0	0	0	0	0	0	0	0	0	0	0	0	0	0	0	0	0	0	0	0	0	0	0	0	0	0	0	0	0	0	0	0	0	0	0	0
ENSBTAG00000053525	3.6016	1.60878	0	0	0	0	0	0	0	1.77194	0	0	0	0	0	0	0	0	0	0	0	2.3036	0	0	0	0	0	0	0	0.509193	0.832636	0	0	0	0	0	0	0	0	0	0	0	0	0	0.623332	0	0	0	1.0642
ENSBTAG00000050804	0	0	0	0	0	0	0	0	0	0	0	0	0	0	0	0	0	0	0	0	0	0	0	0	0	0	0	0	0	0	0	0	0	0	0	0	0	0	0	0	0	0	0	0	0	0	0	0	0
ENSBTAG00000013922	7.20319	11.2615	20.6825	17.5242	14.6628	12.0067	14.3549	6.20715	8.58021	10.6316	13.646	22.8287	20.262	9.05391	12.5631	30.9342	12.4056	4.32253	11.6491	12.6884	33.1484	25.3396	12.9297	5.13027	33.8983	21.8488	10.8789	13.692	52.768	37.1711	13.3222	8.32473	23.9498	17.8234	10.3515	8.29939	23.1519	25.2781	7.53851	3.39817	18.9685	18.5346	12.1232	13.2095	19.3233	9.11844	10.707	12.9444	6.38518
ENSBTAG00000048173	0	0	0	1.52384	0	0.923594	0	0	0	0	0.909736	0	0	0	0.571048	0.524308	0	0	0	0	0	0	0	0	0	0	0	0	0.567398	0	0	0	1.67092	6.39815	0.862621	2.76646	5.06449	3.79172	7.53851	4.5309	13.0408	4.78313	4.84927	0	0	0	0	0	0
ENSBTAG00000054025	0	0	0.713189	0	0	0	0	0	0	0	0	0	0	0	0	0	0	0	0	0	0	0	0	0	0	0	0	0	0	0	0	0	0	0	0	0	0	0	0	0	0	0	0	0	0	0	0	0	0
ENSBTAG00000039890	0	0	0	0	0	0	0	0	0	0	0	0	0	0	0	0	0	0	0	0	0	0	0	0	0	0	0	0	0	0	0	0	0	0	0	0	0	0	0	0	0	0	0	0	0	0	0	0	0
ENSBTAG00000052285	0	0	0	0	0	0	0	0	0	0	0	0	0	0	0	0	0	0	0	0	0	0	0	0	0	0	0	0	0	0	0	0	0	0	0	0	0	0	0	0	0	0	0	0	0	0	0	0	0
ENSBTAG00000049298	0	0	0	0	0	0	0	0	0	0	0	0	0	0	0	0	0	0	0	0	0	0	0	0	0	0	0	0	0	0	0	0	0	0	0	0	0	0	0	0	0	0	0	0	0	0	0	0	0
ENSBTAG00000019546	0	0	0	0	0	0	0	0	0	0	0	0	0	0	0	0	0	0	0	0	0	0	0	0	0	0	0.836839	0	0	0	0	0	0	0	0	0	0	0	0	0	0	0	0	0	0	0	0	0	0
ENSBTAG00000047954	0	1.60878	0	0	0	0	1.19624	0.775894	0	0	0.909736	0	0.59594	0	0	0.524308	1.24056	0	0	0	0	0	0	0	0	0	0	0	0	0.509193	0	0	0	0.914021	0	0.553293	0	0.631953	0	0	0	0	0	0	0.623332	0	0	0.562799	0
ENSBTAG00000048653	0	0	0	0	0	0	0	0	0	0	0	0	0	0	0	0	0	0	0	0	0	0	0	0	0	0	0	0	0	0	0	0	0	0	0	0	0	0	0	0	0	0	0	0	0	0	0	0	0
ENSBTAG00000018090	0	0	0	0	0	0	0	0	0	0	0	0	0	0	0	0	0	0	0	0	0	0	0	0	0	0	0	0	0	0	0	0	0	0	0	0	0	0	0	0	0	0	0	0	0	0	0	0	0
ENSBTAG00000050385	0	0	0	0	0	0	0	0	0	0	0	0	0	0	2.28419	0	0	0	0	0	0.487476	0	0	0	0	0	0	0	0	0	0	0	0	0	0	0	0	0	0	0	0	0	0.808211	0	0.623332	0	0	0	0
ENSBTAG00000047939	0	0	0	0	0.637512	0.923594	0	0	0	0	0	0	0	0	1.1421	0	0	0	0	0	0	0	0	0	0	1.06579	0	0	0	1.01839	0	0	0.556972	0	0	0	0	0	0	0	0	0	0	0	0	0	1.7845	0	0
ENSBTAG00000049183	0	0	0	0	0	0	0	0	0	0	0	0	0	0	0	0	0	0	0	0	0	0	0	0	0	0	0	0	0	0	0	0	0	0	0	0	0	0	0	0	0	0	0	0	0	0	0	0	0
ENSBTAG00000045569	0	0	0	0	0	0	0	0	0	0	0	0	0	0	0	0	0	0	0	0	0	0	0	0	0	0	0	0	0	0	0	0	0	0	0	0	0	0	0	0	0	0	0	0	0	0	0	0	0
ENSBTAG00000049802	0	0	0	0	0	0	0	0	0	0	0	0	0	0	0	0	0	0	0	0	0	0.575901	0	0	0	0	0	0	0	0	0	0	1.11394	0	0	0	1.447	0	0	0	0.592764	0	0	0	0	0	0	0	0
ENSBTAG00000052733	0	0	0	0	0	0	0	0	0	0	0	0	0	0	0	0	0	0	0	0	0	0	0	0	0	0	0.836839	0	0	0	0	0	0	0	0	0	0	0	0	0	0	0	0	0	0	0	0	0	0
ENSBTAG00000054899	0	0	0	0	0	0	0	0	0	0	0	0	0	0	0	0	0	0	0	0	0	0	0	0	0	0	0	0	0	0	0	0	0	0	0	0	0	0	0	0	0	0	0	0	0	0	0	0	0
ENSBTAG00000050158	0	0	0	0	0	0	0	0	0	0	0	0	0	0	0	0	0	0	0	0	0	0	0	0	0	0	0	0	0	0	0	0	0	0	0	0	0	0	0	0	0	0	0	0	0	0	0	0	0
ENSBTAG00000014170	0	1.60878	3.56594	6.09536	3.18756	2.77078	7.17745	1.55179	1.43004	4.42985	3.63894	2.68573	5.9594	1.64617	2.85524	5.76739	2.48111	3.2419	6.35406	0	7.79962	1.1518	8.61981	3.07816	4.67563	5.32897	7.53155	5.26617	5.67398	6.61951	1.66527	6.81115	5.01275	3.19907	0.862621	4.97963	4.34099	5.05562	5.02568	3.39817	4.74211	1.19578	4.04106	5.08059	4.36332	3.03948	1.7845	1.6884	5.32099
ENSBTAG00000005616	0	0	0	0	0	0	0	0	0	0	0	0	0	0	0	0	0	0	0	0	0	0	0	0	0	0	0	0	0	0	0	0	0	0	0	0	0	0	0	0	0	0	0	0	0	0	0	0	0
ENSBTAG00000054942	0	0	0	0	0	0	0	0	0	0	0	0	0	0	0	0	0	0	0	0	0	0	0	0	0	0	0	0	0	0	0	0	0	0	0	0	0	0	0	0	0	0	0	0	0	0	0	0	0
ENSBTAG00000017843	0	0	0	0	0	0	0	0	0	0	0	0	0	0	0	0	0	0	0	0	0	0	0	0	0	0	0	0	0	0	0	0	0	0	0	0	0	0	0	0	0	0	0	0	0	0	0	0	0
ENSBTAG00000017850	16.2072	9.6527	10.6978	5.33344	8.92517	6.46516	8.37369	6.98304	7.86519	8.8597	6.36815	4.70002	15.4944	4.11541	13.1341	3.67016	1.24056	6.48379	10.5901	2.81964	3.89981	2.3036	15.0847	10.2605	5.84454	9.59214	11.7157	4.21293	6.24138	7.6379	13.3222	11.3519	2.78486	4.57011	7.76359	9.95927	2.89399	4.42367	5.86329	5.66362	2.37106	1.79367	4.84927	3.04835	7.47998	8.35857	9.81474	5.62799	8.51358
ENSBTAG00000042185	0	0	0	0	0	0	0	0	0	0	0	0	0	0	0	0	0	0	0	0	0	0	0	0	0	0	0	0	0	0	0	0	0	0	0	0	0	0	0	0	0	0	0	0	0	0	0	0	0
ENSBTAG00000049141	0	0	0	0	0	0	0	0	0	0	0	0	0	0	0	0	0	0	0	0	0	0	0	0	0	0	0	0	0	0	0	0	0	0	0	0	0	0	0	0	0	0	0	0	0	0	0	0	0
ENSBTAG00000022373	0	0	0	0	0	0	0	0	0	0	0	0	0	0	0	0	0	0	0	0	0	0	0	0	0	0	0	0	0	0	0	0	0	0	0	0	0	0	0	0	0	0	0	0	0	0	0	0	0
ENSBTAG00000039388	0	0	0	0	0	0	0	0	0	0	0	0	0	0	0	0	0	0	0	0	0	0	0	0	0	0	0	0	0	0	0	0	0	0	0	0	0	0	0	0	0	0	0	0	0	0	0	0	0
ENSBTAG00000050383	0	0	0	0	0	0	0	0	0	0	0	0	0	0	0	0	0	0	0	0	0	0	0	0	0	0	0	0	0	0	0	0	0	0	0	0	0	0	0	0	0	0	0	0	0	0	0	0	0
ENSBTAG00000042114	0	0	0	0	0	0	0	0	0	0	0	0	0	0	0	0	0	0	0	0	0	0	0	0	0	0	0	0	0	0	0	0	0	0	0	0	0	0	0	0	0	0	0	0	0	0	0	0	0
ENSBTAG00000051480	0	0	0	0	0	0	0	0	0	0	0	0	0	0	0	0	0	0	0	0	0	0	0	0	0	0	0	0	0	0	0	0	0	0	0	0	0	0	0	0	0	0	0	0	0	0	0	0	0
ENSBTAG00000029864	0	0	0	0	0	0	0	0	0	0	0	0	0	0	0	0	0	0	0	0	0	0	0	0	0	0	0	0	0	0	0	0	0	0	0	0	0	0	0	0	0	0	0	0	0	0	0	0	0
ENSBTAG00000019221	0	0	0	0	0	0	0	0	0	0	0	0	0	0	0	0	0	0	0	0	0	0	0	0	0	0	0	0	0	0	0	0	0	0	0	0	0	0	0	0	0	0	0	0	0	0	0	0	0
ENSBTAG00000000567	0	0	0	0	0	0	0	0	0	0	0	0	0	0	0	0	0	0	0	0	0	0	0	0	0	0	0	0	0	0	0	0	0	0	0	0	0	0	0	0	0	0	0	0	0	0	0	0	0
ENSBTAG00000052795	0	0	0	0	0	0	0	0	0	0	0	0	0	0	0	0	0	0	0	0	0	0	0	0	0	0	0	0	0	0	0	0	0	0	0	0	0	0	0	0	0	0	0	0	0	0	0	0	0
ENSBTAG00000004007	0	0	0	0	0	0	0	0	0	0	0	0	0	0	0.571048	0	0	0	0	0	0	0	0	0	0	0	0	0	0	0	0	0	0	0	0	0	0	0	0	0	0	0	0	0	0	0	0	0	0
ENSBTAG00000055076	0	0	0	0	0	0	0	0	0	0	0	0	0	0	0	0	0	0	0	0	0	0	0	0	0	0	0	0	0	0	0	0	0	0	0	0	0	0	0	0	0	0	0	0	0	0	0	0	0
ENSBTAG00000016484	0	4.82635	2.13957	6.85728	5.73761	2.77078	0	3.10357	6.43516	4.42985	3.63894	3.35716	2.9797	0.823083	3.42629	5.24308	3.72167	1.08063	5.29505	2.81964	8.77457	5.75901	6.46486	5.13027	14.0269	5.86186	4.1842	0	5.10658	5.60112	7.49372	9.83832	4.45578	5.02712	4.31311	5.53293	3.61749	3.79172	8.37613	3.39817	7.11317	2.98946	1.61642	5.08059	13.7133	4.55922	3.569	7.31639	4.25679
ENSBTAG00000029950	0	0	0	0	0	0	0	0	0	0	0	0	0	0	0	0	0	0	0	0	0	0	0	0	0	0	0	0	0	0	0	0	0	0	0	0	0	0	0	0	0	0	0	0	0	0	0	0	0
ENSBTAG00000051471	0	0	0	0	0	0	0	0	0	0	0	0	0	0	0	0	0	0	0	0	0	0	0	0	0	0	0	0	0	0	0	0	0	0	0	0	0	0	0	0	0	0	0	0	0	0	0	0	0
ENSBTAG00000047089	0	0	0	0	0	0	0	0	0	0	0	0	0	0	0	0	0	0	0	0	0	0	0	0	0	0	0	0	0	0	0	0	0	0	0	0	0	0	0	0	0	0	0	0	0	0	0	0	0
ENSBTAG00000047819	0	0	0	0	0	0	0	0	0	0	0	0	0	0	0	0	0	0	0	0	0	0	0	0	0	0	0	0	0	0	0	0	0	0	0	0	0	0	0	0	0	0	0	0	0	0	0	0	0
ENSBTAG00000036144	0	0	0	0	0	0	0	0	0	0	0	0	0	0	0	0	0	0	0	0	0	0	0	0	0	0	0	0	0	0	0	0	0	0	0	0	0	0	0	0	0	0	0	0	0	0	0	0	0
ENSBTAG00000051732	0	0	0	0	0	0	0	0	0	0	0	0	0	0	0	0	0	0	0	0	0	0	0	0	0	0	0	0	0	0	0	0	0	0	0	0	0	0	0	0	0	0	0	0	0	0	0	0	0
ENSBTAG00000055177	0	0	0	0	0	0	0	0	0	0	0	0	0	0	0	0	0	0	0	0	0	0	0	0	0	0.532897	0	0	0	0	0	0	0	0	0	0	0	0	0	0	0	0	0	0	0	0	0	0	0
ENSBTAG00000018098	0	0	0	0	0	0	0	0	0	0	0	0	0	0	0	0	0	0	0	0	0	0	0	0	0	0	0	0	0	0	0	0	0	0	0	0	0	0	0	0	0	0	0	0	0	0	0	0	0
ENSBTAG00000052701	0	0	0	0	0	0	0	0	0	0	0	0	0	0	0	0	0	0	0	0	0	0	0	0	0	0	0	0	0	0	0	0	0	0	0	0	0	0	0	0	0	0	0	0	0	0	0	0	0
ENSBTAG00000050218	0	0	0	0	0	0	0	0	0	0	0	0	0	0	0	0	0	0	0	0	0	0	0	0	0	0	0	0	0	0	0	0	0	0	0	0	0	0	0	0	0	0	0	0	0	0	0	0	0
ENSBTAG00000049311	0	0	0	0	0	0	0	0	0	0	0	0	0	0	0	0	0	0	0	0	0	0	0	0	0	0	0	0	0	0	0	0	0	0	0	0	0	0	0	0	0	0	0	0	0	0	0	0	0
ENSBTAG00000043188	0	0	0	0	0	0	0	0	0	0	0	0	0	0	0	0	0	0	0	0	0	0	0	0	0	0	0	0	0	0	0	0	0	0	0	0	0	0	0	0	0	0	0	0	0	0	0	0	0
ENSBTAG00000011780	0	0	0	0	0	0	0	0	0	0	0	0	0	0	0	0	0	0	0	0	0	0	0	0	0	0	0	0	0	0	0	0	0	0	0	0	0	0	0	0	0	0	0	0	0	0	0	0	0
ENSBTAG00000000997	0	0	0	0	0	0	0	0	0	0	0	0	0	0	0	0	0	0	0	0	0	0	0	0	0	0	0	0	0	0	0	0	0	0	0	0	0	0	0	0	0	0	0	0	0	0	0	0	0
ENSBTAG00000019009	0	0	0	0	0	0	0	0	0	0	0	0	0	0	0	0	0	0	0	0	0	0	0	0	0	0	0	0	0	0	0	0	0	0	0	0	0	0	0	0	0	0	0	0	0	0	0	0	0
ENSBTAG00000045940	0	0	0	0	0	0	0	0	0	0	0	0	0	0	0	0	0	0	0	0	0	0	0	0	0	0	0	0	0	0	0	0	0	0	0	0	0	0	0	0	0	0	0	0	0	0	0	0	0
ENSBTAG00000054420	0	0	0	0	0	0	1.19624	0	0	0	0	0	0	0	0	0	0	0	0	0	0	0	0	0	0	0	0	0	0	0	0	0	0	0	0	0	0	0	0	0	0	0	0	0	0	0	0	0	0
ENSBTAG00000039377	0	0	0	0	0	0	0	0	0	0	0	0	0	0	0	0	0	0	0	0	0	0	0	0	0	0	0	0	0	0	0	0	0	0	0	0	0	0	0	0	0	0	0	0	0	0	0	0	0
ENSBTAG00000055043	3.6016	0.804392	0.713189	0	0.637512	0	3.58873	0	0.715018	0.88597	0.909736	0	0	1.64617	0	1.04862	0	1.08063	0	0	0	1.1518	3.23243	3.07816	0.584454	0	0.836839	1.05323	0	0.509193	0.832636	1.51359	0.556972	0	1.72524	0.553293	0.723498	0.631953	0.837613	2.26545	0.592764	1.19578	0.808211	0	2.49333	0.75987	0.892249	1.1256	1.0642
ENSBTAG00000045394	0	0	0	0	0	0	0	0	0	0	0	0	0	0	0	0	0	0	0	0	0	0	0	0	0	0	0	0	0	0	0	0	0	0	0	0	0	0	0	0	0	0	0	0	0	0	0	0	0
ENSBTAG00000016940	0	0	0	0	0	0	0	0	0	0	0	0	0	0	0	0	0	0	0	0	0	0	0	0	0	0	0	0	0	0	0	0	0	0	0	0	0	0	0	0	0	0	0	0	0	0	0	0	0
ENSBTAG00000045773	0	0	0	0	0	0	0	0	0	0	0	0	0	0	0	0	0	0	0	0	0	0	0	0	0	0	0	0	0	0	0	0	0	0	0	0	0	0	0	0	0	0	0	0	0	0	0	0	0
ENSBTAG00000051571	0	0	0	0	0	0	0	0	0	0	0	0	0	0	0	0	0	0	0	0	0	0	0	0	0	0	0	0	0	0	0	0	0	0	0	0	0	0	0	0	0	0	0	0	0	0	0	0	0
ENSBTAG00000049708	0	0	0	0	0	0	0	0	0	0	0	0	0	0	0	0	0	0	0	0	0	0	0	0	0	0	0	0	0	0	0	0	0	0	0	0	0	0	0	0	0	0	0	0	0	0	0	0	0
ENSBTAG00000043320	0	0	0	0	0	0	0	0	0	0	0	0	0	0	0	0	0	0	0	0	0	0	0	0	0	0	0	0	0	0	0	0	0	0	0	0	0	0	0	0	0	0	0	0	0	0	0	0	0
ENSBTAG00000052973	0	0	0	0	0	0	0	0	0	0	0	0	0	0	0	0	0	0	0	0	0	0	0	0	0	0	0	0	0	0	0	0	0	0	0	0	0	0	0	0	0	0	0	0	0	0	0	0	0
ENSBTAG00000012552	68.4303	56.3074	64.9002	86.0969	61.2012	53.5684	49.0459	96.9867	75.0768	56.7021	88.2444	85.2719	69.1291	47.7388	76.5205	82.8406	90.5607	75.6442	37.0654	135.343	92.6205	82.9297	54.9513	41.0421	86.4992	94.8556	43.5156	61.0875	89.6488	88.0904	46.6276	52.2188	97.4702	111.968	77.6359	66.3951	67.2853	78.3621	51.932	57.769	100.177	68.1596	70.3144	59.9509	97.2398	63.8291	67.8109	72.6011	64.916
ENSBTAG00000054960	0	0	0	0	0	0	0	0	0	0	0	0	0	0	0	0	0	0	0	0	0	0	0	0	0	0	0	0	0	0	0	0	0	0	0	0	0	0	0	0	0	0	0	0	0	0	0	0	0
ENSBTAG00000054192	0	0	0	0	0	0	0	0	0	0	0	0	0	0	0	0	0	0	0	0	0	0	0	0	0	0	0	0	0	0	0	0	0	0	0	0	0	0	0	0	0	0	0	0	0	0	0	0	0
ENSBTAG00000034045	0	0	0	0	0	0	0	0	0	0	0	0	0	0	0	0	0	0	0	0	0	0	0	0	0	0	0	0	0	0	0	0	0	0	0	0	0	0	0	0	0	0	0	0	0	0	0	0	0
ENSBTAG00000020750	0	2.41317	1.42638	1.52384	1.27502	0	0	0	3.57509	1.77194	0.909736	2.0143	0.59594	0	2.28419	1.04862	0	2.16126	1.05901	2.81964	0.487476	1.1518	0	0	0	1.59869	0	0	1.1348	1.01839	0	0	0	0.457011	0.862621	0.553293	0	0	0	0	1.18553	0	0	1.01612	0	3.03948	5.35349	1.1256	2.12839
ENSBTAG00000018311	0	0	0	0	0	0	0	0	0	0	0	0	0	0	0	0	0	0	0	0	0	0	0	0	0	0	0	0	0	0	0	0	0	0	0	0	0	0	0	0	0	0	0	0	0	0	0	0	0
ENSBTAG00000011056	0	0	0	0	0	0	0	0	0	0	0	0	0	0	0	0	0	0	0	0	0	0	0	0	0	0	0	0	0	0	0	0	0	0.914021	0	0	0	0	0	0	0	0	0	0	0	0	1.7845	0	1.0642
ENSBTAG00000049027	0	0	0	0	0	0	0	0	0	0	0	0	0	0	0	0	0	0	0	0	0	0	0	0	0	0	0	0	0	0	0	0	0	0	0	0	0	0	0	0	0	0	0	0	0	0	0	0	0
ENSBTAG00000050778	0	0	0	0	0	0	0	0	0	0	0	0	0	0	0	0	0	0	0	0	0	0	0	0	0	0	0	0	0	0	0	0	0	0	0	0	0	0	0	0	0	0	0	0	0	0	0	0	0
ENSBTAG00000006818	9.00399	12.0659	19.2561	8.38112	12.1127	7.38875	10.7662	10.0866	4.29011	13.2896	18.1947	12.0858	11.3229	13.1693	3.99734	12.5834	6.20279	9.72569	15.8852	7.0491	12.6744	4.60721	12.9297	16.4169	11.6891	11.1908	17.5736	8.42587	10.2132	14.2574	23.3138	21.1902	6.1267	5.02712	9.48883	8.29939	2.89399	2.52781	10.889	1.13272	3.55658	2.98946	5.65748	5.08059	21.1933	12.1579	18.7372	18.0096	10.642
ENSBTAG00000046565	0	0	0	0	0	0	0	0	0	0	0	0	0	0	0	0	0	0	0	0	0	0	0	0	0	0	0	0	0	0	0	0	0	0	0	0	0	0	0	0	0	0	0	0	0	0	0	0	0
ENSBTAG00000050724	0	0	0	0	0	0	0	0	0	0	0	0	0	0	0	0	0	0	0	0	0	0	0	0	0	0	0	0	0	0	0	0	0	0	0	0	0	0	0	0	0	0	0	0	0	0	0	0	0
ENSBTAG00000048623	0	0	0	0	0	0	0	0	0	0	0	0	0	0	0	0	0	0	0	0	0	0	0	0	0	0	0	0	0	0	0	0	0	0	0	0	0	0	0	0	0	0	0	0	0	0	0	0	0
ENSBTAG00000055194	0	0	0	0	0	0	0	0	0	0	0	0	0	0	0	0	0	0	0	0	0	0	0	0	0	0	0	0	0	0	0	0	0	0	0	0	0	0	0	0	0	0	0	0	0	0	0	0	0
ENSBTAG00000048505	0	0	0	0	0	0	0	0	0	0	0	0	0	0	0	0	0	0	0	0	0	0	0	0	0	0	0	0	0	0	0	0	0	0	0	0	0	0	0	0	0	0	0	0	0	0	0	0	0
ENSBTAG00000053064	0	0	0	0	0	0	0	0	0	0	0	0	0	0	0	0	0	0	0	0	0	0	0	0	0	0	0	0	0	0	0	0	0	0	0	0	0	0	0	0	0	0	0	0	0	0	0	0	0
ENSBTAG00000055100	0	0	0	0	0	0	0	0	0	0	0	0	0	0	0	0	0	0	0	0	0	0	0	0	0	0	0	0	0	0	0	0	0	0	0	0	0	0	0	0	0	0	0	0	0	0	0	0	0
ENSBTAG00000021713	0	0	1.42638	3.04768	1.27502	0	1.19624	0.775894	1.43004	0	0.909736	2.68573	1.19188	0	0	1.04862	0	0	1.05901	9.86875	0.974953	0.575901	3.23243	0	2.33782	1.06579	2.51052	0	0	4.07355	0	0	0	2.28505	0.862621	2.76646	2.17049	1.26391	0	0	1.77829	1.79367	0.808211	0	1.87	0.75987	1.7845	0.562799	0
ENSBTAG00000014138	5.40239	3.21757	8.55827	8.38112	3.18756	1.84719	7.17745	13.1902	4.29011	0.88597	1.81947	6.71432	9.53504	4.9385	13.7052	12.5834	6.20279	4.32253	7.41307	5.63928	12.1869	6.33491	10.7748	8.20843	19.287	14.9211	9.20523	6.3194	19.2915	12.2206	6.66109	7.56794	8.91156	10.9683	7.76359	3.31976	14.47	8.21538	3.35045	1.13272	4.74211	10.1641	3.23285	6.0967	9.34998	3.03948	7.13799	10.1304	2.12839
ENSBTAG00000009657	3.6016	1.60878	2.13957	0.76192	0.637512	0	0	0.775894	2.86007	3.54388	1.81947	0.671432	1.78782	0.823083	2.85524	0.524308	0	0	1.05901	1.40982	0.974953	2.3036	1.07748	0	0.584454	1.06579	1.67368	2.10647	2.26959	1.52758	0.832636	3.78397	0.556972	1.82804	1.72524	2.76646	0	2.52781	0	2.26545	1.18553	2.39156	0.808211	2.03223	2.49333	1.51974	2.67675	0.562799	1.0642
ENSBTAG00000052670	5.40239	2.41317	4.27913	3.04768	1.91254	1.84719	2.39248	2.32768	3.57509	3.54388	3.63894	2.68573	2.9797	3.29233	0.571048	4.19446	2.48111	2.16126	1.05901	0	8.2871	6.91081	3.23243	3.07816	4.09118	4.26317	5.02103	1.05323	3.40439	7.6379	4.99582	4.54076	4.45578	3.65608	0.862621	3.87305	1.447	2.52781	1.67523	1.13272	5.33488	2.98946	0	0	4.36332	3.03948	4.46124	6.75359	2.12839
ENSBTAG00000005150	1.8008	0.804392	3.56594	0.76192	1.91254	4.61797	1.19624	0.775894	1.43004	2.65791	2.72921	2.0143	1.19188	0	0	1.04862	1.24056	1.08063	1.05901	0	2.43738	2.8795	2.15495	2.05211	4.67563	4.26317	0	2.10647	1.70219	1.01839	4.16318	2.27038	2.78486	2.74206	0	2.76646	2.17049	0.631953	0.837613	2.26545	1.77829	3.58735	2.42463	4.06447	3.11666	3.79935	6.24574	1.6884	5.32099
ENSBTAG00000005950	0	0	0	0	0	0	0	0	0	0	0	0	0	0	0	0	0	0	0	0	0	0	0	0	0	0	0	0	0	0	0	0	0	0	0	0	0	0	0	0	0	0	0	0	0	0	0	0	0
ENSBTAG00000006296	9.00399	20.9142	38.5122	70.0966	62.4762	25.8606	19.1399	67.5027	47.9062	26.5791	36.3894	104.072	45.2915	30.4541	38.2602	110.629	37.2167	16.2095	28.5933	71.9009	122.844	63.3491	28.0144	29.7555	133.84	70.3423	28.4525	17.905	127.097	98.7835	28.3096	36.3261	81.318	79.0628	10.3515	41.497	80.3083	78.9941	35.1797	35.1145	102.548	99.8478	29.9038	34.548	57.3465	29.6349	35.69	70.9127	32.9901
ENSBTAG00000049423	0	0	0	0	0	0	0	0	0	0	0	0	0	0	0	0	0	0	0	0	0	0	0	0	0	0	0	0	0	0	0	0	0	0	0	0	0	0	0	0	0	0	0	0	0	0	0	0	0
ENSBTAG00000050658	1.8008	8.84831	0.713189	0.76192	7.65015	3.69438	0	0	0.715018	2.65791	0	0	0	0	1.1421	0	0	1.08063	0	1.40982	0	5.75901	0	5.13027	0	1.06579	3.34736	4.21293	0.567398	1.52758	0	2.27038	0.556972	6.39815	0	0	1.447	0	4.18806	0	4.14935	14.3494	3.23285	1.01612	2.49333	6.83883	1.7845	2.81399	4.25679
ENSBTAG00000054065	0	0	0	0	0	0	0	0	0	0	0	0	0	0	0	0	0	0	0	0	0	0	0	0	0	0.532897	0	1.05323	0	0	0	0	0	0	0	0	0	0	0.837613	0	0	0	0	0	0	0	0	0	0
ENSBTAG00000050821	0	0	0	0	0	0	0	0	0	0	0	0	0	0	0	0	0	0	0	0	0	0	0	0	0	0	0	0	0	0	0	0	0	0	0	0	0	0	0	0	0	0	0	0	0	0	0	0	0
ENSBTAG00000009775	0	0	0	0	0	0	0	0	0	0	0	0	0	0	0	0	0	0	0	0	0	0	0	0	0	0	0	1.05323	0	0	0	0	0	0	0	0	0	0	0	0	0	0	0	0	0	0	0	0	0
ENSBTAG00000006820	0	0	0	0	0	0	0	0	0	0	0	0	0	0	0	0	0	0	0	0	0	0	0	0	0	0	0	0	0	0	0	0	1.11394	2.28505	0	0	0	0	0	0	0	0	0	0	0	0	0	0	0
ENSBTAG00000020725	0	0	0	0	0	0	0	0	0	0	0	0	0	0	0	0	0	0	0	0	0	0	0	0	0	0	0	0	0	0	0	0	0	0	0	0	0	0	0.837613	0	0	0	0.808211	0	0	0	0	0	0
ENSBTAG00000013548	0	0	0	0	0	0	0	0.775894	0	0	0	0	0	0	0	0	0	1.08063	1.05901	0	0.487476	0.575901	0	0	0	0	0.836839	1.05323	0	0.509193	0	0	0.556972	1.37103	4.31311	2.76646	2.89399	0	0.837613	0	1.77829	0	1.61642	1.01612	0	0	0	0	0
ENSBTAG00000048241	0	0	0	0	0	0	0	0	0	0	0	0	0	0	0	0	0	0	0	0	0	0	0	0	0	0	0	0	0	0	0	0	0	0	0	0.553293	0	0	0	0	0	0	0	0	0	0	0	0	0
ENSBTAG00000029818	0	0	0	0	0	0	0	0	0	0	0	0	0	0	0	0	0	0	0	0	0	0	0	0	0	0	0	0	0	0	0	0	0	0	0	0	0	0	0	0	0	0	0	0	0	0	0	0	0
ENSBTAG00000029889	0	0	0	0	0	0	0	0	0	0	0	0	0	0	0	0	0	0	0	0	0	0	0	0	0	0	0	0	0	0	0	0	0	0	0	0	0	0	0	0	0	0	0	0	0	0	0	0	0
ENSBTAG00000012748	0	0	0	0	0	0	0	0	0	0	0	0	0	0	0	0	0	0	0	0	0	0	0	0	0	0	0	0	0	0	0	0	0	0	0	0	0	0	0	0	0	0	0	0	0	0	0	0	0
ENSBTAG00000006691	0	0	0	0	0	0	0	0	0	0	0	0	0	0	0	0	0	0	0	0	0	0	0	0	0	0	0	0	0	0	0	0	0	0	0	0	0	0	0	0	0	0	0	0	0	0	0	0	0
ENSBTAG00000029875	0	0	0	0	0	0	0	0	0	0	0	0	0	0	0	0	0	0	0	0	0	0	0	0	0	0	0	0	0	0	0	0	0	0	0	0	0	0	0	0	0	0	0	0	0	0	0	0	0
ENSBTAG00000030104	0	0	0	0	0	0	0	0	0	0	0	0	0	0	0	0	0	0	0	0	0	0	0	0	0	0	0	0	0	0	0	0	0	0	0	0	0	0	0	0	0	0	0	0	0	0	0	0	0
ENSBTAG00000030106	0	0	0	0	0	0	0	0	0	0	0	0	0	0	0	0	0	0	0	0	0	0	0	0	0	0	0	0	0	0	0	0	0	0	0	0	0	0	0	0	0	0	0	0	0	0	0	0	0
ENSBTAG00000048998	0	0	0	0	0	0	0	0	0	0	0	0	0	0	0	0	0	1.08063	0	0	0	0	0	1.02605	0	0	0	0	0	0	0	0	0	0	0	0	0.723498	0	0	0	0	0	0	0	0	0	0	0	0
ENSBTAG00000013002	0	0	0	0	0	0	0	0	0	0	0	0	0	0	0	0	0	0	0	0	0	0	0	0	0	0	0	0	0	0	0	0	0	0	0	0	0	0	0	0	0	0	0	0	0	0	0	0	0
ENSBTAG00000050384	0	0	0	0	0	0	0	0	0	0	0	0	0	0	0	0	0	0	0	0	0	0	0	0	0	0	0	0	0	0	0	0	0	0	0	0	0	0	0	0	0	0	0	0	0	0	0	0	0
ENSBTAG00000007844	61.2271	97.3314	34.9462	33.5245	193.166	35.0966	40.6722	59.7438	54.3413	65.5618	21.8337	17.4572	22.6457	36.2156	24.5551	20.9723	24.8111	20.532	24.3572	12.6884	50.6975	81.7779	30.1693	91.3188	18.7025	68.2108	88.7049	204.327	45.9592	30.5516	17.4854	61.3003	42.3299	93.2301	44.8563	97.3795	95.5017	38.5491	153.283	40.7781	115.589	180.563	105.067	139.208	51.1132	63.8291	46.3969	92.299	169.207
ENSBTAG00000009231	5.40239	3.21757	3.56594	6.85728	4.46259	5.54156	8.37369	6.98304	10.0102	5.31582	2.72921	7.38575	2.38376	4.11541	3.99734	8.38893	7.44334	5.40316	7.41307	2.81964	2.92486	2.8795	8.61981	2.05211	6.429	10.6579	5.85787	4.21293	8.51097	4.58274	3.33054	0.756794	4.45578	3.65608	4.31311	3.87305	3.61749	5.68757	5.02568	4.5309	7.70593	10.1641	1.61642	10.1612	2.49333	6.07896	5.35349	6.75359	5.32099
ENSBTAG00000005776	0	1.60878	0	0	0	0	0	0	0	0	0	0	0	0	0	0	0	0	0	0	0	1.1518	0	0	0	0	0	0	0	0	0	0	0	0	0	0	0	0	0	0	0	0	0	0	0	0	0	0	0
ENSBTAG00000048506	0	0	0	0	0.637512	0	0	0	0	0.88597	0	0	0	0	0	0	0	0	0	0	0	0.575901	0	0	0	0	0	1.05323	0	0.509193	0	0	0	0.457011	0	0	0	0.631953	0	0	0	0	0.808211	0	0	0	0	0.562799	0
ENSBTAG00000049615	0	0.804392	0	0	0	0	2.39248	0	0	0	0	0	0	0	0	1.04862	0	1.08063	0	0	0	1.1518	0	0	0.584454	1.06579	0	0	0	0	0	0.756794	0	0.914021	0.862621	0	0.723498	0.631953	0	1.13272	0.592764	0.597891	0	0	0.623332	0.75987	0	0	0
ENSBTAG00000010245	0	0	0	0	0	0	0	0	0	0	0	0	0	0	0	0	0	0	0	0	0	0	0	0	0	0	0	0	0	0	0	0	0	0	0	0	0	0	0	0	0	0	0	0	0	0	0	0	0
ENSBTAG00000011648	1.8008	2.41317	1.42638	5.33344	5.73761	0	0	4.65536	2.86007	0.88597	3.63894	4.70002	2.38376	7.40775	0	3.67016	2.48111	3.2419	3.17703	1.40982	1.46243	2.3036	2.15495	1.02605	2.92227	2.66448	0.836839	1.05323	2.26959	0.509193	8.32636	3.02718	2.22789	4.11309	2.58786	6.08622	1.447	5.05562	2.51284	1.13272	5.33488	2.98946	3.23285	5.08059	1.87	1.51974	0.892249	7.31639	2.12839
ENSBTAG00000052777	0	0	0	0	0	0	0	0	0	0	0	0	0	0	0	0	0	0	0	0	0	0	0	0	0	0	0	0	0	0	0	0	0	0	0	0	0	0	0	0	0	0	0	0	0	0	0	0	0
ENSBTAG00000010948	1.8008	0	1.42638	1.52384	1.91254	0.923594	2.39248	0	0	1.77194	1.81947	6.71432	4.76752	5.76158	6.85258	9.96185	3.72167	6.48379	1.05901	1.40982	0.974953	1.1518	0	1.02605	2.33782	2.66448	0	0	1.1348	3.05516	1.66527	0.756794	10.0255	10.9683	17.2524	15.4922	8.68198	8.84734	10.0514	11.3272	13.6336	4.18524	11.315	5.08059	0	3.79935	0.892249	1.1256	1.0642
ENSBTAG00000053554	0	0	0	0	0	0	0	0	0	0	0	0	0	0	0	0	0	0	0	0	0	0	0	0	0	0	0	0	0	0	0	0	0	0	0	2.21317	0	0	0	0	0	0.597891	0	0	0	0.75987	0	0	0
ENSBTAG00000023978	0	0	0	0	0	0	0	0	0	0	0	0	0	0	0	0	0	0	0	0	0.487476	0	0	0	0	0	0	0	0	0	0	0	0.556972	0.914021	0	0.553293	0.723498	0	0	0	0	1.19578	0	0	0	0.75987	0.892249	0	0
ENSBTAG00000019779	0	0	2.13957	0	0	0	0	0	0	0	0	0	0	0	0.571048	0	0	0	1.05901	1.40982	0	0	0	0	0	0	0	0	0	0	0	0	0	0	0	0	0	0	0.837613	0	0	0	0	0	0	0	0	0	0
ENSBTAG00000052586	0	0	0	0	0	0	0	0	0	0	0	0	0	0	0	0	0	0	0	0	0	0	0	0	0	0	0	0	0	0	0	0	0	0	0	0	0	0	0	0	0	0	0	0	0	0	0	0	0
ENSBTAG00000017265	7.20319	8.04392	12.8374	7.6192	14.0253	5.54156	8.37369	11.6384	11.4403	5.31582	10.9168	18.1287	16.6863	8.23083	15.9894	32.5071	11.165	11.887	15.8852	16.9179	14.6243	15.5493	11.8522	3.07816	22.2093	19.1843	6.69471	8.42587	27.8025	13.239	9.159	4.54076	19.494	16.4524	13.8019	15.4922	27.4929	26.542	10.0514	6.79635	17.1902	17.3388	13.7396	4.06447	9.97331	7.5987	3.569	7.87918	6.38518
ENSBTAG00000011144	0	0	0	0	0	0	0	0	0	0	0	0	0	0	0	0	0	0	0	0	0	0	0	0	0	0	0	0	0	0	0	0	0	0	0	0	0	0	0	0	0	0	0	0	0	0	0	0	0
ENSBTAG00000007817	3.6016	1.60878	0	1.52384	1.91254	4.61797	5.98121	0	2.14505	0.88597	7.27789	0	3.57564	3.29233	2.28419	0.524308	2.48111	7.56442	4.23604	2.81964	0.487476	5.18311	3.23243	4.10421	1.16891	2.13159	0.836839	3.1597	1.70219	4.07355	3.33054	0.756794	2.22789	4.11309	4.31311	2.76646	0.723498	1.26391	1.67523	6.79635	1.18553	1.79367	4.04106	4.06447	4.98666	4.55922	6.24574	2.81399	2.12839
ENSBTAG00000007813	0	4.02196	0.713189	2.28576	3.82507	4.61797	7.17745	2.32768	2.14505	5.31582	1.81947	4.70002	2.38376	3.29233	11.421	3.14585	6.20279	6.48379	7.41307	1.40982	4.38729	3.4554	2.15495	8.20843	2.33782	3.73028	4.1842	3.1597	2.26959	3.05516	0.832636	1.51359	2.22789	4.57011	3.45048	4.97963	10.129	1.89586	5.02568	1.13272	3.55658	2.39156	2.42463	4.06447	3.11666	6.07896	0.892249	2.2512	3.19259
ENSBTAG00000045697	0	4.02196	6.4187	0	2.55005	3.69438	5.98121	1.55179	5.00512	1.77194	0	0	2.9797	0.823083	0.571048	3.14585	0	1.08063	3.17703	1.40982	0	1.7277	6.46486	3.07816	0.584454	2.13159	3.34736	3.1597	0.567398	2.03677	3.33054	1.51359	0.556972	1.82804	0.862621	0.553293	0.723498	0.631953	0.837613	0	1.18553	2.39156	0.808211	3.04835	3.73999	0.75987	0.892249	2.2512	3.19259
ENSBTAG00000016977	43.2191	37.8064	44.2177	25.1434	13.3878	51.7213	35.8873	20.9491	21.4505	60.246	62.7718	30.8859	23.8376	68.3159	26.2682	41.4203	28.5328	66.9992	59.3046	26.7866	18.5241	14.9734	96.9729	59.5111	21.0404	14.3882	35.9841	21.0647	19.8589	23.4229	51.6234	39.3533	25.6207	19.6515	41.4058	26.5581	14.47	19.5905	41.043	46.4417	18.3757	12.5557	46.0681	31.4996	19.3233	60.7896	43.7202	19.1352	19.1556
ENSBTAG00000010726	1.8008	9.6527	4.99232	5.33344	8.28766	3.69438	17.9436	1.55179	8.58021	7.08776	8.18762	3.35716	7.74722	8.23083	5.13944	3.67016	7.44334	1.08063	5.29505	5.63928	9.74953	5.18311	4.30991	9.23448	5.26009	8.52634	7.53155	4.21293	6.24138	7.1287	14.9874	9.08153	2.78486	9.14021	8.62621	4.97963	6.51148	5.68757	6.7009	3.39817	2.96382	5.38102	7.2739	10.1612	12.4666	4.55922	4.46124	9.00478	3.19259
ENSBTAG00000042692	0	0	0	0	0	0	0	0	0	0	0	0	0	0	0	0	0	0	0	0	0	0	0	0	0	0	0	0	0	0	0	0	0	0	0	0	0	0	0	0	0	0	0	0	0	0	0	0	0
ENSBTAG00000033167	0	0	0	0	0	0	0	0	0	0	0	0	0	0	0	0	0	0	0	0	0	0	0	0	0	0	0	0	0	0	0	0	0	0	0	0	0	0	0	0	0	0	0	0	0	0	0	0	0
ENSBTAG00000054473	0	0	0	0	0	0	0	0	0	0	0	0	0	0	0	0	0	0	0	0	0	0	0	0	0	0	0	0	0	0	0	0	0	0	0	0	0	0	0	0	0	0	0	0	0	0	0	0	0
ENSBTAG00000013046	88.2391	65.1557	74.1716	28.191	32.5131	82.1999	64.5971	26.3804	35.0359	71.7636	75.5081	65.1289	80.4519	141.57	60.5311	57.6739	111.65	136.16	109.078	45.1143	33.6359	17.8529	81.8882	66.6935	35.0673	21.8488	71.1313	34.7567	28.9373	36.6619	70.7741	56.7595	27.2917	27.4206	83.6743	57.5424	30.3869	54.9799	53.6072	94.0162	26.6744	11.3599	42.8352	49.7898	59.2165	66.1087	47.2892	40.5215	38.3111
ENSBTAG00000013045	93.6415	80.4392	65.6134	60.1917	40.1633	65.5752	72.9707	33.3634	54.3413	62.0179	64.5913	53.0431	63.1697	88.893	70.81	42.4689	40.9384	121.031	99.547	35.2455	35.0983	33.9781	91.5855	73.8758	31.5605	36.7699	70.2945	64.2472	22.6959	25.4597	51.6234	71.1386	41.216	32.4477	79.3612	60.3089	34.0044	33.4935	58.6329	50.9726	34.3803	37.6671	58.9994	58.9348	55.4765	92.7041	65.1342	42.7727	63.8518
ENSBTAG00000042370	0	0	0	0	0	0	0	0	0	0	0	0	0	0	0	0	0	0	0	0	0	0	0	0	0	0	0	0	0	0	0	0	0	0	0	0	0	0	0	0	0	0	0	0	0	0	0	0	0
ENSBTAG00000049272	0	0	0	0	0	0	0	0	0	0	0	0	0	0	0	0	0	0	0	0	0	0	0	0	0	0	0	0	0	0	0	0	0	0	0	0	0	0	0	0	0	0	0	0	0	0	0	0	0
ENSBTAG00000043347	0	0	0	0	0	0	0	0	0	0	0	0	0	0	0	0	0	0	0	0	0	0	0	0	0	0	0	0	0	0	0	0	0	0	0	0	0	0	0	0	0	0	0	0	0	0	0	0	0
ENSBTAG00000013044	0	1.60878	0.713189	0.76192	0	0	0	0	2.14505	0	0	0	1.19188	0	0.571048	1.04862	4.96223	1.08063	0	0	0	0	0	1.02605	0	0	0	0	1.70219	0.509193	0	0	0	0	0	0.553293	1.447	0	0	2.26545	0	0.597891	0.808211	0	0	0	0	1.1256	1.0642
ENSBTAG00000023820	0	0	0	0	0	0	0	0	0	0	0	0	0	0	0	0	0	0	0	0	0	0	0	0	0	0	0	0	0	0	0	0	0	0	0	0	0	0	0	0	0	0	0	0	0	0	0	0	0
ENSBTAG00000051663	0	0	0	0	0	0.923594	0	0	0	0	0.909736	0	0	0	0	0	0	0	0	0	0	0	0	0	0	0	0	0	0	0	0	0	0	0	0	0	0	0	0	0	0	0	0	0	0	0	0	0	0
ENSBTAG00000020185	0	0	0	0	0.637512	0	0	1.55179	0	0	0	0	0	0	0	0	1.24056	0	0	0	0	0	0	1.02605	0	0.532897	0.836839	0	0	0.509193	0	0	0	0.457011	0.862621	0	0	0.631953	0	0	0	0.597891	0	1.01612	0	0.75987	0	0.562799	0
ENSBTAG00000047917	0	0	0	0	0	0	0	0	0	0	0	0	0	0	0	0	0	0	0	0	0	0	0	0	0	0	0	0	0	0	0	0	0	0	0	0	0	0	0	0	0	0	0	0	0	0	0	0	0
ENSBTAG00000050830	0	0	0	0	0	0	0	0	0	0	0	0	0	0	0	0	0	0	0	0	0	0	0	0	0	0	0	0	0	0	0	0	0	0	0	0	0	0	0	0	0	0	0	0	0	0	0	0	0
ENSBTAG00000014095	3.6016	5.63074	2.13957	2.28576	1.27502	4.61797	1.19624	0.775894	3.57509	6.20179	4.54868	4.70002	11.9188	4.9385	1.71315	8.38893	6.20279	8.64505	1.05901	1.40982	2.92486	2.3036	16.1621	2.05211	5.26009	3.73028	8.36839	2.10647	3.97178	4.07355	3.33054	3.02718	4.45578	4.11309	2.58786	3.31976	4.34099	5.68757	3.35045	2.26545	2.96382	2.39156	4.04106	7.11282	5.60999	5.31909	5.35349	1.6884	9.57778
ENSBTAG00000005250	0	0	0	0	0	0	0	0	2.14505	0	0	0.671432	1.19188	0.823083	2.85524	2.09723	2.48111	0	0	2.81964	0	0	0	1.02605	0	1.06579	0	0	0	0	0	0	0.556972	0.914021	0	0	0	0	0	0	0	0.597891	0	0	0	0	0	0	0
ENSBTAG00000000520	0	0	0	0	0	0	0	0	0	0	0	0	0	0	0	0	0	0	0	0	0	0	0	0	0	0	0	0	0	0	0	0	0	0	0	0	0	0	0	0	0	0	0	0	0	0	0	0	0
ENSBTAG00000011350	1.8008	9.6527	5.70551	12.1907	5.73761	5.54156	8.37369	3.87947	9.29523	7.08776	13.646	12.0858	7.74722	8.23083	14.2762	9.43754	11.165	10.8063	9.53109	8.45893	7.79962	7.48671	5.38738	6.15632	11.1046	9.59214	8.36839	8.42587	9.64576	14.7666	8.32636	9.08153	7.24064	6.85516	4.31311	14.3856	10.8525	12.0071	9.21374	16.9909	7.11317	4.78313	6.46569	9.14506	5.60999	13.6777	5.35349	6.75359	5.32099
ENSBTAG00000008319	0	0	0	0	0	0	0	0	0	0	0	0	0	0	0	0	0	0	0	0	0	0	0	0	0	0	0	0	0	0	0	0	0.556972	1.37103	0.862621	3.31976	1.447	2.52781	0	2.26545	1.77829	0	1.61642	5.08059	0	0	0	0	0
ENSBTAG00000017430	0	0	0	0	0	0	0	0	0	0	0	0	0	0	0	0	0	0	0	0	0	0	0	0	0	0	0	0	0	0	0	0	0	0	0	0	0	0	0	0	0	0	0	0	0	0	0	0	0
ENSBTAG00000043002	0	0	0	0	0	0	0	0	0	0	0	0	0	0	0	0	0	0	0	0	0	0	0	0	0	0	0	0	0	0	0	0	0	0	0	0	0	0	0	0	0	0	0	0	0	0	0	0	0
ENSBTAG00000009959	0	2.41317	0.713189	0.76192	1.91254	2.77078	1.19624	1.55179	4.29011	0	0	0	0	0	1.71315	0	0	0	0	0	0	6.33491	0	2.05211	0	3.19738	0.836839	2.10647	0	2.03677	0.832636	3.02718	1.11394	0.914021	0	1.65988	0.723498	0	1.67523	0	3.55658	4.18524	0.808211	0	0.623332	1.51974	0.892249	2.2512	3.19259
ENSBTAG00000020547	61.2271	123.876	141.211	102.097	156.828	143.157	118.428	85.3483	107.968	139.983	162.843	157.115	212.155	251.04	43.3997	191.897	234.465	199.917	266.871	136.753	140.393	144.551	160.544	171.351	136.762	85.2634	178.247	166.411	157.169	156.831	199	146.818	138.129	178.234	160.448	121.171	182.321	161.148	166.685	178.971	118.553	142.896	128.506	169.692	160.196	155.013	146.329	185.724	148.988
ENSBTAG00000042885	0	0	0	0	0	0	0	0	0	0	0	0	0	0	0	0	0	0	0	0	0	0	0	0	0	0	0	0	0	0	0	0	0	0	0	0	0	0	0	0	0	0	0	0	0	0	0	0	0
ENSBTAG00000020551	1.8008	4.82635	6.4187	2.28576	0	2.77078	5.98121	1.55179	0	6.20179	3.63894	1.34286	4.76752	4.11541	1.1421	4.19446	1.24056	6.48379	6.35406	1.40982	2.43738	0.575901	5.38738	5.13027	4.09118	2.13159	9.20523	2.10647	1.1348	3.56435	7.49372	6.05435	1.11394	3.19907	6.03835	3.31976	0.723498	3.79172	0.837613	3.39817	0.592764	0.597891	2.42463	4.06447	2.49333	5.31909	3.569	6.19079	5.32099
ENSBTAG00000010146	0	0	0	0	0	0	0	0	0	0	0	0	0	0	0	0	0	0	0	0	0	0	0	0	0	0	0	0	0	0	0	0	0	0	0	0	0	0	0	0	0	0	0	0	0	0	0	0	0
ENSBTAG00000001058	0	0	0	0	0	0	0	0	0	0	0	0	0	0	0	0	0	0	0	0	0	0	0	0	0	0	0	0	0	0	0	0	0	0	0	0	0	0	0	0	0	0	0	0	0	0	0	0	0
ENSBTAG00000001059	3.6016	10.4571	8.55827	6.85728	10.8377	12.0067	13.1587	6.98304	5.00512	7.97373	10.9168	16.1144	13.7066	13.1693	14.8473	16.7779	16.1272	7.56442	13.7671	4.22946	24.3738	18.4288	4.30991	7.18237	11.1046	9.59214	12.5526	14.7453	14.1849	13.239	15.8201	9.83832	16.1522	16.9094	10.3515	14.9389	10.129	13.271	4.18806	5.66362	14.2263	9.56626	16.1642	18.2901	15.5833	8.35857	13.3837	15.1956	6.38518
ENSBTAG00000021421	52.2231	79.6348	79.8771	28.191	26.7755	120.067	82.5407	27.1563	42.186	82.3953	59.1328	55.7289	47.0793	142.393	117.636	46.1391	60.7873	81.0474	133.435	19.7375	44.8478	42.6166	59.2612	101.579	33.8983	25.579	65.2734	70.5666	28.9373	30.5516	84.0962	83.2473	58.4821	81.8049	113.866	116.191	44.8569	34.7574	82.9237	94.0162	71.1317	38.8629	126.081	110.757	37.3999	94.2239	100.824	44.4611	45.7605
ENSBTAG00000043634	0	0	0	0	0	0	0	0	0	0	0	0	0	0	0	0	0	0	0	0	0	0	0	0	0	0	0	0	0	0	0	0	0	0	0	0	0	0	0	0	0	0	0	0	0	0	0	0	0
ENSBTAG00000021422	0	0	0	0	0.637512	0	0	0	0	0.88597	0	0	0	0	0	0	0	0	0	0	0	0.575901	0	0	0	1.06579	0	1.05323	0	0	0	0	0.556972	0.457011	0	0.553293	0	0	1.67523	0	0.592764	0	1.61642	0	0	0	0	0	1.0642
ENSBTAG00000048637	0	0	0	0	0	0	0	0	0	0	0	0	0	0	0	0	0	0	0	0	0	0	0	0	0	0	0	0	0	0	0	0	0	0	0	0	0	0	0	0	0	0	0	0	0	0	0	0	0
ENSBTAG00000038379	68.4303	40.2196	54.9155	20.5718	19.1254	56.3392	45.4572	10.0866	19.3055	37.2108	44.5771	18.8001	35.7564	69.962	62.2443	12.0591	24.8111	48.6284	60.3636	23.967	9.26205	14.9734	66.8035	38.99	12.2735	8.52634	56.9051	36.8632	11.348	13.7482	64.113	45.4076	19.494	40.2169	80.2238	50.9029	25.3224	18.3266	42.7182	48.7072	25.4889	19.1325	69.5062	56.9026	32.4133	54.7106	50.8582	30.9539	27.6691
ENSBTAG00000013462	0	0	0	0	0.637512	0	2.39248	0.775894	0	0	0	0	0	0	5.13944	0	0	0	0	0	0	1.7277	0	0	0	0.532897	1.67368	4.21293	0.567398	0.509193	0	0.756794	0	0	0	0.553293	0	0	0	0	0.592764	0.597891	0	0	0	1.51974	0	0	0
ENSBTAG00000047138	0	0.804392	0	0	0	0	0	0	0	0	0	0	0	0	0	0	0	0	0	0	0	0	0	0	0	0	0	0	0	0	0	0	0	0	0	0	0	0	0	1.13272	0	0	0	0	0	0	0	0	0
ENSBTAG00000047531	7.20319	8.04392	9.98464	12.1907	10.8377	4.61797	5.98121	13.1902	11.4403	10.6316	15.4655	28.8716	19.0701	14.8155	27.4103	24.6425	9.92446	6.48379	14.8261	7.0491	17.5491	6.91081	8.61981	10.2605	15.7803	3.73028	11.7157	4.21293	17.5893	12.2206	11.6569	9.83832	14.4813	9.14021	5.17573	7.19281	5.78798	13.903	7.53851	7.92907	11.2625	2.39156	4.84927	5.08059	17.4533	7.5987	6.24574	24.7631	10.642
ENSBTAG00000047702	1.8008	6.43513	4.99232	1.52384	1.27502	4.61797	4.78497	2.32768	1.43004	2.65791	6.36815	1.34286	0.59594	4.9385	2.85524	0	4.96223	11.887	12.7081	0	1.94991	4.0313	8.61981	6.15632	1.75336	0.532897	5.85787	2.10647	1.1348	1.52758	6.66109	6.05435	2.22789	1.37103	11.2141	3.87305	2.17049	2.52781	1.67523	1.13272	1.18553	0.597891	2.42463	7.11282	3.11666	3.79935	4.46124	0.562799	4.25679
ENSBTAG00000047827	0	5.63074	4.99232	10.6669	5.1001	5.54156	7.17745	8.53483	7.15018	4.42985	1.81947	12.7572	8.9391	5.76158	1.71315	15.7292	11.165	8.64505	8.47208	16.9179	3.89981	4.0313	4.30991	3.07816	5.84454	4.26317	0.836839	4.21293	6.24138	8.14709	2.49791	4.54076	12.2534	8.6832	4.31311	5.53293	7.95848	6.31953	4.18806	6.79635	10.6698	5.38102	5.65748	2.03223	6.85665	2.27961	2.67675	5.62799	2.12839
ENSBTAG00000011904	9.00399	0.804392	2.85276	0	4.46259	0	0	5.43125	0	1.77194	0.909736	0	2.38376	0.823083	1.71315	1.57292	3.72167	2.16126	2.11802	1.40982	1.94991	0	3.23243	2.05211	1.75336	0	1.67368	3.1597	0.567398	1.01839	4.16318	0.756794	0	1.82804	3.45048	1.10659	0	1.26391	5.86329	2.26545	0.592764	1.19578	0.808211	0	0.623332	3.03948	0	2.2512	4.25679
ENSBTAG00000045033	0	0	0	0	0	0	0	0	0	0	0	0	0	0	0	0	0	0	0	0	0	0	0	0	0	0	0	0	0	0	0	0	0	0	0	0	0	0	0	0	0	0	0	0	0	0	0	0	0
ENSBTAG00000008278	9.00399	4.02196	3.56594	3.8096	3.82507	0	4.78497	7.75894	2.14505	5.31582	1.81947	6.04289	5.9594	4.9385	2.28419	3.67016	0	0	0	5.63928	4.38729	4.0313	2.15495	4.10421	7.01345	3.73028	5.85787	4.21293	7.94357	5.60112	4.16318	6.05435	3.89881	6.39815	0.862621	2.21317	5.78798	2.52781	0	3.39817	1.77829	2.39156	1.61642	2.03223	1.87	3.79935	2.67675	9.56758	5.32099
ENSBTAG00000016085	12.6056	9.6527	9.98464	4.57152	8.28766	5.54156	9.56993	11.6384	7.86519	3.54388	6.36815	13.4286	9.53504	10.7001	11.992	8.91323	9.92446	6.48379	12.7081	9.86875	7.79962	1.7277	7.54233	4.10421	4.67563	6.39476	3.34736	7.37263	8.51097	7.6379	3.33054	6.05435	10.0255	2.74206	4.31311	8.85268	5.06449	8.21538	6.7009	6.79635	4.74211	7.17469	1.61642	8.12894	5.60999	3.79935	7.13799	11.256	6.38518
ENSBTAG00000047855	12.6056	28.9581	24.9616	34.2864	22.3129	22.1663	26.3173	21.725	23.5956	24.8072	30.931	14.7715	20.8579	19.754	26.2682	20.9723	29.7734	24.8545	20.1212	29.6062	16.5742	28.2191	17.2396	31.8077	15.1958	21.3159	25.1052	23.1711	23.8307	29.024	21.6485	19.6766	24.5068	15.0813	14.6646	22.685	15.917	25.9101	25.1284	30.5836	14.8191	17.3388	20.2053	24.3868	21.8166	19.7566	24.983	20.2608	19.1556
ENSBTAG00000052492	0	0	0	0	0	0	0	0	0	0	0	0	0	0	0	0	0	0	0	0	0	0	0	0	0	0	0	0	0	0	0	0	0	0	0	0	0	0	0	0	0	0	0	0	0	0	0	0	0
ENSBTAG00000020299	0	0	0	0	0	0	0	0	0	0	0	0	0	0	0	0	0	0	0	0	0	0	0	0	0	0	0	0	0	0	0	0	0	0	0	0	0	0	0	0	0	0	0	0	0	0	0	0	0
ENSBTAG00000020300	0	0	0	0	0	0	0	0	0	0	0	0	0	0	0	0	0	0	0	0	0	0	0	0	0	0	0	0	0	0	0	0	0	0	0	0	0	0	0	0	0	0	0	0	0	0	0	0	0
ENSBTAG00000020127	0	0	0	0	0	0	0	0	0	0	0	0	0	0	0	0.524308	0	0	0	0	0	0	0	0	0	0	0	0	0	0	0	0	0	0	0	0	0	0	0	0	0	0	0	0	0	0	0	0	0
ENSBTAG00000051850	0	0	0.713189	0	0	0	0	0	0.715018	0	0.909736	0	0.59594	0	0	0	0	0	0	0	0	0	0	0	0	0.532897	0	0	0	0.509193	0	0	0	0	0	0	0	0.631953	0	0	0.592764	0	0.808211	0	0	0	0.892249	0	0
ENSBTAG00000011190	325.944	298.429	142.638	86.0969	129.415	148.699	281.117	90.0036	70.0717	266.677	327.505	92.6576	211.559	281.494	167.888	115.872	132.74	274.48	295.464	64.8518	144.293	61.6214	547.358	336.546	157.218	67.6779	271.973	102.164	101.564	111.513	306.41	318.61	72.4064	75.4067	269.138	126.151	48.4744	96.0568	96.3255	125.732	41.4935	41.8524	109.917	221.514	261.176	211.244	177.558	158.146	217.096
ENSBTAG00000022314	0	0	2.85276	5.33344	2.55005	7.38875	8.37369	11.6384	5.00512	4.42985	6.36815	10.7429	4.17158	0	12.5631	16.7779	9.92446	1.08063	0	7.0491	21.449	9.21441	1.07748	6.15632	12.858	7.99345	4.1842	1.05323	20.9937	11.2022	0	0.756794	11.1394	5.02712	0.862621	1.65988	10.129	5.68757	0.837613	0	11.2625	5.38102	0.808211	1.01612	8.72665	5.31909	2.67675	9.56758	1.0642
ENSBTAG00000052040	1.8008	0.804392	2.13957	0	3.18756	1.84719	2.39248	0	0	0	2.72921	2.0143	1.19188	3.29233	0	0.524308	0	0	1.05901	1.40982	0.487476	2.3036	1.07748	4.10421	0.584454	0	0.836839	6.3194	1.1348	0	0.832636	2.27038	2.22789	4.11309	1.72524	4.97963	1.447	1.26391	0	1.13272	2.37106	0.597891	4.84927	2.03223	2.49333	0.75987	1.7845	5.06519	1.0642
ENSBTAG00000007454	390.773	661.21	775.236	393.151	413.108	712.091	746.455	245.958	373.954	765.478	721.421	455.231	468.409	934.199	911.964	350.238	411.865	544.638	830.264	262.227	372.919	309.259	869.523	875.224	387.493	266.981	994.165	716.199	389.802	423.649	1068.27	821.878	395.45	624.276	985.113	910.167	422.523	415.825	582.978	851.809	605.805	298.946	949.649	1066.92	506.769	860.933	866.374	532.971	478.889
ENSBTAG00000042493	0	0	0	0	0	0	0	0	0	0	0.909736	0	0	0	0	0	0	0	0	0	0	0	0	0	0	0	0	0	0	0	0	0	0	0	0	0	0	0	0	0	0	0	0	0	0	0	0	0	0
ENSBTAG00000007455	37.8168	32.9801	34.2331	44.9533	26.7755	54.492	63.4008	39.5706	42.9011	47.8424	40.0284	81.9147	50.6549	68.3159	26.8393	71.8302	64.509	58.3541	75.1897	43.7044	44.3603	19.5806	72.1909	35.9119	60.7832	23.9803	46.0261	22.1179	51.0658	56.5204	62.4477	41.6237	69.0646	33.3618	43.9937	26.5581	32.5574	44.2367	30.1541	48.7072	21.9323	12.5557	20.2053	25.4029	40.5166	39.5132	34.7977	33.2051	15.963
ENSBTAG00000007456	0	4.82635	0.713189	0	2.55005	0.923594	1.19624	4.65536	0	0.88597	4.54868	3.35716	1.78782	3.29233	0	1.57292	1.24056	1.08063	2.11802	1.40982	1.94991	1.7277	4.30991	6.15632	5.26009	3.73028	3.34736	4.21293	2.83699	2.54597	4.99582	3.78397	0.556972	1.37103	1.72524	0.553293	6.51148	2.52781	5.02568	2.26545	1.18553	1.79367	4.04106	2.03223	1.87	1.51974	10.707	3.37679	2.12839
ENSBTAG00000051720	1.8008	6.43513	2.13957	1.52384	2.55005	10.1595	4.78497	2.32768	3.57509	4.42985	4.54868	4.02859	0.59594	0.823083	3.42629	1.57292	3.72167	6.48379	6.35406	18.3277	0	0.575901	1.07748	0	0.584454	1.06579	0.836839	1.05323	0.567398	0	0	1.51359	0	0	0.862621	2.21317	1.447	0.631953	3.35045	4.5309	0.592764	0.597891	0.808211	0	0	3.03948	0.892249	0	3.19259
ENSBTAG00000054681	0	0	0	0	0	0	0	0	0	0	0	0	0	0	0	0	0	0	0	0	0	0	0	0	0	0	0	0	0	0	0	0	0	0	0	0	0	0	0	0	0	0	0	0	0	0	0	0	0
ENSBTAG00000012117	27.012	41.024	39.2254	109.716	86.7017	37.8674	40.6722	78.3652	100.102	37.2108	92.7931	188.672	132.299	60.9081	45.1128	186.654	166.235	39.9834	59.3046	170.588	114.557	63.925	46.3315	47.1985	125.658	71.4081	60.2524	31.597	112.345	123.734	59.9498	65.8411	100.812	53.9272	23.2908	42.6035	63.6678	148.509	33.5045	55.5035	87.7291	53.2123	17.7807	39.6286	107.836	34.1942	40.1512	95.113	30.8617
ENSBTAG00000012125	28.8128	53.8942	74.8848	104.383	45.9009	52.6449	68.1858	65.1751	63.6366	59.36	54.5842	98.7005	41.7158	46.0926	45.6839	62.3926	85.5985	61.596	63.5406	121.245	48.2602	42.0407	48.4864	32.8337	57.861	41.033	38.4946	23.1711	41.42	59.5756	62.4477	63.5707	53.4694	35.1898	30.1917	53.6694	27.4929	40.445	50.2568	49.8399	52.1632	40.0587	29.0956	37.5963	38.0233	42.5527	37.4745	40.5215	23.4123
ENSBTAG00000033032	59.4263	53.0898	42.0781	13.7146	29.3256	48.9505	55.0271	26.3804	29.3157	44.2985	51.855	26.1858	47.6752	48.5619	30.8366	20.448	39.6978	78.8861	74.1307	32.4259	19.0116	27.0673	60.3387	50.2766	16.3647	25.579	41.842	28.4373	10.2132	31.57	64.113	40.8669	17.8231	29.2487	73.3228	47.0299	22.4284	20.8544	46.9063	43.0435	22.525	17.9367	37.9859	38.6125	22.44	39.5132	39.259	32.0795	46.8247
ENSBTAG00000008552	0	0	0.713189	0.76192	0	0.923594	0	0	0	0	0	1.34286	0	0	0.571048	0	0	0	0	0	0	0	0	0	0	0.532897	0	1.05323	0	0	0	0	0.556972	1.37103	0	0.553293	0	0	0	0	0	0.597891	0	0	0	0.75987	0	0	0
ENSBTAG00000054868	0	0.804392	0.713189	7.6192	3.18756	3.69438	3.58873	3.87947	2.14505	1.77194	0.909736	6.71432	8.34316	3.29233	6.85258	12.5834	3.72167	2.16126	4.23604	7.0491	6.82467	5.75901	0	3.07816	7.59791	6.39476	1.67368	2.10647	7.37617	6.61951	3.33054	3.78397	11.1394	8.6832	0	3.31976	4.34099	7.58343	1.67523	4.5309	10.6698	4.78313	4.04106	4.06447	4.36332	1.51974	1.7845	5.06519	3.19259
ENSBTAG00000014331	0	0.804392	2.85276	2.28576	1.27502	2.77078	0	0	0.715018	1.77194	0.909736	2.68573	0.59594	2.46925	2.28419	0.524308	1.24056	2.16126	1.05901	0	0.974953	0	2.15495	2.05211	4.09118	1.06579	4.1842	1.05323	1.70219	2.54597	1.66527	3.02718	3.34183	1.82804	0	4.42634	0.723498	3.15976	0	4.5309	1.18553	1.79367	0.808211	2.03223	2.49333	3.03948	0.892249	2.81399	1.0642
ENSBTAG00000014333	0	0	0	0	0	0	0	0	0	0	0	0	0	0	0.571048	0	0	0	0	0	0	0	0	0	0	0	0	0	0	0	0	0	0	0	0	0	0	0	0	0	0	0	0	0	0	0	0	0	0
ENSBTAG00000012747	1.8008	0.804392	1.42638	1.52384	0.637512	0.923594	0	2.32768	0.715018	0	1.81947	0.671432	2.38376	1.64617	1.71315	1.04862	3.72167	3.2419	2.11802	0	0.487476	0.575901	1.07748	3.07816	1.16891	0.532897	0.836839	2.10647	0.567398	1.01839	1.66527	0.756794	0.556972	0	1.72524	0.553293	0	0	2.51284	1.13272	0	0.597891	0	1.01612	2.49333	0.75987	2.67675	2.81399	0
ENSBTAG00000019512	3.6016	11.2615	15.6902	0.76192	2.55005	12.0067	16.7474	0.775894	0.715018	7.08776	10.0071	4.02859	6.55534	18.9309	3.42629	1.57292	4.96223	9.72569	9.53109	0	0.487476	1.1518	24.782	7.18237	0	1.06579	12.5526	5.26617	2.26959	1.01839	10.8243	10.5951	1.67092	0.457011	9.48883	3.31976	0	2.52781	7.53851	10.1945	2.96382	3.58735	4.04106	15.2418	4.98666	12.9178	8.03024	4.50239	8.51358
ENSBTAG00000053534	0	0	0	0	0	0	0	0	0	0	0	0	0	0	0	0	0	0	0	0	0	0	0	0	0	0	0	0	0	0	0	0	0	0	0	0	0	0	0	0	0	0	0	0	0	0	0	0	0
ENSBTAG00000006268	5.40239	1.60878	2.85276	1.52384	3.82507	1.84719	1.19624	5.43125	1.43004	3.54388	3.63894	8.05718	2.9797	2.46925	11.421	5.24308	11.165	5.40316	3.17703	7.0491	2.92486	4.0313	2.15495	5.13027	8.18236	2.66448	0	1.05323	5.10658	3.56435	7.49372	1.51359	3.34183	3.19907	2.58786	2.21317	2.89399	4.42367	2.51284	1.13272	1.77829	2.39156	4.04106	3.04835	3.73999	2.27961	2.67675	1.6884	5.32099
ENSBTAG00000001900	0	0	0	0	0	0	0	0	0	0	0	0	0	0	0	0	0	0	0	0	0	0	0	0	0	0	0	0	0	0	0	0	0	0	0	0	0	0	0	0	0	0	0	0	0	0	0	0	0
ENSBTAG00000048914	0	0	0	0	0	0	0	0	0	0	0	0	0	0	0	0	0	0	0	0	0	0	0	0	0	0	0	0	0	0	0	0	0	0	0	0	0	0	0	0	0	0	0	0	0	0	0	0	0
ENSBTAG00000055292	0	0	0	0	0	0	0	0	0	0	0	0	0	0	0	0	0	0	0	0	0	0	0	0	0	0	0	0	0	0	0	0	0	0	0	0	0	0	0	0	0	0	0	0	0	0	0	0	0
ENSBTAG00000053848	0	0	0	0	0	0	0	0	0	0	0	0	0	0	0	0	0	0	0	0	0	0	0	0	0	0	0	0	0	0	0	0	0	0	0	0	0	0	0	0	0	0	0	0	0	0	0	0	0
ENSBTAG00000043130	0	0	0	0	0	0	0	0	0	0	0	0	0	0	0	0	0	0	0	0	0	0	0	0	0	0	0	0	0	0	0	0	0	0	0	0	0	0	0	0	0	0	0	0	0	0	0	0	0
ENSBTAG00000048534	0	0	0	0	0	0	0	0	0	0	0	0	0	0	0	0	0	0	0	0	0	0	0	0	0	0	0	0	0	0	0	0	0	0	0	0	0	0	0	0	0	0	0	0	0	0	0	0	0
ENSBTAG00000052652	0	0	0	0	0	0	0	0	0	0	0	0	0	0.823083	0	0	0	0	1.05901	0	0	0	0	0	0	0	0	0	0	0	0	0	0	0	0.862621	0	0	0	0	0	0	0	0	0	0	0	0	0	1.0642
ENSBTAG00000049584	0	0	0	0	0	0	0	0	0	0	0	0	0	0	0	0	0	0	0	0	0	0	0	0	0	0	0	0	0	0	0	0	0	0	0	0	0	0	0	0	0	0	0	0	0	0	0	0	0
ENSBTAG00000054052	0	0	0	0	0	0	0	0	0	0	0	0	0	0	0	0	0	0	0	0	0	0	0	0	0	0	0	0	0	0	0	0	0	0	0	0	0	0	0	0	0	0	0	0	0	0	0	0	0
ENSBTAG00000048281	0	0	0	0	0	0	0	0	0	0	0	0	0	0	0	0	0	0	0	0	0	0	0	0	0	0	0	0	0	0	0	0	0	0	0	0	0	0	0	0	0	0	0	0	0	0	0	0	0
ENSBTAG00000049678	0	0	0	0	0	0	0	0	0	0	0	0	0	0	0	0	0	0	0	0	0	0	0	0	0	0	0	0	0	0	0	0	0	0	0	0	0	0	0	0	0	0	0	0	0	0	0	0	0
ENSBTAG00000036343	0	0	0	0	0	0	0	0	0	0	0	0	0	0	0	0	0	0	0	0	0	0	0	0	0	0	0	0	0	0	0	0	0	0	0	0	0	0	0	0	0	0	0	0	0	0	0	0	0
ENSBTAG00000049844	0	0	0	0	0	0	0	0	0	0	0	0	0	0	0	0	0	0	0	0	0	0	0	0	0	0	0	0	0	0	0	0	0	0	0	0	0	0	0	0	0	0	0	0	0	0	0	0	0
ENSBTAG00000033445	0	0	0	0	0	0	0	0	0	0	0	0	0	0	0	0	0	0	0	0	0	0	0	0	0	0	0	0	0	0	0	0	0	0	0	0	0	0	0	0	0	0	0	0	0	0	0	0	0
ENSBTAG00000049694	0	0	0	0	0	0	0	0	0	0	0	0	0	0	0	0	0	0	0	0	0	0	0	0	0	0	0	0	0	0	0	0	0	0	0	0	0	0	0	0	0	0	0	0	0	0	0	0	0
ENSBTAG00000051023	23.4104	7.23952	4.27913	6.85728	7.01264	12.0067	7.17745	3.10357	6.43516	7.97373	8.18762	0	11.9188	9.87699	1.71315	1.57292	9.92446	10.8063	11.6491	2.81964	4.87476	4.60721	8.61981	11.2866	4.09118	2.13159	4.1842	10.5323	3.40439	6.61951	9.159	14.3791	3.34183	4.57011	18.115	3.87305	8.68198	4.42367	9.21374	12.46	3.55658	1.19578	4.84927	3.04835	9.97331	13.6777	6.24574	11.256	10.642
ENSBTAG00000019942	0	0	0	0	0	0	0	0	0	0	0	0	0	0	0	0	0	0	0	0	0	0	0	0	0	0	0	0	0	0	0	0	0	0	0	0	0	0	0	0	0	0	0	0	0	0	0	0	0
ENSBTAG00000033749	0	0	0	0	0	0	0	0	0	0	0	0	0	0	0	0.524308	0	0	0	0	0	0	0	1.02605	0	0	0	0	0.567398	0	0	0	0	0	0	0	0	0	0	0	0	0.597891	0.808211	0	0	0	0	0	0
ENSBTAG00000051994	0	0	0	0	0	0	0	0	0	0	0	0	0	0	0	0	0	0	0	0	0	0	0	0	0	0	0	0	0	0	0	0	0	0	0	0	0	0	0	0	0	0	0	0	0	0	0	0	0
ENSBTAG00000001911	0	0	0	0	0.637512	0	0	0	0	0	0	0	0	0	0	0	0	0	0	0	0	0	0	0	0	0	0	0	0	0	0	0	0	0	0	0	0	0	0	0	0	0	0	0	0	0	0	0	0
ENSBTAG00000046895	0	0	0	0	0	0	0	0	0	0	0	0	0	0	0	0	0	0	0	0	0	0	0	0	0	0	0	0	0	0	0	0	0	0	0	0	0	0	0	0	0	0	0	0	0	0	0	0	0
ENSBTAG00000011277	0	0	0.713189	0	0.637512	0	0	0	0	0	0	2.0143	0	0	0.571048	1.04862	0	0	4.23604	0	0	0	1.07748	0	2.33782	0	0	0	1.1348	0	1.66527	0.756794	0.556972	0.457011	0	0	0.723498	0	0.837613	0	0	1.19578	1.61642	0	0.623332	0.75987	0	1.6884	0
ENSBTAG00000046059	0	0	0	0	0	0	0	0	0	0	0	0	0	0	0	0	0	0	0	0	0	0	0	0	0	0	0	0	0	0	0	0	0	0	0	0	0	0	0	0	0	0	0	0	0	0	0	0	0
ENSBTAG00000043883	0	0	0	0	0	0	0	0	0	0	0	0	0	0	0	0	0	0	0	0	0	0	0	1.02605	0	0	0	0	0	0	0	0	0	0	0	0	0	0	0	0	0	0	0	0	0	0	0	0	0
ENSBTAG00000053314	0	0	0	0	0	0	0	0	0	0	0	0	0	0	0	0	0	0	0	0	0	0	0	0	0	0	0	0	0	0	0	0	0	0	0	0	0	0	0	0	0	0	0	0	0	0	0	0	0
ENSBTAG00000038813	0	0	0	0	0	0	0	0	0	0	0	0	0	0	0	0	0	0	0	0	0	0	0	0	0	0	0	0	0	0	0	0	0	0	0	0	0	0	0	0	0	0	0	0	0	0	0	0	0
ENSBTAG00000053993	0	0	0	0	0	0	0	0	0	0	0	0	0	0	0	0	0	0	0	0	0	0	0	0	0	0	0	0	0	0	0	0	0	0	0	0	0	0	0	0	0	0	0	0	0	0	0	0	0
ENSBTAG00000048495	0	0	0	0	0	0	0	0	0	0	0	0	0	0	0	0	0	0	0	0	0	0	0	0	0	0	0	0	0	0	0	0	0	0	0	0	0	0	0	0	0	0	0	0	0	0	0	0	0
ENSBTAG00000038815	12.6056	6.43513	9.98464	8.38112	8.92517	12.9303	9.56993	10.8625	9.29523	15.0615	15.4655	0.671432	3.57564	9.05391	6.85258	3.67016	8.6839	3.2419	13.7671	11.2786	3.89981	3.4554	14.0072	6.15632	12.2735	5.86186	10.0421	11.5856	6.80877	5.60112	17.4854	13.6223	2.78486	7.76918	12.9393	8.29939	13.7465	6.95148	15.9146	7.92907	7.11317	3.58735	23.4381	6.0967	7.47998	9.11844	7.13799	7.31639	4.25679
ENSBTAG00000042743	0	0	0	0	0	0	0	0	0	0	0	0	0	0	0	0	0	0	0	0	0	0	0	0	0	0	0	0	0	0	0	0	0	0	0	0	0	0	0	0	0	0	0	0	0	0	0	0	0
ENSBTAG00000050709	37.8168	58.7206	45.6441	57.144	55.4636	38.7909	59.8121	72.1581	56.4864	45.1845	77.3276	31.5573	39.928	41.1541	37.6892	41.4203	73.1929	43.2253	38.1244	62.0321	61.9095	46.648	47.409	44.1203	66.6278	70.8752	46.0261	31.597	69.2225	82.9985	54.954	54.4892	57.3682	53.9272	50.8947	50.9029	69.4558	65.7231	64.4962	45.309	57.4981	67.5617	88.0951	46.7414	78.5398	44.8323	34.7977	59.0939	42.5679
ENSBTAG00000005395	0	0	0	0	0.637512	0	0	0	0	0	0.909736	0.671432	0	0.823083	0	0	0	0	0	0	0	0.575901	1.07748	0	0	0	0	0	0	0	0	0	0	0	0	0	0	0	0.837613	0	0	0.597891	0	0	0	0	0	0	0
ENSBTAG00000048028	0	0	0	0	0	0	0	0	0	0	0	0	0	0	0	0	0	0	0	0	0	0	0	0	0	0	0	0	0	0	0	0	0	0	0	0	0	0	0	0	0	0	0	0	0	0	0	0	0
ENSBTAG00000016019	0	0	0	0	0	0	0	0	0	0	0	0	0	0	0	0	0	0	0	0	0	0	0	0	0	0	0	0	0	0	0	0	0	0	0	0	0	0	0	0	0	0	0	0	0	0	0	0	0
ENSBTAG00000032923	0	0	0	0	0	0	0	0	0	0	0	0	0	0	0	0	0	0	0	0	0	0	0	0	0	0	0	0	0	0	0	0	0	0	0	0	0	0	0	0	0	0	0	0	0	0	0	0	0
ENSBTAG00000014169	0	0	0	0	0	0	0	0	0	0	0	0	0	0	1.1421	0	0	0	0	0	0.487476	0	0	0	0	0	0	1.05323	0	0	0	0	0	0	0	0	0	0	0	1.13272	0	0.597891	0	0	0	0	0	0	0
ENSBTAG00000021059	0	0	0	0	0	0	0	0	0	0	0	0	0	0	0	0	0	0	0	0	0	0	0	0	0	0	0	0	0	0	0	0	0	0	0	0	0	0	0	0	0	0	0	0	0	0	0	0	0
ENSBTAG00000045550	7.20319	12.0659	19.2561	9.90496	19.1254	45.2561	8.37369	6.20715	37.1809	15.9475	3.63894	10.7429	2.9797	6.58466	1.71315	1.04862	0	5.40316	9.53109	5.63928	10.237	20.1565	2.15495	26.6774	4.09118	22.3817	16.7368	96.8975	6.80877	4.07355	0.832636	22.7038	16.1522	17.3664	6.03835	12.7257	17.364	5.68757	15.9146	5.66362	11.8553	29.8946	16.9724	28.4513	3.73999	15.9573	33.9055	26.4515	29.7975
ENSBTAG00000037686	0	0	0	0.76192	0	0	0	0	0	0	0	0	0	0	1.71315	0	0	0	0	0	0	0	0	0	0	0	0	0	0	0	0	0	0	0	0	0	0	0	0	0	0	0	0	0	0	0	0	0	0
ENSBTAG00000040255	0	0	0	0	0	0	0	0	0	0	0	0	0	0	0	0	0	0	0	0	0	0	0	0	0	0	0	0	0	0	0	0	0	0	0	0	0	0	0	0	0	0	0	0	0	0	0	0.562799	0
ENSBTAG00000032875	1.8008	3.21757	0.713189	0.76192	8.92517	2.77078	3.58873	0.775894	0	2.65791	0.909736	1.34286	0	0	0	0	0	0	0	0	2.43738	2.8795	0	5.13027	1.16891	2.13159	4.1842	30.5438	1.1348	0.509193	0.832636	1.51359	1.67092	5.94114	0	2.21317	0.723498	0.631953	1.67523	0	0.592764	7.17469	0.808211	8.12894	1.24666	2.27961	0	12.3816	4.25679
ENSBTAG00000022502	0	0	0	0	0	0	0	0	0	0	0	0	0	0	0	0	0	0	0	0	0	0	0	0	0	0	0	0	0	0	0	0	0	0	0	0	0	0	0	0	0	0	0	0	0	0	0	0	0
ENSBTAG00000048265	0	0	0	0	0	0	0	0	0	0	0	0	0	0	1.71315	0	0	0	0	0	0	0	0	0	0	0	0	0	0	0	0	0	0	0	0	0	0	0	0	0	0	0	0	0	0	0	0	0	0
ENSBTAG00000046608	1.8008	0.804392	0.713189	0	0.637512	0	3.58873	0	0.715018	0	0.909736	0	0	0.823083	0.571048	0	0	0	1.05901	0	0.487476	2.3036	4.30991	1.02605	0	1.06579	0.836839	1.05323	1.1348	0	0.832636	2.27038	0.556972	3.19907	0.862621	0.553293	0.723498	1.26391	0	1.13272	0.592764	0	0	0	1.87	1.51974	4.46124	0	0
ENSBTAG00000050607	0	0	0	0	0	0	0	0	0	0	0	0	0	0	0	0	0	0	0	0	0	0	0	0	0	0.532897	0	0	0	0	0	0	0	0	0	0	0	0	0	0	0	0	0	0	0	0	0	0	0
ENSBTAG00000032852	1.8008	0.804392	0	0	0	0	0	0	0	0	0	0	0	0	0	0	0	0	0	0	0	0	0	0	0	0	0	0	0	0	0	0	0	0	0	0	0	0	0	0	0	0	0	0	0	0	0	0	0
ENSBTAG00000047213	3.6016	0.804392	0	0	1.91254	1.84719	1.19624	0.775894	2.86007	0	0	0	0	0	0.571048	0	0	2.16126	0	0	0.487476	1.7277	2.15495	2.05211	2.33782	0.532897	0.836839	2.10647	0	1.52758	0.832636	0.756794	0	0.914021	1.72524	0	0	0.631953	0	3.39817	0	1.79367	0.808211	4.06447	0	0.75987	0	1.6884	3.19259
ENSBTAG00000010114	0	0	0.713189	0	0.637512	0.923594	1.19624	1.55179	0.715018	2.65791	0.909736	0.671432	0.59594	0.823083	2.85524	1.04862	0	0	2.11802	0	1.46243	1.1518	1.07748	1.02605	1.16891	1.06579	1.67368	0	3.97178	1.52758	2.49791	0	1.67092	0.457011	0	1.10659	2.17049	1.89586	3.35045	2.26545	0	1.19578	0.808211	0	1.87	0	1.7845	1.1256	4.25679
ENSBTAG00000020522	0	0	0	0.76192	5.1001	0	1.19624	0.775894	0.715018	0	0	0	0.59594	0	0	0	0	0	0	0	0.487476	0.575901	0	0	0	0	1.67368	4.21293	0	0	0.832636	0.756794	0	0.914021	0	0.553293	0.723498	0	1.67523	1.13272	0.592764	2.39156	1.61642	5.08059	0	0	0.892249	3.37679	1.0642
ENSBTAG00000027978	0	0	0	0	0	0	0	0	0	0	0	0	0	0	0	0	0	0	0	0	0	0	0	0	0	0	0	0	0	0	0	0	0	0	0	0	0	0	0	0	0	0	0	0	0	0	0	0	0
ENSBTAG00000045481	0	0	0	0	0	0	0	0	0	0	0	0	0	0	0	0	0	0	0	0	0	0	0	0	0	0	0	0	0	0	0	0	0	0	0	0	0	0	0	0	0	0	0	0	0	0	0	0	0
ENSBTAG00000037637	0	0	0	0	0	0	0	0	0	0	0	0	0	0	0	0	0	0	0	0	0	0	0	0	0	0	0	0	0	0	0	0	0	0	0	0	0	0	0	0	0	0	0	0	0	0	0	0	0
ENSBTAG00000014670	1.8008	0	0	0	0	0	0	0.775894	0	0	0	0.671432	0	0	0.571048	0	0	0	0	0	0.974953	0.575901	0	0	0	1.06579	0	2.10647	0.567398	0	0	0	0.556972	1.82804	0	1.10659	4.34099	3.15976	1.67523	0	4.74211	2.39156	3.23285	1.01612	0	2.27961	0	0	0
ENSBTAG00000003601	0	2.41317	1.42638	0	2.55005	0	0	3.87947	0	1.77194	1.81947	0	0	0.823083	0	0	0	0	1.05901	0	2.92486	4.0313	1.07748	5.13027	0	0	1.67368	6.3194	1.70219	0.509193	0.832636	0.756794	0.556972	0.914021	2.58786	0	1.447	0	3.35045	3.39817	0	0.597891	0.808211	3.04835	0.623332	1.51974	1.7845	1.1256	7.44938
ENSBTAG00000005319	0	0	0	0	0	0	0	0	0	0	0	0	0	0	0	0	0	0	0	0	0	0	0	0	0	0	0	0	0	0	0	0	0	0	0	0	0	0	0	0	0	0	0	0	0	0	0	0	0
ENSBTAG00000019417	14.4064	2.41317	9.27145	5.33344	7.01264	6.46516	5.98121	3.87947	3.57509	8.8597	3.63894	5.37146	2.9797	13.9924	5.13944	5.76739	9.92446	5.40316	4.23604	4.22946	1.94991	0.575901	7.54233	6.15632	8.18236	6.39476	9.20523	6.3194	4.53918	5.09193	10.8243	8.32473	6.68367	5.94114	6.90097	7.7461	2.17049	4.42367	2.51284	3.39817	1.77829	4.78313	3.23285	7.11282	4.36332	3.79935	8.03024	4.50239	6.38518
ENSBTAG00000050056	0	0	0	0	0	0	0	0	0	0	0	0	0	0	0	0	0	0	0	0	0	0	1.07748	0	0	0	0	0	0	0	0	0	0	0.457011	0.862621	0	0	0	0	0	0	0	0	0	0	0	0	0	0
ENSBTAG00000037996	90.0399	90.8963	125.521	125.717	153.64	64.6516	88.5219	110.177	147.294	110.746	94.6125	147.044	128.127	84.7775	38.8313	109.056	169.956	82.128	81.5438	146.621	160.38	106.542	135.762	51.3027	282.291	119.902	135.568	75.8328	116.884	204.696	161.531	138.493	101.926	78.6058	62.9713	69.7149	83.9258	129.55	53.6072	73.6271	64.0185	66.3659	49.3009	75.1927	205.076	79.0265	65.1342	148.579	72.3654
ENSBTAG00000026139	0	0	0	0	0	0	0	0	0	0	0	0	0	0	0	0	0	0	0	0	0	0	0	0	0	0	0	0	0	0	0	0	0	0.457011	0	0	0	0	0.837613	0	0	0	0	0	0	0	0	0	0
ENSBTAG00000038204	0	0	0	0	0	0	0	0	0	0	0	0	0	0	0	0	0	0	0	0	0	0	0	0	0	0	0	0	0	0	0	0	0	0	0	0	0	0	0	0	0	0	0	0	0	0	0	0	0
ENSBTAG00000052983	0	0	0	0	0	0	0	0	0	0	0	0	0	0	0	0	0	0	0	0	0	0.575901	0	0	0	0.532897	0	0	0	0	0.832636	0	0	0	0	0	0	0	0	0	0	0.597891	0	0	0	0	0	0	2.12839
ENSBTAG00000050068	0	0	0	0	0	0	0	0	0	0	0	0	0	0	0	0	0	0	0	0	0	0	0	0	0	0	0	0	0	0	0	0	0	0	0	0	0	0	0	0	0	0	0	0	0	0	0	0	1.0642
ENSBTAG00000007499	59.4263	26.5449	54.2023	115.812	63.1137	29.555	49.0459	110.177	102.963	46.0705	37.2992	128.915	86.4113	39.508	70.239	165.157	101.726	43.2253	54.0095	119.835	115.532	81.202	44.1765	32.8337	157.218	96.9872	39.3314	44.2358	133.906	120.17	40.7992	52.2188	118.635	79.0628	37.9553	35.964	124.442	101.744	39.3678	63.4326	122.702	75.9322	35.5613	38.6125	76.0465	40.2731	45.5047	68.0987	46.8247
ENSBTAG00000019256	0	0.804392	2.13957	0	0.637512	2.77078	1.19624	1.55179	0.715018	1.77194	0	2.68573	0.59594	2.46925	0.571048	2.09723	4.96223	2.16126	2.11802	7.0491	0.974953	0	0	0	0	0.532897	0.836839	0	0.567398	1.52758	0.832636	0.756794	0	0.914021	1.72524	0.553293	2.17049	1.26391	1.67523	1.13272	1.18553	1.19578	0	1.01612	0.623332	1.51974	0.892249	0.562799	0
ENSBTAG00000019253	0	13.6747	26.388	52.5725	36.3382	12.0067	21.5324	53.5367	33.6058	19.4913	30.931	120.858	51.8468	24.6925	87.9415	101.716	38.4573	3.2419	19.0622	66.2616	83.8459	67.3804	10.7748	12.3126	75.3946	48.4936	25.1052	5.26617	90.2162	79.9433	27.477	27.2446	108.61	68.5516	8.62621	30.9844	78.8613	62.5633	19.2651	21.5218	96.0278	63.3765	29.0956	34.548	29.9199	15.9573	24.983	43.3355	9.57778
ENSBTAG00000019250	39.6176	65.1557	62.7606	45.7152	51.6385	30.4786	59.8121	49.6572	32.8908	64.6758	109.168	40.9574	67.9372	74.9005	21.6998	38.2745	50.8629	44.3059	66.7177	32.4259	58.0097	25.3396	121.755	66.6935	68.9656	39.4343	87.0313	22.1179	55.0376	63.6491	119.9	87.0313	46.7857	26.0496	45.7189	35.964	29.6634	49.2923	30.1541	33.9817	21.3395	12.5557	31.5202	38.6125	95.9931	52.431	71.3799	65.8475	53.2099
ENSBTAG00000050517	0	0	0	0	0	0	0	0	0	0	0	0	0	0	0	0	0	0	0	0	0	0	0	0	0	0	0	0	0	0	0	0	0	0	0	0	0	0	0	0	0	0	0	0	0	0	0	0	0
ENSBTAG00000022292	5.40239	11.2615	10.6978	8.38112	13.3878	13.8539	4.78497	3.87947	20.0205	11.5176	14.5558	11.4143	13.1107	13.1693	7.42363	19.3994	16.1272	7.56442	19.0622	7.0491	9.74953	10.3662	14.0072	9.23448	12.2735	4.79607	8.36839	13.692	19.8589	8.14709	7.49372	4.54076	9.46853	8.22619	8.62621	11.0659	5.78798	21.4864	9.21374	6.79635	21.9323	10.762	8.08211	8.12894	9.97331	12.9178	15.1682	6.75359	5.32099
ENSBTAG00000001979	0	0	0	0	0	0	0	0	0	0	0	0	0	0	0	0	0	0	0	0	0	0	0	0	0	0	0	0	0	0	0	0	0	0	0	0	0	0	0.837613	0	0	0.597891	0	0	0	0	0	0	0
ENSBTAG00000001975	0	0	0	0	0	0	0	0	0	0	0	0	0	0	0	0	0	0	0	0	0	0	1.07748	0	0	0	0	0	0	0	0	0	0	0	0	0	0	0	0	0	0	0	0	0	0	0	0	0	0
ENSBTAG00000021254	12.6056	7.23952	7.84508	6.09536	10.8377	5.54156	5.98121	17.0697	7.86519	15.9475	10.0071	7.38575	17.2823	18.1078	11.992	11.0105	6.20279	14.0482	10.5901	1.40982	14.1368	12.6698	19.3946	13.3387	12.2735	14.3882	11.7157	5.26617	17.0219	16.8034	18.318	15.1359	11.1394	12.3393	15.5272	9.95927	16.6405	13.903	8.37613	13.5927	5.33488	7.77259	10.5067	9.14506	17.4533	10.6382	11.5992	16.3212	17.0272
ENSBTAG00000021252	0	0	0	0	0	0	0	0	0	0	0	0	0	0	0	0	0	0	0	0	0	0	0	0	0	0	0	0	0	0	0	0	0	0	0	0	0	0	0	0	0	0	0	0	0	0	0	0.562799	0
ENSBTAG00000053172	0	0	0	0	0	0	0	0	0	0	0	0	0	0.823083	0	0	0	1.08063	0	0	0	0	0	0	0	0.532897	0	0	0	0	0	0	0	0	0	0	0	0.631953	0	0	0	0	0.808211	1.01612	0.623332	0	1.7845	0	0
ENSBTAG00000020390	0	0	0	0	0	0	0	0	0	0	0	0	0	0	0	0	0	0	0	0	0	0	0	0	0	0	0	0	0	0	0	0	0	0	0	0	0	0	0	0	0	0	0	0	0	0	0	0	0
ENSBTAG00000005378	0	0	0	0	0	0	0	0	0.715018	0	0	0	0	0	0	0	0	0	0	0	0	0	0	1.02605	0	0	0	0	0	0	0	0	0	0	0	0	0	0	0	1.13272	0	0	0	0	0	0	0	0	0
ENSBTAG00000016761	0	0	0	0	0	0	0	0	0	0	0	0	0	0	0	0	0	0	0	0	0	0	0	0	0	0	0	0	0	0	0	0	0	0	0	0	0	0	0	0	0	0	0	0	0	0	0	0	0
ENSBTAG00000003547	18.008	6.43513	16.4033	16.0003	17.2128	20.3191	11.9624	10.8625	12.1553	11.5176	10.9168	16.1144	8.9391	13.1693	15.9894	20.9723	16.1272	8.64505	22.2392	21.1473	21.9364	15.5493	11.8522	9.23448	23.9626	15.9869	15.0631	8.42587	20.4263	18.331	9.159	12.1087	20.608	16.9094	15.5272	6.63951	23.1519	13.271	7.53851	12.46	21.9323	17.9367	6.46569	10.1612	9.97331	13.6777	12.4915	12.3816	13.8346
ENSBTAG00000005724	18.008	15.2834	15.6902	4.57152	12.7502	3.69438	22.7286	9.31072	13.5853	9.74567	9.09736	4.02859	8.34316	4.9385	2.28419	5.76739	4.96223	10.8063	8.47208	2.81964	6.33719	11.518	24.782	16.4169	12.2735	15.9869	15.0631	13.692	11.9154	16.8034	10.8243	30.2718	10.5825	14.6243	18.9777	12.1724	8.68198	12.6391	10.889	4.5309	11.2625	9.56626	16.9724	13.2095	13.09	14.4375	7.13799	9.00478	21.2839
ENSBTAG00000006026	0	0	1.42638	0.76192	0.637512	0.923594	1.19624	0.775894	1.43004	0	0	1.34286	0	0	1.71315	0	1.24056	0	0	0	0.487476	2.8795	0	1.02605	0	1.59869	0.836839	2.10647	0	0.509193	0.832636	1.51359	3.34183	10.9683	0.862621	3.31976	5.78798	5.68757	6.7009	1.13272	14.2263	3.58735	4.04106	6.0967	0	0	1.7845	0.562799	1.0642
ENSBTAG00000048143	0	0	0	0	0	0	0	0	0	0	0	0	0	0	0	0	0	0	0	0	0	0	0	0	0	0	0	0	0	0	0	0	0	0.457011	0	0	0	0	0	0	0	0	0	0	0	0	0	0	0
ENSBTAG00000046707	0	0	0	0	0	0	0	0	0	0	0	0	0	0	0	0	0	0	0	0	0	0	0	0	0	0	0	0	0	0	0	0	0	0	0	0	0	0	0	0	0	0	0	0	0	0	0	0	0
ENSBTAG00000036028	27.012	24.1317	32.8067	23.6195	17.2128	23.0898	9.56993	6.20715	27.1707	15.9475	16.3752	10.7429	4.76752	16.4617	5.71048	5.76739	7.44334	6.48379	5.29505	7.0491	12.1869	35.7058	28.0144	26.6774	8.18236	11.1908	20.921	41.0761	15.8871	15.785	22.4812	21.1902	25.6207	64.4385	57.7956	43.1568	34.7279	25.2781	30.9917	47.5744	67.5751	36.4714	58.9994	64.0154	14.3366	25.8356	19.6295	18.5724	35.1185
ENSBTAG00000046972	0	0	0	0	0	0	0	0	0	0	0	0	0	0	0	0	0	0	0	0	0	0	0	0	0	0	0	0	0	0	0	0	0	0	0	0	0	0	0	0	0	0	0	0	0	0	0	0	0
ENSBTAG00000049653	0	0	0	0	0	0	0	0	0	0	0	0	0	0	0	0	0	0	0	0	0	0	0	0	0	0	0	0	0	0	0	0	0	0	0	0	0	0	0	0	0	0	0	0	0	0	0	0	0
ENSBTAG00000027843	5.40239	8.84831	4.27913	7.6192	7.65015	2.77078	13.1587	5.43125	8.58021	6.20179	10.0071	0	6.55534	3.29233	5.13944	7.34031	4.96223	1.08063	3.17703	0	7.31215	5.75901	3.23243	4.10421	2.33782	5.86186	2.51052	5.26617	3.97178	7.1287	3.33054	8.32473	3.34183	23.7645	3.45048	16.0455	13.023	14.5349	8.37613	7.92907	14.8191	12.5557	12.9314	12.1934	3.73999	9.11844	8.92249	7.31639	2.12839
ENSBTAG00000051378	0	0	0	0	0	0	0	0	0	0	0	0	0	0	0	0	0	0	0	0	0	0.575901	0	0	0	0	0	0	0	0	0	0	0.556972	0	0	0	0	0	0	0	0.592764	0	0	0	0	0	0	0	0
ENSBTAG00000050869	0	0	0	0	0	0	0	0	0	0	0	0	0	0	0	0	0	0	0	0	0	0	0	0	0	0	0	0	0	0	0	0	0	0	0	0	0	0	0	0	0	0	0	0	0	0	0	0	0
ENSBTAG00000014223	0	0	0	0	0.637512	0	0	0	0	0	0	0	0	0	0	0	0	0	0	0	0	0	0	0	0	0	0	0	0	0	0	0	0	0	0	0	0	0	0	0	0	0	0	0	0	0	0	0	0
ENSBTAG00000032450	0	0	0	0	0	0	0	0	0	0	0	0	0	0	0	0	0	0	0	0	0	0	0	0	0	0	0	0	0	0	0	0	0	0	0	0	0	0	0	0	0	0	0	0	0	0	0	0	0
ENSBTAG00000022204	32.4144	49.0679	49.21	22.0957	44.6259	56.3392	64.5971	24.8286	35.0359	49.6143	85.5152	22.8287	39.3321	47.7388	25.6972	15.7292	40.9384	61.596	41.3014	16.9179	28.7611	32.8263	62.4936	51.3027	32.7294	27.1777	66.1103	27.3841	32.9091	35.1343	54.1213	43.1373	42.3299	28.3347	53.4825	52.5628	36.1749	43.6047	42.7182	63.4326	46.8284	27.503	45.2598	64.0154	39.2699	53.1909	47.2892	27.0143	41.5037
ENSBTAG00000049730	1.8008	0	1.42638	0	0	0.923594	0	0.775894	0	0.88597	1.81947	0	0.59594	0.823083	0	0.524308	1.24056	1.08063	2.11802	4.22946	0	0	0	1.02605	0	0.532897	1.67368	0	0	0	0.832636	0.756794	0	0.914021	2.58786	0	0	1.26391	1.67523	3.39817	1.18553	0.597891	2.42463	3.04835	0	1.51974	0	0	1.0642
ENSBTAG00000001311	18.008	80.4392	97.7069	254.481	127.502	73.8875	55.0271	142.764	165.169	45.1845	69.1399	179.944	96.5423	63.3774	84.5152	196.091	212.135	46.4672	76.2488	200.195	139.418	137.64	29.0919	52.3287	131.502	125.764	61.9261	88.4716	141.849	120.17	41.6318	71.1386	165.421	192.858	47.4442	130.024	209.814	182.634	106.377	84.9544	238.291	205.077	92.9443	78.241	86.0198	69.908	61.5652	124.941	72.3654
ENSBTAG00000003320	0	0	0	0	0	0	0	0	0	0	0	0	0	0	0	0	0	0	0	0	0	0	0	0	0	0	0	0	0	0	0	0	0	0	0	0	0	0	0	0	0	0	0	0	0	0	0	0	0
ENSBTAG00000006977	0	0	0	0	0	0	0	0	0	0	0	0	0	0	0	0	0	0	0	0	0	0	0	0	0	0	0	0	0	0	0	0	0	0	0	0	0	0	0	0	0	0	0	0	0	0	0	0	0
ENSBTAG00000019820	0	0	0	0	0	0	0	0.775894	0	0	0	0	0	0	0	0	0	0	0	0	0	0	0	0	0	0	0	0	0	0	0	0	0	0	0	1.10659	0	0	0	1.13272	0	0	0	0	0	0	0	0	0
ENSBTAG00000047211	0	0	0	0	0	0	0	0	0	0	0	0	0	0	0	0	0	0	0	0	0	0	0	0	0	0	0	0	0	0	0	0	0	0	0	0	0	0	0	0	0	0	0	0	0	0	0	0	0
ENSBTAG00000052155	0	1.60878	2.13957	6.09536	5.73761	3.69438	0	0	8.58021	0	0	6.04289	0	0.823083	2.28419	0.524308	0	0	0	1.40982	8.2871	13.2457	1.07748	5.13027	1.16891	10.125	0.836839	9.4791	4.53918	1.01839	0.832636	0.756794	8.35459	4.11309	0	2.21317	8.68198	1.26391	0.837613	0	3.55658	14.9473	3.23285	0	3.11666	2.27961	8.03024	6.75359	3.19259
ENSBTAG00000053141	0	0	0	0	0	0	0	0	0	0	0	0	0	0	0	0	0	0	0	0	0	0	0	0	0	0	0	0	0	0	0	0	0	0	0	0	0	0	0	0	0	0	0	0	0	0	0	0	0
ENSBTAG00000014287	0	0	0	0	0	0	0	0	0	0	0	0	0	0	0	0	0	0	0	0	0	0	0	0	0	0	0	0	0	0	0	0	0	0	0	0	0	0	0	0	0	0	0	0	0	0	0	0	0
ENSBTAG00000046436	0	0	0	0	0	0	0	0	0	0	0	0	0	0	0	0	0	0	0	0	0	0	0	0	0	0	0	0	0	0	0	0	0	0	0	0	0	0	0	0	0	0	0	0	0	0	0	0	0
ENSBTAG00000054469	0	0	0.713189	1.52384	1.27502	0.923594	0	0	0	0	0	0	0	0.823083	2.28419	0.524308	1.24056	0	0	0	0	0.575901	0	0	0	0	0	1.05323	0	1.01839	0.832636	0	2.22789	0.457011	0	0	1.447	0.631953	0	0	0.592764	0.597891	0	1.01612	0	0.75987	1.7845	0.562799	1.0642
ENSBTAG00000052647	0	0	0	0	0	0	0	0	0	0	0	0	0	0	0	0	0	0	0	0	0	0	0	0	0	0	0	0	0	0	0	0	0	0	0	0	0	0	0	0	0	0	0	0	0	0	0	0	0
ENSBTAG00000004008	1.8008	0.804392	1.42638	0	1.91254	0.923594	1.19624	0	0	0.88597	0	0	3.57564	0	0	0.524308	0	0	2.11802	0	0.487476	1.1518	3.23243	1.02605	0.584454	1.59869	0.836839	0	0.567398	1.52758	4.16318	0.756794	1.67092	1.37103	0.862621	3.31976	2.17049	2.52781	2.51284	1.13272	0	0	0	2.03223	2.49333	1.51974	0	0.562799	0
ENSBTAG00000005953	0	0	0	0	0	0	0	0	0	0	0	0	0	0	0	0	0	0	0	0	0	0	0	0	0	0	0	0	0	0	0	0	0	0	0	0	0	0	0	0	0	0	0	0	0	0	0	0	0
ENSBTAG00000053380	0	0	0	0	0	0	0	0	0	0	0	0	0	0	0	0	0	0	0	0	0	0	0	0	0	0	0	0	0	0	0	0	0	0	0	0.553293	0	0	0	0	0	0	0	0	0	0	0	0	0
ENSBTAG00000009457	0	0	0	0	0	0	0	0	0	0	0	0	0	0	0	0	0	0	0	0	0	0	0	0	0	0	0	0	0	0	0	0	0	0	0	0	0	0	0	0	0	0	0	0	0	0	0	0	0
ENSBTAG00000045756	0	0	0	0	0	0	0	0	0	0	0	0	0	0	0	0	0	0	0	0	0	0	0	0	0	0	0	0	0	0	0	0	0	0	0	0	0	0	0	0	0	0	0	0	0	0	0	0	0
ENSBTAG00000044025	0	0	0	0	0	0	0	0	0	0	0	0	0	0	0	0	0	0	0	0	0	0	0	0	0	0	0	0	0	0	0	0	0	1.37103	0	0	0	0	0	0	0	0	0	0	0	0	0	0	0
ENSBTAG00000004836	0	0	0	0	0	0	0	0	0	0	0	0	0	0	0	0	0	0	0	0	0	0	0	0	0	0.532897	0	0	0	0	0	0	0	0	0	0	0	0	0	0	0	0	0	0	0	0	0	0	0
ENSBTAG00000047655	0	0	0	0	0	0	0	0	0	0	0	0	0	0	0	0	0	0	0	0	0	0	0	0	0	0	0	0	0	0	0	0	0	0	0	0	0	0	0	0	0	0	0	0	0	0	0	0	0
ENSBTAG00000053716	0	0	0	0	0	0	0	0	0	0	0	0	0	0	0	0	0	0	0	0	0	0	0	0	0	0	0	0	0	0	0	0	0	0	0	0	0	0	0	0	0	0	0	0	0	0	0	0	0
ENSBTAG00000048881	0	0	0	0	0	0	0	0	0	0	0	0	0	0	0	0	0	0	0	0	0	0	0	0	0	0	0	0	0	0	0	0	0	0	0	0	0	0	0	0	0	0	0	0	0	0.75987	0	0	0
ENSBTAG00000050958	0	0	0	0	0	0	0	0	0	0	0	0	0	0	0	0	0	0	0	0	0	0	0	0	0	0	0	0	0	0	0	0	0	0	0	0	0	0	0	0	0	0	0	0	0	0	0	0	0
ENSBTAG00000040132	3.6016	0.804392	0	0	1.91254	0.923594	0	0.775894	0	0	0	0	0	0	0	0.524308	0	0	0	0	0	2.3036	0	0	1.16891	0	0.836839	2.10647	0	0	0	0	0.556972	0.914021	1.72524	1.10659	0	0.631953	0	1.13272	1.18553	1.79367	1.61642	1.01612	0	0.75987	2.67675	0.562799	0
ENSBTAG00000003668	3.6016	0	6.4187	0.76192	3.82507	1.84719	0	0	1.43004	0.88597	1.81947	1.34286	1.19188	0	15.9894	8.91323	1.24056	0	9.53109	2.81964	0	1.1518	2.15495	0	0	2.66448	0	0	3.97178	1.01839	2.49791	5.29756	1.67092	0	6.03835	0	1.447	0	0	2.26545	1.18553	4.18524	2.42463	4.06447	0	6.83883	1.7845	1.6884	0
ENSBTAG00000055181	0	0	0	0	0	0	0	0	0	0	0	0	0	0	0	0	0	0	0	0	0	0	0	0	0	0	0	0	0	0	0	0	0	0	0	0	0	0	0	0	0	0	0	0	0	0	0	0	0
ENSBTAG00000022920	1.8008	4.82635	7.13189	15.2384	12.1127	5.54156	9.56993	27.1563	7.86519	4.42985	11.8266	42.9716	13.1107	9.87699	1.71315	45.0905	2.48111	1.08063	4.23604	19.7375	58.4972	50.1034	6.46486	3.07816	94.0971	46.362	8.36839	4.21293	38.0156	29.024	8.32636	8.32473	37.3172	11.8823	5.17573	3.87305	31.8339	24.6462	9.21374	10.1945	15.4119	20.3283	4.04106	6.0967	17.4533	6.07896	8.03024	19.698	9.57778
ENSBTAG00000046314	12.6056	8.84831	8.55827	1.52384	4.46259	8.31235	8.37369	5.43125	5.72014	4.42985	4.54868	3.35716	9.53504	5.76158	2.28419	6.816	7.44334	7.56442	7.41307	4.22946	6.33719	10.3662	15.0847	6.15632	5.84454	11.7237	7.53155	6.3194	6.24138	5.60112	6.66109	6.05435	3.89881	10.0542	9.48883	2.76646	9.40547	16.4308	5.02568	11.3272	7.11317	7.77259	8.08211	9.14506	9.97331	11.3981	9.81474	8.44198	10.642
ENSBTAG00000044115	0	0	0	0	0	0	0	0	0	0	0	0	0	0	0	0	0	0	0	0	0	0	0	0	0	0	0	0	0	0	0	0	0	0	0	0	0	0	0	0	0	0	0	0	0	0	0	0	0
ENSBTAG00000005294	1.8008	1.60878	0.713189	0	1.27502	5.54156	1.19624	0	1.43004	0	0	0.671432	0	1.64617	1.1421	0	0	0	0	0	0.487476	1.7277	0	4.10421	0	1.06579	1.67368	8.42587	1.1348	1.01839	0	0	3.89881	3.65608	0	1.65988	1.447	1.26391	0	2.26545	2.37106	3.58735	3.23285	1.01612	1.24666	1.51974	1.7845	0.562799	1.0642
ENSBTAG00000055282	0	0	0	0	0	0	0	0	0	0	0	0	0	0	0	0	0	0	0	0	0	0	0	0	0	0	0	0	0	0	0	0	0	0	0	0	0	0	0	0	0	0	0	0	0	0	0	0	0
ENSBTAG00000045876	1.8008	0	0.713189	0	0.637512	0.923594	0	0	0	0	0	0	1.19188	0	0	0	0	0	2.11802	0	0.487476	0	0	0	0	0.532897	0	2.10647	0	0	0	0	0	0	0	0	0.723498	0	0.837613	1.13272	1.18553	0	1.61642	1.01612	0	0.75987	0	0	0
ENSBTAG00000000955	3.6016	12.8703	6.4187	0.76192	5.73761	3.69438	2.39248	3.87947	0.715018	10.6316	7.27789	0.671432	2.38376	2.46925	4.56839	4.71877	1.24056	3.2419	1.05901	2.81964	6.82467	5.18311	9.69729	4.10421	5.84454	7.99345	12.5526	4.21293	3.97178	2.03677	7.49372	5.29756	4.45578	4.57011	8.62621	9.40598	4.34099	8.21538	10.889	2.26545	7.11317	7.77259	14.5478	4.06447	3.11666	2.27961	4.46124	7.87918	3.19259
ENSBTAG00000052886	0	0	0	0	0	0	0	0	0	0	0	0	0	0	0	0	0	0	0	0	0	0	0	0	0	0	0	0	0	0	0	0	0	0	0	0	0	0	0	0	0	0	0	0	0	0	0	0	0
ENSBTAG00000003321	1.8008	6.43513	4.27913	6.09536	8.92517	0.923594	1.19624	0.775894	6.43516	1.77194	0	1.34286	0	0	0	1.04862	0	2.16126	0	1.40982	3.41233	6.91081	0	6.15632	0	3.19738	10.8789	22.1179	3.40439	0	0	2.27038	8.35459	12.3393	3.45048	6.63951	10.8525	1.89586	15.9146	3.39817	14.2263	22.7199	10.5067	5.08059	1.24666	2.27961	2.67675	2.2512	3.19259
ENSBTAG00000044506	0	0	0	0	0	0	0	0	0	0	0	0	0	0	0	0	0	0	0	0	0	0	0	0	0	0	0	0	0	0	0	0	0	0	0	0	0	0	0	0	0	0	0	0	0	0	0	0	0
ENSBTAG00000044745	0	0	0	0	0	0	0	0	0	0	0	0	0	0	0	0	0	0	0	0	0	0	0	0	0	0	0	0	0	0	0	0	0	0	0	0	0	0	0	0	0	0	0	0	0	0	0	0	0
ENSBTAG00000003121	0	0	0	0	0	0	0	0	0	0	0	0	0	0	0	0	0	0	0	0	0	0	0	0	0	0	0	0	0	0	0	0	0	0	0	0	0	0	0	0	0	0	0	0	0	0	0	0	0
ENSBTAG00000019703	9.00399	5.63074	5.70551	16.7622	1.27502	0	5.98121	3.87947	0	0	7.27789	11.4143	9.53504	7.40775	4.56839	3.67016	6.20279	1.08063	14.8261	1.40982	10.237	0	12.9297	8.20843	5.84454	2.13159	7.53155	6.3194	3.40439	9.67467	7.49372	3.02718	6.68367	0.914021	5.17573	7.19281	5.78798	3.15976	5.02568	4.5309	4.74211	5.38102	5.65748	1.01612	0.623332	7.5987	3.569	7.31639	1.0642
ENSBTAG00000045877	57.6255	81.2436	134.793	248.386	51.001	71.1167	155.511	391.826	152.299	44.2985	115.536	173.229	141.834	46.0926	220.996	135.271	323.785	42.1446	77.3078	266.456	127.231	43.7684	42.0216	26.6774	158.972	98.5859	63.5998	24.2244	92.4858	177.708	87.4268	34.8125	153.724	71.7507	26.7413	71.9281	93.3312	106.168	76.2228	94.0162	113.218	116.589	71.1226	47.7575	56.0999	58.51	47.2892	60.7823	23.4123
ENSBTAG00000050604	0	0	0	0	0	0	0	0	0	0	0	0	0	0	0	0	0	0	0	0	0	0	0	0	0	0	0	0	0	0	0	0	0	0	0	0	0	0	0	0	0	0	0	0	0	0	0	0	0
ENSBTAG00000021968	0	0.804392	0	0	0	1.84719	0	0	0	0	0	0	0	0.823083	0.571048	0	1.24056	0	0	0	0	2.3036	0	0	0	1.59869	0.836839	0	0	0	0.832636	0	1.11394	1.82804	1.72524	1.65988	0	0	3.35045	1.13272	1.18553	0	0	1.01612	0.623332	0	1.7845	0	0
ENSBTAG00000045338	0	0	0	0	0	0	0	0	0	0	0	0	0	0	0	0	0	0	0	0	0	0	0	0	0	0	0	0	0	0	0	0	0	0	0	0	0	0	0	0	0	0	0	0	0	0	0	0	0
ENSBTAG00000048086	0	0	0	0	0	0	0	0	0	0	0	0	0	0	0	0	0	0	0	0	0	0	0	0	0	0	0	0	0	0	0	0	0	0	0	0	0	0	0	0	0	0	0	0	0	0	0	0	0
ENSBTAG00000007859	0	0	0	0	0	0	0	0	0	0	0	0	0	0	0	0	0	0	0	0	0	0	0	0	0	0	0	0	0	0	0	0	0	0	0	0	0	0	0	0	0	0	0	0	0	0	0	0	0
ENSBTAG00000013721	0	7.23952	4.99232	2.28576	1.91254	0.923594	1.19624	0	0	4.42985	6.36815	1.34286	2.38376	1.64617	2.28419	2.62154	1.24056	6.48379	6.35406	1.40982	1.94991	2.3036	1.07748	4.10421	1.75336	0.532897	8.36839	6.3194	2.83699	2.03677	5.82845	5.29756	0.556972	5.02712	9.48883	4.42634	1.447	4.42367	3.35045	4.5309	0.592764	2.98946	7.2739	5.08059	1.87	3.79935	2.67675	3.93959	7.44938
ENSBTAG00000013724	1.8008	0	0	0.76192	0.637512	2.77078	0	0	0	0	1.81947	0.671432	0	1.64617	2.28419	1.04862	0	0	0	0	0.487476	2.3036	0	2.05211	0.584454	0.532897	0.836839	0	0.567398	0.509193	0	0.756794	0	0.457011	1.72524	1.65988	2.17049	1.26391	0	0	0.592764	1.79367	0	0	0	0	0	2.81399	0
ENSBTAG00000054471	0	0	0	0	0	0	0	0	0	0	0	0	0	0	0	0	0	0	0	0	0	0	0	0	0	0	0	0	0	0	0	0	0	0	0	0	0	0	0	0	0	0	0	0	0	0	0	0	0
ENSBTAG00000013760	1.8008	0	0	0	0	0	0	0	0	0	0	0	0	0	1.1421	0	0	0	0	0	0	0.575901	0	0	0	0.532897	0	0	0	0	0	0	0	0	0	1.10659	0	0	0	0	0	0	0	0	0.623332	0.75987	0	0	0
ENSBTAG00000043692	0	0	0	0	0	0	0	0	0	0	0	0	0	0	0	0	0	0	0	0	0	0	0	0	0	0	0	0	0	0	0	0	0	0	0	0	0	0	0	0	0	0	0	0	0	0	0	0	0
ENSBTAG00000014575	3.6016	0.804392	0	0.76192	3.82507	0	0	0	1.43004	0	0	0	0	0	0	0	1.24056	1.08063	0	0	0.974953	6.33491	0	2.05211	0	3.73028	0.836839	8.42587	0	1.01839	0	1.51359	4.45578	1.37103	0.862621	1.10659	5.78798	0	5.02568	0	0	2.39156	2.42463	1.01612	0	1.51974	3.569	2.2512	6.38518
ENSBTAG00000042426	0	0	0	0	0	0	0	0	0	0	0	0	0	0	0	0	0	1.08063	0	0	0	0	0	0	0	0	0	0	0	0	0	0	0	0	0	0	0	0	0	0	0	0	0	0	0	0	0	0	0
ENSBTAG00000036929	0	0	0	0	0	0	0	0	0	0	0	0	0	0	0	0	0	0	0	0	0	0	0	0	0	0	0	0	0	0	0	0	0	0	0	0	0	0	0	0	0	0	0	0	0	0	0	0	0
ENSBTAG00000006535	0	0	0	0	0	0	0	0	0	0	0	0	0	0	0	0	0	0	0	0	0	0	0	0	0	0	0	0	0	0	0	0	0	0	0	0	0	0	0	0	0	0	0	0	0	0	0	0	0
ENSBTAG00000046820	54.0239	37.002	47.7836	16.7622	11.4752	61.8808	43.0647	7.75894	10.7253	86.8251	50.9452	9.40005	14.8985	79.016	34.2629	14.1563	9.92446	78.8861	70.9537	4.22946	4.38729	8.06261	81.8882	49.2506	11.6891	8.52634	85.3576	52.6617	13.0501	13.7482	76.6025	53.7324	14.4813	10.0542	100.064	44.2634	7.95848	12.6391	46.0687	80.4235	12.448	5.38102	58.1912	59.9509	21.1933	68.3883	51.7504	18.0096	11.7062
ENSBTAG00000032696	0	0	0	0	0	0	0	0	0	0	0	0	0	0	0	0	0	0	0	0	0	0	0	0	0	0	0	0	0	0	0	0	0	0	0	0	0	0	0	0	0	0	0	0	0	0	0	0	0
ENSBTAG00000026003	0	0	0	0	0	0	0	0	0	0	0	0	0	0	0	0	0	0	0	0	0	0	0	0	0	0	0	0	0	0	0	0	0	0	0	0	0	0	0	0	0	0	0	0	0	0	0	0	0
ENSBTAG00000020739	1.8008	8.84831	12.8374	31.2387	15.3003	6.46516	7.17745	33.3634	25.0256	12.4036	12.7363	33.5716	20.262	5.76158	25.6972	49.8092	14.8867	6.48379	16.9442	25.3768	28.2736	28.795	6.46486	5.13027	37.4051	26.1119	9.20523	6.3194	48.2288	27.4964	4.99582	16.6495	22.8359	20.1085	9.48883	15.4922	14.47	30.9657	4.18806	16.9909	26.0816	16.1431	5.65748	16.2579	16.2066	6.07896	14.276	22.512	8.51358
ENSBTAG00000012319	0	0	0	0	0	0	0	0	0	0	0	0	0	0	0	0	1.24056	0	0	0	0	0.575901	0	0	0	0	0	0	0	0	0	0	0	0	0	0	0	0	0	0	0	0	0	0	0	0	0	0	0
ENSBTAG00000018986	39.6176	38.6108	44.9309	80.0016	18.4879	44.3325	38.2797	39.5706	31.4608	23.9212	24.5629	21.4858	35.7564	45.2696	27.4103	31.9828	47.1412	48.6284	50.8325	40.8848	8.2871	10.3662	15.0847	12.3126	7.01345	18.6514	12.5526	5.26617	8.51097	12.2206	18.318	19.6766	16.7092	15.9954	31.0544	23.7916	20.9814	20.8544	20.9403	45.309	20.154	8.96837	16.1642	17.274	19.9466	18.2369	10.707	9.56758	15.963
ENSBTAG00000037413	1.8008	4.82635	7.13189	22.0957	8.28766	12.0067	8.37369	18.6214	15.0154	7.97373	5.45842	10.7429	10.7269	10.7001	18.2735	14.1563	12.4056	17.2901	10.5901	9.86875	6.33719	9.79031	5.38738	6.15632	3.50673	10.6579	1.67368	1.05323	9.07836	9.67467	1.66527	1.51359	10.0255	5.02712	5.17573	6.08622	8.68198	5.05562	7.53851	2.26545	7.11317	5.38102	6.46569	3.04835	3.73999	2.27961	7.13799	6.75359	6.38518
ENSBTAG00000046985	0	0	0	0	0	0	0	0	0	0	0	0	0	0	0	0	0	0	0	0	0	0	0	0	0	0	0	0	0	0	0	0	0	0	0	0	0	0	0	0	0	0	0	0	0	0	0	0	0
ENSBTAG00000022288	3.6016	2.41317	2.85276	0.76192	2.55005	2.77078	1.19624	0.775894	2.86007	2.65791	0	0.671432	0	2.46925	2.28419	0	1.24056	0	1.05901	4.22946	0.487476	0	0	2.05211	0.584454	1.59869	0	5.26617	0.567398	3.56435	0	1.51359	0	3.65608	4.31311	1.65988	2.89399	1.26391	2.51284	0	1.18553	3.58735	2.42463	4.06447	1.24666	1.51974	0.892249	3.37679	5.32099
ENSBTAG00000037650	0	0	0	0.76192	0	0	0	3.87947	0	0	0	0	0	0	0	0	0	0	0	1.40982	0	2.3036	0	2.05211	0	0	0	1.05323	0	0	0	0	0	0.457011	0	0.553293	0	0	0	0	0	1.19578	0	0	0	0	0	0	0
ENSBTAG00000017978	0	0	0	0	0	0	0	0	0	0	0	0	0	0	0	0	0	0	0	0	0	0	0	0	0	0	0	0	0	0	0	0	0	0	0	0	0	0	0	0	0	0	0	0	0	0	0	0	0
ENSBTAG00000055175	0	0	0	0	0	0	0	0	0	0	0	0	0	0	0	0	0	0	0	0	0	0	0	0	0	0	0	0	0	0	0	0	0	0	0	0	0	0	0	0	0	0	0	0	0	0	0	0	0
ENSBTAG00000004432	0	0.804392	0	0	4.46259	0.923594	0	0	0	0	0	0	0	0	0	0	0	0	0	0	0	1.1518	0	0	0	0.532897	0	0	0	0	0	0	0	0.457011	0	0.553293	0	0	0	0	0	1.19578	0.808211	0	0	0	0	0	0
ENSBTAG00000015670	0	0	0.713189	0.76192	0	0	0	0	0.715018	0	0	0	0	0.823083	0	0.524308	0	0	0	0	0.487476	0	0	0	0	0	0	1.05323	1.1348	0	0	0	0	0	0	0.553293	1.447	0	1.67523	1.13272	0	0.597891	1.61642	0	0	0	0	0	0
ENSBTAG00000000828	0	0	0	0.76192	0	3.69438	0	0	2.14505	0	0.909736	1.34286	0.59594	0.823083	0	0	0	0	0	0	0.974953	0	0	0	0	0.532897	0.836839	1.05323	0	1.01839	1.66527	0.756794	1.67092	2.28505	0	4.97963	1.447	2.52781	0.837613	4.5309	2.96382	1.19578	9.69854	2.03223	0	0.75987	0.892249	0.562799	0
ENSBTAG00000019591	0	0	0	0	0	0	0	0	0	0	0	0	0	0	0	0	0	0	0	0	0	0	0	0	0	0	0	0	0	0	0	0	0	0	0	0	0	0	0	0	0	0	0	0	0	0	0	0	0
ENSBTAG00000045811	0	0	0	0	0	0	0	0	0	0	0	0	0	0	0	0	0	0	0	0	0	0	0	0	0	0	0	0	0	0	0	0	0	0	0	0	0	0	0	0	0	0	0	0	0	0	0	0	0
ENSBTAG00000053463	0	0	0	0	0	0	0	0	0	0	0	0	0	0	0	0	0	0	0	0	0	0	0	0	0	0	0	0	0	0	0	0	0	0	0	0	0	0	0	0	0	0	0	0	0	0	0	0	0
ENSBTAG00000004586	0	0.804392	1.42638	1.52384	6.37512	0.923594	1.19624	3.10357	0	0.88597	0	0	2.38376	0	1.71315	2.09723	2.48111	0	0	4.22946	0.487476	7.48671	3.23243	5.13027	2.33782	3.19738	2.51052	5.26617	2.83699	1.52758	2.49791	1.51359	4.45578	4.11309	0	1.65988	1.447	2.52781	2.51284	1.13272	0	2.39156	4.04106	5.08059	2.49333	2.27961	1.7845	1.1256	8.51358
ENSBTAG00000015251	0	0	0	0	1.91254	0.923594	0	0	1.43004	0	0	0.671432	0	0	1.1421	0.524308	0	0	0	0	0.487476	0.575901	0	1.02605	0	0	2.51052	2.10647	0	0.509193	0	0.756794	0.556972	0.914021	0.862621	2.21317	4.34099	0	1.67523	1.13272	2.37106	2.39156	0.808211	3.04835	1.87	3.03948	0	1.6884	1.0642
ENSBTAG00000010065	0	0	0	0	0	0	0	0	0.715018	0	0	0.671432	0	0	0.571048	0	0	0	0	0	0	0	0	0	0	0	0	0	0	0	0	0	0	0	0	0	0	0	0	0	0	0	0	0	0	0	0	0	0
ENSBTAG00000049974	0	0	0	0	0	0	0	0	0	0	0	0	0	0	0	0	0	0	0	0	0	0	0	0	0	0	0	0	0	0	0	0	0	0	0	0	0	0	0	0	0	0	0	0	0	0	0	0	0
ENSBTAG00000051180	0	0	0	0	0	0	0	0	0	0	0	0	0	0	0	0	0	0	0	0	0	0	0	0	0	0	0	0	0	0	0	0	0	0	0	0	0	0	0	0	0	0	0	0	0	0	0	0	0
ENSBTAG00000032485	0	0	0	0	0	0	0	0	0	0	0	0	0	0	0	0	0	0	0	0	0	0	0	0	0	0	0	1.05323	0	0	0	0	0	0.457011	0	0	0	0	0	0	0	0	0	0	0	0	0	0	0
ENSBTAG00000016221	1.8008	9.6527	3.56594	1.52384	5.73761	11.0831	10.7662	0.775894	9.29523	7.97373	0.909736	2.0143	3.57564	6.58466	2.28419	1.57292	2.48111	3.2419	3.17703	2.81964	4.87476	10.9421	0	3.07816	1.75336	8.52634	3.34736	20.0114	1.1348	3.05516	5.82845	9.83832	6.1267	28.3347	16.3898	22.1317	15.917	5.68757	17.5899	10.1945	26.0816	9.56626	31.5202	24.3868	4.36332	6.07896	13.3837	7.31639	4.25679
ENSBTAG00000045340	0	0	0	0	0	0	0	0	0	0	0	0	0	0	0	0	0	0	0	0	0	0	0	0	0	0	0	0	0	0	0	0	0	0	0	0	0	0	0	0	0	0	0	0	0	0	0	0	0
ENSBTAG00000016688	0	0	0	0	0	0	1.19624	0	0	0	0	0	0	0	0	0.524308	0	0	0	0	0	0	0	0	0	0	0.836839	0	0	0	0	0	0	0	0	0	0	0	0	0	0	0	0	0	0	0	0	0	0
ENSBTAG00000050984	0	0	0	0	0	0	0	0	0	0	0	0	0	0	0	0	0	0	0	0	0	0	0	0	0	0	0	0	0	0	0	0	0	0	0	0	0	0	0	0	0	0	0	0	0	0	0	0	0
ENSBTAG00000042648	0	0	0	0	0	0	0	0	0	0	0	0	0	0	0	0	0	0	0	0	0	0	0	0	0	0	0	0	0	0	0	0	0	0	0	0	0	0	0	0	0	0	0	0	0	0	0	0	0
ENSBTAG00000045052	0	0	0	0	0	0	0	0	0	0	0	0	0	0	0	0	0	0	0	0	0	0	0	0	0	0	0	0	0	0	0	0	0	0	0	0	0	0	0	0	0	0	0	0	0	0	0	0	0
ENSBTAG00000046522	0	0	0	0	0	0	0	0	0	0	0	0	0	0	0	0	0	0	0	0	0	0	0	0	0	0	0	0	0	0	0	0	0	0	0	0	0	0	0	0	0	0	0	0	0	0	0	0	0
ENSBTAG00000043114	0	0	0	0	0	0	0	0	0	0	0	0	0	0	0	0	0	0	0	0	0	0	0	0	0	0	0	0	0	0	0	0	0	0	0	0	0	0	0	0	0	0	0	0	0	0	0	0	0
ENSBTAG00000038205	0	0	0	0	0	0	0	0	0	0	0	0	0	0	0	0	0	0	0	0	0	0	0	0	0	0	0	0	0	0	0	0	0	0	0	0	0	0	0	0	0	0	0	0	0	0	0	0	0
ENSBTAG00000050670	0	0	0	0	0	0	0	0	0	0	0	0	0	0	0	0	0	0	0	0	0	0	0	0	0	0	0	0	0	0	0	0	0	0	0	0	0	0	0	0	0	0	0	0	0	0	0	0	0
ENSBTAG00000043825	0	0	0	0	0	0	0	0	0	0	0	0	0	0	0	0	0	0	0	0	0	0	0	0	0	0	0	0	0	0	0	0	0	0	0	0	0	0	0	0	0	0	0	0	0	0	0	0	0
ENSBTAG00000054073	0	0	0	0	0	0	0	0	0	0	0	0	0	0.823083	0	0	0	0	0	0	0	0	0	2.05211	0	0	0	0	0	0	0	0	0	0	0	0.553293	0	0	0	0	0	0	0	1.01612	0	0	0	0	0
ENSBTAG00000055095	0	3.21757	0.713189	1.52384	0	1.84719	2.39248	0.775894	2.14505	5.31582	2.72921	2.0143	1.19188	2.46925	5.71048	0.524308	0	4.32253	0	0	2.92486	2.8795	5.38738	1.02605	1.75336	0.532897	2.51052	1.05323	0	1.01839	0.832636	0.756794	0	0.914021	0	2.21317	0.723498	4.42367	0.837613	0	0.592764	1.79367	4.04106	1.01612	6.23332	2.27961	1.7845	0.562799	2.12839
ENSBTAG00000053214	0	0	0	0	0	0	0	0	0	0	0	0	0	0	0	0	0	0	0	0	0	0	0	0	0	0	0	0	0	0	0	0	0	0	0	0	0	0	0	0	0	0	0	0	0	0	0	0	0
ENSBTAG00000046327	3.6016	0	0	1.52384	0.637512	0.923594	0	0	0	0	0	0	0	0.823083	0	0.524308	0	0	0	0	0	0	1.07748	1.02605	0	0	0	0	0	0	0	0.756794	0	0	0.862621	0	0.723498	0.631953	0	0	0	0	0	0	0	0.75987	0	0.562799	0
ENSBTAG00000020022	0	0	0	0	0	0	0	0	0	0	0	0.671432	0.59594	0	0	0	0	0	0	0	0	0	0	0	0	0	0	0	0	0	0	0	0	0	0	0.553293	0	0	0	0	0.592764	0	0	0	0	0	0	0	0
ENSBTAG00000050382	0	0	0	0	0	0	0	0	0	0	0	0	0	0	0	0	0	0	0	0	0	0	0	0	0	0	0	0	0	0	0	0	0	0	0	0	0	0	0	0	0	0	0	0	0	0	0	0	0
ENSBTAG00000043888	0	0	0	0	0	0	0	0	0	0	0	0	0	0	0	0	0	0	0	0	0	0	0	0	0	0	0	0	0	0	0	0	0	0	0	0	0	0	0	0	0	0	0	0	0	0	0	0	0
ENSBTAG00000046463	0	0	0	0	0	0	0	0	0	0	0	0	0	0	0	0	0	0	0	0	0	0	0	0	0	0	0	0	0	0	0	0	0	0.457011	0	0	0	0	0	0	0	0	0	0	0	0	0	0	0
ENSBTAG00000011613	12.6056	14.479	60.621	63.2393	26.7755	23.0898	23.9248	45.7777	27.1707	26.5791	48.216	84.6004	12.5147	9.05391	0.571048	48.7606	16.1272	11.887	14.8261	25.3768	80.4336	105.966	57.1062	31.8077	172.998	70.3423	21.7578	21.0647	141.282	34.6251	46.6276	9.08153	76.8622	48.9001	34.5048	42.0502	67.2853	44.8686	15.077	29.4508	80.0232	46.6355	26.671	22.3546	41.1399	27.3553	42.8279	33.2051	54.2741
ENSBTAG00000049980	0	0	0	0	0	0	0	0	0	0	0	0	0	0	0	0	0	0	0	0	0	0	0	0	0	0	0	0	0	0	0	0	0	0	0	0	0	0	0	0	0	0	0	0	0	0	0	0	0
ENSBTAG00000044037	0	0	0	0	0	0	0	0	0	0	0	0	0	0	0	0	0	0	0	0	0	0	0	0	0	0.532897	0	0	0	0	0	0	0	0	0	0	0	0	0	0	0	0	0	0	0	0	0	0	0
ENSBTAG00000043127	0	0	0	0	0	0	0	0	0	0	0	0	0	0	0	0	0	0	0	0	0	0	0	0	0	0	0	0	0	0	0	0	0	0	0	0	0	0	0	0	0	0	0	0	0	0	0	0	0
ENSBTAG00000051597	0	0	0	0	0	0	0	0	0	0	0	0	0	0	0	0	0	0	0	0	0	0	0	0	0	0	0	0	0	0	0	0	0	0	0	0	0	0	0	0	0	0	0	0	0	0	0	0	0
ENSBTAG00000009598	25.2112	19.3054	18.5429	17.5242	13.3878	10.1595	8.37369	16.2938	17.1604	11.5176	9.09736	16.7858	10.7269	10.7001	13.7052	21.4966	11.165	16.2095	8.47208	11.2786	23.8863	13.2457	9.69729	9.23448	25.716	21.8488	15.0631	8.42587	20.9937	19.8585	14.9874	13.6223	20.051	16.9094	17.2524	13.279	16.6405	17.6947	14.2394	10.1945	19.5612	17.9367	19.3971	12.1934	17.4533	13.6777	24.983	20.2608	9.57778
ENSBTAG00000029810	0	0	0	0	0	0	0	0	0	0	0	0	0	0	0	0	0	0	0	0	0	0	0	0	0	0	0	0	0	0	0	0	0	0	0	0	0	0	0	0	0	0	0	0	0	0	0	0	0
ENSBTAG00000046941	0	0	0	0	0	0	0	0	0	0	0	0	0	0	0	0	0	0	0	0	0	0	0	0	0	0	0	0	0	0	0	0	0	0	0	0	0	0	0	0	0	0	0	0	0	0	0	0	0
ENSBTAG00000014485	9.00399	2.41317	9.98464	1.52384	1.91254	9.23594	5.98121	1.55179	5.00512	4.42985	0	2.68573	0	0	0.571048	0.524308	1.24056	2.16126	0	0	1.94991	19.0047	0	7.18237	0.584454	9.05924	3.34736	14.7453	0.567398	1.52758	0	0.756794	3.34183	5.48413	0	0.553293	1.447	0	6.7009	4.5309	1.18553	5.38102	9.69854	3.04835	4.98666	9.87831	19.6295	3.37679	10.642
ENSBTAG00000002668	7.20319	4.02196	8.55827	2.28576	8.92517	9.23594	10.7662	9.31072	2.86007	12.4036	6.36815	7.38575	7.74722	4.9385	12.5631	4.19446	7.44334	3.2419	6.35406	4.22946	14.1368	7.48671	11.8522	6.15632	12.2735	11.1908	6.69471	5.26617	9.07836	5.60112	8.32636	9.08153	15.0383	8.22619	6.90097	12.7257	13.7465	4.42367	17.5899	7.92907	13.0408	13.7515	10.5067	7.11282	14.96	5.31909	8.03024	10.6932	15.963
ENSBTAG00000013077	0	0	0	0	0	0	0	0	0	0	0	0	0	0	0	0	0	0	0	0	0	0	0	0	0	0	0	0	0	0	0	0	0	0	0	0	0	0	0	0	0	0	0	0	0	0	0	0	0
ENSBTAG00000021790	16.2072	5.63074	15.6902	12.1907	16.5753	5.54156	10.7662	24.8286	12.8703	7.08776	5.45842	15.4429	12.5147	13.1693	17.7025	31.4585	12.4056	4.32253	6.35406	7.0491	24.3738	27.6432	10.7748	13.3387	29.8072	21.8488	10.8789	10.5323	34.0439	19.8585	9.99163	6.81115	28.9626	19.1944	10.3515	16.0455	34.0044	22.1183	14.2394	11.3272	29.0454	21.5241	8.08211	7.11282	12.4666	9.11844	15.1682	18.5724	7.44938
ENSBTAG00000027867	0	0	0	0	0	0	0	0	0	0	0	0	0	0	0	0	0	0	0	0	0	0	0	0	0	0	0	0	0	0	0	0	0	0	0	0	0	0	0	0	0.592764	0.597891	0	1.01612	0	0	0	0	0
ENSBTAG00000054253	0	0	0	0	0	0	0	0	0	0	0	0	0	0	0	0	0	0	0	0	0	0	0	0	0	0	0	0	0	0	0	0	0	0	0	0	0	0	0	0	0	0	0	0	0	0	0	0	0
ENSBTAG00000053700	0	0	0	0	0	0	0	0	0	0	0	0	0	0	0	0	0	0	0	0	0	0	0	0	0	0	0	0	0	0	0	0	0	0	0	0	0	0	0	0	0	0	0	0	0	0	0	0	0
ENSBTAG00000051806	0	0	0	0	0	0	0	0	0	0	0	0	0	0	0	0	0	0	0	0	0	0	0	0	0	0	0	0	0	0	0	0	0	0	0	1.10659	0	0	0	0	0	0	0	0	0	0	0	0	0
ENSBTAG00000055024	0	0	0	0	0	0	0	0	0	0	0	0	0	0	0	0	0	0	0	0	0	0	0	0	0	0	0	0	0	0	0	0	0	0	0	0	0	0	0	0	0	0	0	0	0	0	0	0	0
ENSBTAG00000052962	0	0	0	0	0	0	0	0	0	0	0	0	0	0	0	0	0	1.08063	0	0	0	0	0	0	0	0	0	0	0.567398	0	0	0	0	0	0	0	0	0	0	0	0	0	0.808211	0	0	0	0	0	0
ENSBTAG00000002015	0	1.60878	0	0.76192	1.27502	0.923594	1.19624	0	0.715018	1.77194	0	0	0.59594	1.64617	0.571048	0.524308	0	1.08063	0	1.40982	2.43738	2.8795	0	1.02605	1.16891	1.59869	2.51052	0	1.1348	1.52758	0	0.756794	0.556972	1.82804	2.58786	4.42634	4.34099	1.26391	0	1.13272	4.74211	1.19578	2.42463	1.01612	0	1.51974	1.7845	1.6884	4.25679
ENSBTAG00000048589	0	0	0	0	0	0	0	0	0	0	0	0	0	0	0	0	2.48111	0	0	0	0	0	0	0	0	0	0	0	0	0	0	0	0	0	0	0	0	0	0	0	0	0	0	0	0	0	0	0	0
ENSBTAG00000047417	0	0	0	0	0	0	0	0	0	0	0	0	0	0	0	0	0	0	0	0	0	0	0	0	0	0	0	0	0	0	0	0	0	0	0	0	0	0	0	0	0	0	0	0	0	0	0	0	0
ENSBTAG00000015712	0	0.804392	0.713189	0	1.27502	3.69438	0	0	0	0	0	0	0	0.823083	0	0.524308	0	0	0	0	0	0	0	0	0	2.13159	0.836839	2.10647	0	0	0.832636	0	0	0.457011	0	0.553293	0	0	0	0	0	1.79367	2.42463	0	0	0	0	1.6884	1.0642
ENSBTAG00000039066	0	0.804392	0	0	0	0	0	0	0	0.88597	0	0	0	0	0	0	0	0	0	0	0	0	0	0	0	0	0	0	0	0	0	0.756794	0	0	0	0	0	0	0	0	0	0	0	0	0	0	0	0	0
ENSBTAG00000044784	0	0	0	0	0	0	0	0	0	0	0	0	0	0	0	0	0	0	0	0	0	0	0	0	0	0	0	0	0	0	0	0	0	0	0	0	0	0	0	0	0	0	0	0	0	0	0	0	0
ENSBTAG00000051658	0	0	0	0	0	0	0	0	0	0	0	0	0	0	0	0	0	0	0	0	0	0	0	0	0	0	0	0	0	0	0	0	0	0	0	0	0	0	0	0	0	0	0	0	0	0	0	0	0
ENSBTAG00000048206	0	0	2.85276	2.28576	0	0	1.19624	3.87947	2.86007	0	0	0	0.59594	0.823083	2.28419	0	0	0	1.05901	1.40982	0.487476	0	0	0	0	1.06579	0	0	1.1348	1.52758	0	0	2.78486	0.457011	0	0.553293	0	0	0.837613	1.13272	0	0.597891	0.808211	0	0	1.51974	0	0	0
ENSBTAG00000010587	95.4423	77.2216	92.7145	62.4774	54.8261	59.11	86.1294	82.2447	47.1912	72.6496	96.432	55.0574	92.3707	87.2468	136.481	73.9274	62.0279	24.8545	57.1866	36.6553	109.195	54.7106	107.748	74.9019	114.553	94.3227	92.8891	33.7035	87.9466	102.857	95.7531	121.087	72.9634	56.6693	66.4218	66.9484	49.9214	84.0497	41.8806	75.8926	53.3488	41.2545	58.1912	42.6769	109.083	57.7501	65.1342	104.118	48.9531
ENSBTAG00000049971	0	0	0	0	0	0	0	0	0	0	0	0	0	0	0	0	0	0	0	0	0	0	0	0	0	0	0	0	0	0	0	0	0	0	0	0	0	0	0	0	0	0	0	0	0	0	0	0	0
ENSBTAG00000001877	39.6176	53.0898	34.2331	28.953	66.3013	41.5617	56.2234	32.5875	25.0256	47.8424	50.9452	55.7289	51.2509	45.2696	35.9761	26.2154	24.8111	34.5802	43.4194	15.508	43.8729	29.9468	61.4161	44.1203	47.9252	35.7041	45.1893	38.9696	52.2006	49.9009	53.2887	49.9484	29.5195	26.0496	40.5432	40.3904	31.8339	28.4379	31.8293	41.9108	37.3441	37.6671	38.7942	46.7414	59.2165	37.2336	35.69	25.3259	30.8617
ENSBTAG00000051240	0	0	0	0	0	0	0	0	0	0	0	0	0	0	0	0	0	0	0	0	0	0	0	0	0	0	0	0	0	0	0	0	0	0	0	0	0	0	0	0	0	0	0	0	0	0	0	0	0
ENSBTAG00000016230	30.6136	45.0459	45.6441	28.191	52.276	51.7213	49.0459	28.7081	82.227	48.7284	31.8408	18.1287	57.2103	38.6849	38.2602	20.448	65.7495	46.4672	33.8883	54.983	20.474	48.9516	31.2468	31.8077	25.1315	36.237	44.3525	42.1293	34.6113	33.6067	44.1297	24.9742	26.7347	42.045	30.1917	30.9844	37.6219	40.445	37.6926	35.1145	27.8599	49.0271	34.7531	42.6769	46.1266	37.9935	33.0132	41.0843	57.4667
ENSBTAG00000049425	0	0	0	0	0	0	0	0	0	0	0	0	0	0	0	0	0	0	0	0	0	0	0	0	0	0	0	0	0	0	0	0	0	0	0	0	0	0	0	0	0	0	0	0	0	0	0	0	0
ENSBTAG00000045653	0	0	0	0	0	0	0	0	0	0	0	0	0	0	0	0	0	0	0	0	0	0	0	0	0	0	0	0	0	0	0	0	0	0	0	0	0	0	0	0	0	0	0	0	0	0	0	0	0
ENSBTAG00000048060	0	0	0	0	0	0	0	0	0	0	0	0	0	0	0	0	0	0	0	0	0	0	0	0	0	0	0	0	0	0	0	0	0	0	0	0	0	0	0	0	0	0	0	0	0	0	0	0	0
ENSBTAG00000044266	0	0	0	0	0	0	0	0	0	0	0	0	0	0	0	0	0	0	0	0	0	0	0	0	0	0	0	0	0	0	0	0	0	0	0	0	0	0	0	0	0	0	0	0	0	0	0	0	0
ENSBTAG00000045678	0	0	0	0	0	0	0	0	0	0	0	0	0	0	0	0	0	0	0	0	0	0	0	0	0	0	0	0	0	0	0	0	0	0	0	0	0	0	0	0	0	0	0	0	0	0	0	0	0
ENSBTAG00000021437	3.6016	4.82635	5.70551	0.76192	1.91254	1.84719	4.78497	2.32768	3.57509	0	0	0	0.59594	3.29233	17.7025	1.04862	2.48111	1.08063	0	0	0	2.8795	2.15495	0	0	2.66448	1.67368	1.05323	0	0	0	0	1.11394	0.457011	2.58786	0	0	0	3.35045	5.66362	0	1.19578	0	0	0	2.27961	6.24574	3.37679	0
ENSBTAG00000054002	0	0	0	0	0	0	0	0	0	0	0	0	0	0	0	0	0	0	0	0	0	0	0	0	0	0	0	0	0	0	0	0	0	0	0	0	0	0	0	0	0	0	0	0	0	0	0	0	0
ENSBTAG00000050883	0	0	0	0	0	0	0	0	0	0	0	0	0	0	0	0	0	0	0	0	0	0	0	0	0	0	0	0	0	0	0	0	0	0	0	0	0	0	0	0	0	0	0	0	0	0	0	0	0
ENSBTAG00000008555	10.8048	8.84831	5.70551	8.38112	2.55005	0.923594	7.17745	10.0866	2.14505	7.97373	12.7363	7.38575	2.9797	6.58466	9.70782	8.91323	3.72167	5.40316	6.35406	5.63928	24.3738	2.8795	9.69729	13.3387	16.9492	4.26317	11.7157	7.37263	9.64576	12.2206	9.159	11.3519	6.1267	1.82804	6.03835	1.10659	4.34099	3.15976	3.35045	2.26545	1.18553	1.19578	0.808211	3.04835	11.8433	16.7171	16.0605	6.75359	11.7062
ENSBTAG00000003299	0	0	0	0	0	0	0	0	0	0	0	0	0	0	0	0	0	0	0	0	0	0	0	0	0	0	0	0	0	0	0	0	0	0	0	0	0	0	0	0	0	0	0	0	0	0	0	0	0
ENSBTAG00000035882	0	0	0	0	0	0	0	0	0	0	0	0	0	0	0	0	0	0	0	0	0	0	0	0	0	0	0	0	0	0	0	0	0	0	0	0	0	0	0	0	0	0	0	0	0	0	0	0	0
ENSBTAG00000024675	0	0	0	0.76192	0.637512	0	0	0	0	0	0	0.671432	1.19188	0	3.42629	0.524308	0	0	0	2.81964	0	0.575901	0	0	0	1.06579	0	0	0.567398	1.01839	0	0	1.67092	0.457011	0	0	0	0	0	0	0	0	0	2.03223	0	0.75987	1.7845	0.562799	0
ENSBTAG00000051877	0	0	0	0	0	0	0	0	0	0	0	0	0	0	0	0	0	0	0	0	0.487476	0.575901	0	0	0	0	0	0	0	0	0	0	0	0	0	0	0	0	0	0	0	0	0	0	0	0	0	0	0
ENSBTAG00000026025	0	0	0	0	0	0	0	0	0	0	0	0	0	0	0	0	0	0	0	0	0	0	0	0	0	0	0	0	0	0	0	0	0	0	0	0	0	0	0	0	0	0	0	0	0	0	0	0	0
ENSBTAG00000000895	0	1.60878	0.713189	0	0.637512	0	0	0	0	0	0	0.671432	0	0.823083	0	0	0	0	0	0	0	0	1.07748	0	0	0	0.836839	0	0.567398	0	0	0	0	0	0	0	0	0	0	1.13272	0	0.597891	0.808211	1.01612	2.49333	0.75987	0	0.562799	0
ENSBTAG00000000894	120.653	144.79	194.701	425.151	192.529	213.35	197.38	282.425	342.493	155.931	315.678	511.631	274.132	288.902	215.856	586.701	374.648	223.691	295.464	554.06	316.372	196.382	189.636	135.439	381.649	181.718	178.247	72.6731	388.667	287.185	160.699	171.792	337.525	202.456	128.531	179.82	253.224	400.658	136.531	181.236	216.952	149.473	102.643	122.95	206.323	142.856	133.837	203.17	100.035
ENSBTAG00000010018	32.4144	21.7186	20.6825	22.0957	24.2255	22.1663	33.4948	11.6384	43.6161	20.3773	28.2018	6.71432	29.797	23.0463	18.8446	18.3508	23.5706	30.2577	25.4163	21.1473	16.5742	20.7324	23.7045	20.5211	16.3647	20.2501	20.0841	13.692	10.2132	20.8769	14.1548	25.731	17.2661	20.1085	24.1534	19.3652	19.5344	19.5905	19.2651	16.9909	9.48423	19.1325	26.671	18.2901	29.2966	25.0757	21.414	18.5724	32.9901
ENSBTAG00000047768	0	0.804392	4.27913	0	5.1001	0.923594	2.39248	2.32768	1.43004	0.88597	0	5.37146	1.78782	0.823083	1.71315	2.62154	0	0	0	1.40982	3.41233	4.60721	2.15495	0	10.5202	3.73028	1.67368	2.10647	2.26959	2.54597	1.66527	1.51359	3.34183	2.28505	1.72524	0.553293	1.447	4.42367	1.67523	6.79635	4.14935	3.58735	2.42463	2.03223	0.623332	0.75987	2.67675	5.06519	2.12839
ENSBTAG00000045931	99.0439	57.9162	82.0167	169.908	182.966	88.665	78.952	159.058	155.159	54.0442	81.8762	149.729	187.721	79.016	54.8206	265.3	176.159	64.8379	82.6028	139.572	212.052	173.346	74.3459	85.1624	303.332	150.81	79.4997	67.4069	263.84	319.773	114.071	104.438	176.56	126.592	62.1087	58.0957	140.359	221.815	51.0944	77.0253	104.326	164.42	67.0816	61.9832	201.96	80.5462	78.5179	167.151	96.842
ENSBTAG00000053487	0	0	0	0.76192	0.637512	0	0	0.775894	0.715018	0.88597	0	0	0	0	0	0	0	0	0	0	0	0.575901	0	0	0.584454	0.532897	0	0	0.567398	0	0	0	0	0.457011	0	0	0	0	0	0	0.592764	0	0	0	0	0.75987	0	0.562799	0
ENSBTAG00000038434	250.311	324.17	293.834	269.72	364.657	230.898	328.966	273.115	301.022	289.712	281.108	230.301	246.719	248.571	385.458	148.379	261.758	219.368	258.399	255.178	263.237	305.803	302.771	271.904	286.383	305.883	317.999	293.852	257.599	292.277	344.711	306.502	252.309	262.781	300.192	273.327	299.528	259.101	304.891	287.712	295.789	328.242	385.517	270.287	281.746	284.951	288.196	300.535	296.911
[truncated: 25,892 more rows]
[truncated: 19 more columns]

## Sheet: Selected genes
Treatment group			1	1	1	1	1	1	1	1	1	1	1	2	2	2	2	2	2	2	2	2	2	2	3	3	3	3	3	3	3	3	3	3	3	4	4	4	4	4	4	4	4	4	4	4	5	5	5
[truncated: 63 more rows]
[truncated: 21 more columns]

[truncated: 1 more sheets: Transposed]
