# Supplementary material for: Immune mechanisms affected by cyclooxygenase inhibition combined with antiviral treatment in calves infected with bovine respiratory syncytial virus
Source: PLoS One. 2025 Apr 22;20(4):e0321642. doi: 10.1371/journal.pone.0321642 (PMC12013931; doi:10.1371/journal.pone.0321642)
Supplement: S9 File — (XLSX) [file pone.0321642.s014.xlsx]

## Sheet: normalized_counts_bln
Gene.stable.ID	5bln	6bln	7bln	8bln	9bln	10bln	11bln	12bln	13bln	14bln	15bln	16bln	3-1bln	3-2bln	3-4bln	3-5bln	3-6bln	3-9bln	3-11bln	3-12bln	3-13bln	3-14bln	3-15bln	3-16bln	4-1bln	4-2bln	4-4bln	4-5bln	4-6bln	4-7bln	4-8bln	4-9bln	4-10bln	4-11bln	4-12bln	4-20bln
ENSBTAG00000006648	0	0	0	0	0	0	0	0	0	0	0	0	0	0	0	0	0	0	0	0	0	0	0	0	0	0	0	0	0	0	0	0	0	0	0	0
ENSBTAG00000049697	0	0	0	0	0	0	0	0	0	0	0	0	0	0	0	0	0	0	0	0	0	0	0	0	0	0	0	0	0	0	0	0	0	0	0	0
ENSBTAG00000047028	0	0	0	0	0	0	0	0	0	0	0	0	0	0	0	0	0	0	0	0	0	0	0	0	0	0	0	0	0	0	0	0	0	0	0	0
ENSBTAG00000053686	0	0	0	0	0	0	0	0	0	0	0	0	0	0	0	0	0	0	0	0	0	0	0	0	0	0	0	0	0	0	0	0	0	0	0	0
ENSBTAG00000054829	0	0	0	0	0	0	0	0	0	0	0	0	0	0	0	0	0	0	0	0	0	0	0	0	0	0	0	0	0	0	0	0	0	0	0	0
ENSBTAG00000046619	0	0	0	0	0	0	0	0	0	0	0	0	0	0	0	0	0	0	0	0	0	0	0	0	0	0	0	0	0	0	0	0	0	0	0	0
ENSBTAG00000001753	0	0	0	0	0	0	0	0	0	0	0	0	0	0	0	0	0	0	0	0	0	0	0	0	0	0	0	0	1.68412	0	0.611297	0	0	0	0	0
ENSBTAG00000020035	10.5329	6.01049	9.29756	10.6074	6.08959	5.98708	5.07609	6.39752	5.10494	7.8654	7.72736	6.34858	10.036	5.66549	7.04069	5.07881	6.57307	9.95272	5.9266	7.08255	7.75333	4.89079	2.73214	11.1073	3.33165	11.4216	7.31206	3.95853	13.473	9.7824	9.16946	5.73552	2.18324	12.2061	6.59294	8.28605
ENSBTAG00000005540	0	0	0	0	0	0	0	0	0	0	0	0	0	0	0	0	0	0	0	0	0	0	0	0	0	0	0	0	0	0	0	0	0	0	0	0
ENSBTAG00000001150	0	0	0	0.461189	0	0.498923	0	0	0.567215	0	1.10391	0	0	0	0	0	0	0	0.59266	0	0	0	0	0	0	0	0	0	0	0.48912	0	0	0	0.938928	0	0
ENSBTAG00000026259	0	0	0	0	0	0	0	0	0	0	0	0	0	0	0	0	0	0	0	0	0	0	0	0	0	0	0	0	0	0	0	0	0	0	0	0
ENSBTAG00000051226	0	0	0	0	0	0	0	0	0	0	0	0	0	0	0	0	0	0	0	0	0	0	0	0	0	0	0	0	0	0	0	0	0	0	0	0
ENSBTAG00000013841	0	0	0	0	0	0	0	0	0	0	0.551954	0	0	0	0	0	0	0	0	0	0	0	0	0	0	0	0	0	0	0	0	0.955921	0	0	0	0
ENSBTAG00000011528	11.8495	5.40944	4.29118	13.3745	10.1493	9.47954	11.998	7.87386	12.4787	6.5545	14.9028	8.79034	20.6296	4.85613	14.0814	16.5061	8.21634	23.0484	16.0018	11.214	4.652	4.89079	10.9286	11.6122	4.66431	8.88343	9.26194	10.7446	7.57856	6.35856	9.78076	5.73552	3.63874	14.7099	11.4278	4.41923
ENSBTAG00000026260	0	0	0	0	0	0	0	0	0	0	0	0	0	0	0	0	0	0	0	0	0	0	0	0	0	0	0	0	0	0	0	0	0	0	0	0
ENSBTAG00000054497	0	0	0	0	0	0	0.461463	0.984233	0	0	0.551954	0	0	0	0	0	0	0	0.59266	0	0	0	0	0	0	0	0	0	0.842062	0	0	0	0	0	0	0
ENSBTAG00000012594	46.0815	149.661	92.9756	40.1235	40.5973	56.8772	64.1434	48.2274	62.3937	65.982	40.2927	48.3469	31.2231	88.2198	32.2698	58.4063	54.2278	29.8582	34.3743	43.6757	80.6347	83.9586	45.7633	24.7391	78.627	66.6257	38.0227	31.1028	41.261	39.6187	35.4552	39.1928	52.3978	27.2289	40.4367	45.8495
ENSBTAG00000049850	0	0	0	0	0	0	0	0	0	0	0	0	0	0	0	0	0	0	0	0	0	0	0	0	0	0	0	0	0	0	0	0	0	0.312976	0	0
ENSBTAG00000018278	72.4137	40.2703	26.4623	78.4022	64.4481	61.8664	50.7609	57.0855	68.6331	70.3517	76.7217	65.9275	90.3241	55.8455	89.7688	103.481	74.7687	95.8604	94.233	108.009	65.9033	49.723	92.8927	104.51	27.3196	35.5337	51.1844	71.2536	78.3117	52.3358	77.0235	53.0536	19.6492	69.7937	57.1388	49.1639
ENSBTAG00000021997	71.7554	85.9501	58.6462	43.813	45.6719	55.8794	39.2244	60.5303	47.6461	72.5365	50.7798	75.6946	25.6476	59.8923	35.2035	26.6638	22.1841	30.9058	36.1523	19.477	102.344	47.2776	28.0044	12.622	43.3115	45.0517	49.722	41.8474	118.731	94.8893	116.147	43.4944	42.9371	36.3052	51.8645	68.498
ENSBTAG00000054338	0	0	0	0	0	0	0	0	0	0	0	0	0	0	0	0	0	0	0	0	0	0	0	0	0	0	0	0	0	0	0	0	0	0	0	0
ENSBTAG00000053248	0.658307	0	0	0	0	0	0	0	0	0	0	0	0	0	0	0	1.64327	0	0	0	0	0	0	0	0	0	0	0	0	0	0.611297	0	0	0	0	0
ENSBTAG00000008490	0	1.2021	0.715197	1.84476	0.507466	1.99569	0.922926	1.96847	3.40329	1.3109	3.86368	0.488352	3.34534	5.66549	4.10707	7.61822	6.57307	5.23827	8.29724	4.7217	1.55067	2.4454	3.41517	5.55367	0.666331	1.26906	0	2.26202	0.842062	1.95648	3.05649	4.30164	0	1.2519	3.51623	0
ENSBTAG00000035175	3.29153	3.6063	10.0128	9.68497	3.04479	7.98277	6.46048	5.41328	11.3443	5.68057	6.62345	8.30199	35.6836	7.2842	39.3105	49.5184	30.4005	35.0964	39.1156	10.0336	12.4053	5.70592	26.6383	23.7293	6.66331	4.44172	6.82459	9.04808	4.21031	3.91296	4.89038	6.21349	7.27747	7.51142	10.1092	5.52404
ENSBTAG00000008482	818.275	726.669	759.539	867.497	797.229	862.139	814.482	742.604	892.797	934.235	851.666	899.545	630.596	734.895	720.498	712.938	833.137	632.26	665.557	664.579	671.439	970.007	683.717	591.213	692.984	770.955	739.493	780.397	723.331	665.203	709.716	724.588	681.172	870.386	941.911	720.887
ENSBTAG00000052933	0	0	0	0	0	0	0	0	0	0	0	0	0	0	0	0	0	0	0	0	0	0	0	0	0	0	0	0	0	0	0	0	0	0	0	0
ENSBTAG00000009188	7.24137	7.21259	7.86717	10.1462	4.05973	10.4774	4.15317	6.39752	13.046	4.80664	8.27932	8.30199	23.4173	0.809356	9.38759	18.4107	23.0058	9.42889	16.5945	10.6238	3.87667	4.89079	8.87945	22.7195	6.66331	10.787	8.287	6.78606	5.89443	5.38032	5.50168	5.25756	6.54973	3.44274	3.95576	7.73365
ENSBTAG00000009187	5.92476	2.4042	5.72158	4.1507	12.1792	3.99138	3.6917	7.38175	2.83608	7.8654	8.27932	5.37187	4.46045	5.66549	5.28052	5.71366	5.75144	9.95272	4.14862	9.4434	4.652	11.4118	8.19641	7.57318	6.66331	5.71078	5.36217	7.35156	6.73649	3.91296	7.33557	5.73552	4.36648	5.32059	4.39529	3.86682
ENSBTAG00000001258	31.5987	37.8661	18.5951	32.2832	24.8658	39.4149	23.9961	39.8614	43.6756	31.0246	32.0134	43.4633	55.7556	12.1403	36.9636	38.7259	27.9356	56.0495	30.2257	41.3149	24.8107	16.3026	32.1026	33.8269	10.6613	23.4776	26.3234	28.8407	32.8404	22.9886	27.5084	26.7658	21.8324	32.5495	27.2508	23.2009
ENSBTAG00000043399	0	1.2021	0.715197	0.461189	0	0	0.461463	0	0	0	0	0	0	0	0.586724	0.634851	0	0.523827	0	0	0	0	0	0	0	0.634531	0	0	0	0.97824	0	0	0	0	0	0
ENSBTAG00000012899	3.94984	9.61679	7.86717	0.922378	3.55226	6.486	3.6917	7.38175	3.97051	6.11754	5.51954	5.37187	0.557556	7.2842	3.52035	0	3.28654	3.14296	2.9633	2.36085	6.20267	9.78158	2.73214	1.51464	7.99597	5.71078	3.89976	6.22055	9.26268	7.3368	7.33557	4.7796	4.36648	2.81678	2.19765	8.83846
ENSBTAG00000021819	40.815	49.8871	37.9055	27.6713	42.6271	44.4041	42.4546	45.7668	33.4657	45.4446	28.1497	35.6497	26.2051	40.4678	36.3769	33.6471	23.8274	33.0011	31.411	31.2813	38.7667	39.9415	35.5178	35.8464	42.6452	40.61	45.3348	28.2752	24.4198	51.3576	23.2293	33.9352	46.5758	36.9312	32.0856	35.9062
ENSBTAG00000019404	34.8903	24.643	25.7471	28.1325	26.8957	37.9181	33.6868	34.4482	32.3313	31.4616	32.5653	24.4176	25.6476	21.0433	25.8159	27.9335	23.8274	31.9535	20.7431	18.2966	30.238	19.5632	25.9553	25.2439	25.3206	27.2848	29.7357	32.7993	19.3674	28.369	26.2858	23.898	21.8324	30.3587	28.1299	25.4106
ENSBTAG00000015212	21.7241	25.8451	26.4623	28.5937	24.3584	20.9548	30.918	30.0191	26.0919	22.7223	27.5977	30.2778	27.8778	27.5181	31.0964	26.6638	36.1519	28.2867	28.4477	31.8715	17.8327	14.6724	24.5892	36.3513	19.9899	17.7669	23.8861	24.3167	23.5777	22.4995	15.8937	15.2947	14.5549	22.2213	22.8555	23.2009
ENSBTAG00000051429	0	0	0	0	0	0	0	0	0	0	0	0	0	0	0	0	0	0	0	0	0	0	0	0	0	0	0	0	0	0	0	0	0	0	0	0
ENSBTAG00000051548	0	0	0	0	0	0	0	0	0	0	0	0	0	0	0	0	0	0	0	0	0	0	0	0	0	0	0	0	0	0	0	0	0	0	0	0
ENSBTAG00000037547	0	0	0	0	0	0	0	0	0	0	0	0	0	0	0	0	0	0	0	0	0	0	0	0	0	0	0	0	0	0	0	0	0	0	0	0
ENSBTAG00000054023	0	0	0.715197	0	0	0	0	0	0	0	0	0.488352	0	0	0	0	0	0	0	0	0	0	0	0	0	0	0	0	0	0.48912	0	0	0	0	0	0
ENSBTAG00000049136	0	0	0	0	0	0	0	0	0	0	0.551954	0	0	0	0	0	0	0	0	0	0	0	0	0	0	0	0	0	0	0	0	0	0	0	0	0
ENSBTAG00000043993	0	0.601049	0	0	0	0	0	0	0	0.436967	0	0	0	0	0	0	0	0	0	0	1.55067	0	0	0	0	0	0	0	0	0.48912	0	0	0	0	0	0
ENSBTAG00000003064	53.9812	34.2598	35.0447	34.128	29.9405	33.4278	44.7619	33.4639	42.5412	43.6967	43.0524	35.1614	52.9678	72.842	56.9123	52.0578	87.0932	45.0491	64.6	47.8072	63.5773	108.413	55.3258	42.9147	47.3095	54.5696	32.6605	30.5373	46.3134	26.4125	28.1197	33.9352	37.8429	37.8701	54.0621	27.6202
ENSBTAG00000003063	17.116	10.2178	12.1584	8.3014	6.59705	8.48169	10.1522	10.3344	9.07545	10.9242	8.83127	11.7205	5.57556	12.9497	18.1885	11.4273	18.0759	7.33358	23.1137	9.4434	17.8327	22.0086	17.7589	10.6025	13.3266	10.1525	9.74941	8.48257	17.6833	5.38032	6.72427	9.55921	8.00522	8.45035	9.66964	3.31442
ENSBTAG00000035493	0.658307	0	0.715197	0.922378	0.507466	0	0	0	0	0	0	0.488352	0	0	0	0.634851	0.821634	0	0	0	0	0.815132	0	0	0.666331	0.634531	0	0	1.68412	0	0.611297	0.47796	0	0	0.439529	0.552404
ENSBTAG00000003059	94.1379	107.588	89.3996	85.7812	89.314	92.3007	84.9092	78.7386	85.0823	92.637	86.1049	84.4849	108.166	106.026	94.4626	81.261	85.4499	76.4788	85.3431	100.336	105.445	125.53	96.3079	98.4514	99.9496	107.236	72.6331	79.1707	85.8903	78.2592	69.6879	77.9075	100.429	90.763	94.9383	98.3278
ENSBTAG00000017310	1.31661	2.4042	0	0	1.01493	1.99569	1.84585	0.492117	1.13443	2.6218	3.86368	1.46506	0.557556	0.809356	1.17345	0	0	0.523827	1.18532	0.590213	2.326	0.815132	0.683034	0	0.666331	1.90359	0	0	3.36825	0	1.83389	2.3898	0.727747	1.56488	0.439529	0.552404
ENSBTAG00000012412	4.60815	3.6063	2.14559	5.07308	1.5224	5.48815	6.92195	3.93693	5.10494	7.8654	3.31173	3.41847	7.24823	1.61871	8.80087	7.61822	6.57307	5.7621	12.4459	7.08255	2.326	7.33619	11.6116	7.0683	3.99798	4.44172	4.38723	3.39303	2.52619	2.4456	4.27908	5.25756	8.73297	6.5725	3.0767	3.31442
ENSBTAG00000023718	0	0	0	0	0	0	0	0	0	0	0	0	0	0	0.586724	0	0	0	0	0	0	0	0.683034	0	0	0	0	0	0	0	0	0	0	0	0	0
ENSBTAG00000016619	5.26645	6.01049	7.86717	5.99546	9.64185	7.98277	7.38341	8.8581	12.4787	5.2436	9.38322	9.27869	11.1511	7.2842	12.9079	13.3319	11.5029	13.0957	13.6312	8.85319	6.20267	6.52105	12.2946	6.05854	7.99597	8.88343	4.38723	7.91707	3.36825	2.93472	0.611297	3.34572	4.36648	2.81678	7.91153	7.73365
ENSBTAG00000020762	0	0.601049	0	0	0	0	0.461463	1.96847	0	0.436967	0	0	0	0	0	0	0	0	0	0	0.775333	0	0	0	0	0	0	0	0	0	1.83389	0	0	0.312976	0	0
ENSBTAG00000018855	11.8495	7.21259	7.86717	11.0685	5.58212	9.47954	7.84487	11.8108	6.80658	7.8654	11.0391	8.30199	6.13311	9.71227	14.6681	6.34851	13.9678	8.90506	4.74128	6.49234	7.75333	12.227	11.6116	6.56342	7.32964	13.9597	5.84965	5.65505	12.6309	7.3368	7.33557	17.2066	10.1885	9.38928	6.59294	11.6005
ENSBTAG00000018854	61.8808	32.4567	27.8927	61.7993	50.7466	58.374	62.759	65.4515	59.5576	61.1754	71.7541	66.4159	77.5003	40.4678	52.8052	57.1366	64.9091	67.5737	85.9357	57.2506	29.4627	30.975	61.4731	63.6147	39.3135	40.61	60.9338	61.64	53.0499	41.0861	49.5151	43.0164	38.5706	63.5341	50.9854	41.4303
ENSBTAG00000051337	0	0	0	0	0	0	0	0	0	0	0	0	0	0	0	0	0	0	0	0	0	0	0	0	0	0	0	0	0	0	0	0	0	0	0	0
ENSBTAG00000017839	2.63323	0	0.715197	0.461189	0	0	0.461463	3.93693	1.13443	0.436967	0.551954	2.93011	0	0.809356	0.586724	1.90455	0.821634	0	0.59266	0	0.775333	0.815132	0.683034	0.504879	1.33266	1.26906	0	1.13101	0.842062	0.48912	0.611297	0	0.727747	0.625952	1.31859	0.552404
ENSBTAG00000044299	0	0	0	0	0	0	0	0	0	0	0	0	0	0	0	0	0	0	0	0	0	0	0	0	0	0	0	0	0	0	0	0	0	0	0	0
ENSBTAG00000046072	0	0	0	0	0	0	0	0	0	0	0	0	0	0	0	0	0	0	0	0	0	0	0	0	0	0	0	0	0	0	0	0	0	0	0	0
ENSBTAG00000048631	52.0062	48.084	59.3614	59.0322	103.016	69.3503	90.9082	49.2117	83.3807	85.6455	91.0725	50.7886	49.0649	36.421	79.7945	33.0123	52.5846	42.43	34.3743	59.6115	21.7093	44.0171	51.9106	54.5269	98.6169	86.2962	62.8837	75.2121	27.788	45.9773	51.9603	125.704	82.9632	116.74	94.4988	47.5067
ENSBTAG00000034869	0	0	0	0	0	0	0	0	0	0	0	0	0	0	0	0	0	0	0	0	0	0	0	0	0	0	0	0	0	0	0	0	0	0	0	0
ENSBTAG00000046804	0	0	0	0	0	0	0	0	0	0	0	0	0	0	0	0	0	0	0	0	0	0	0	0	0	0	0	0	0	0	0	0	0	0	0	0
ENSBTAG00000015812	0	0	0	0	0	0	0	0	0	0	0	0	0	0	0	0	0	0	0	0	0	0	0	0	0	0	0	0	0	0	0	0	0	0	0	0
ENSBTAG00000048503	0	0	0	0	0	0	0	0	0	0	0	0	0	0	0	0	0	0	0	0	0	0	0	0	0	0	0	0	0	0	0	0	0	0	0	0
ENSBTAG00000050662	0	0	0	0	0	0	0	0	0	0	0	0	0	0	0	0	0	0	0	0	0	0	0	0	0	0	0	0	0	0	0	0	0	0	0	0
ENSBTAG00000054173	0	0	0	0	0	0	0	0	0	0	0	0	0	0	0	0	0	0	0	0	0	0	0	0	0	0	0	0	0	0	0	0	0	0	0	0
ENSBTAG00000049506	0	0	0	0	0	0	0	0	0	0	0	0	0	0	0	0	0	0	0	0	0	0	0	0	0	0	0	0	0	0	0	0	0	0	0	0
ENSBTAG00000049468	0	0	0	0	0	0	0	0	0	0	0	0	0	0	0	0	0	0	0	0	0	0	0	0	0	0	0	0	0	0	0	0	0	0	0	0
ENSBTAG00000052340	0	0	0	0	0	0	0	0	0	0	0	0	0	0	0	0	0	0	0	0	0	0	0	0	0	0	0	0	0	0	0	0	0	0	0	0
ENSBTAG00000044154	0	0	0	0	0	0	0	0	0	0	0	0	0	0	0	0	0	0	0	0	0	0	0	0	0	0	0	0	0	0	0	0	0	0	0	0
ENSBTAG00000045424	0	0	0	0	0	0	0	0	0	0	0	0	0	0	0	0	0	0	0	0	0	0	0	0	0	0	0	0	0	0	0	0	0	0	0	0
ENSBTAG00000052530	0	0	0	0	0	0	0	0	0	0	0	0	0	0	0	0	0	0	0	0	0	0	0	0	0	0	0	0	0	0	0	0	0	0	0	0
ENSBTAG00000051544	0	0	0	0	0	0	0	0	0	0	0	0	0	0	0	0	0	0	0	0	0	0	0	0	0	0	0	0	0	0	0	0	0	0	0	0
ENSBTAG00000052321	0	0	0	0	0	0	0	0	0	0	0	0	0	0	0	0	0	0	0	0	0	0	0	0	0	0	0	0	0	0	0	0	0	0	0	0
ENSBTAG00000053953	0	0	0	0	0	0	0	0	0	0	0	0	0	0	0	0	0	0	0	0	0	0	0	0	0	0	0	0	0	0	0	0	0	0	0	0
ENSBTAG00000054015	0	0	0	0	0.507466	1.49677	0	0	0	0.873934	0.551954	0	0	0	0	0	0	0	0	0	0	0	0	0	0	0	0	0	0	0	0	0	0	0	0	0
ENSBTAG00000052457	0	0	0	0	0	0	0	0	0	0	0	0	0	0	0	0	0	0	0	0	0	0	0	0	0	0	0	0	0	0	0	0	0	0	0	0
ENSBTAG00000039602	0	0	0	0	0	0	0	0	0	0	0	0	0	0	0	0	0	0	0	0	0	0	0	0	0	0	0	0	0	0	0	0	0	0	0	0
ENSBTAG00000050522	0	0	0	0	0	0	0	0	0	0	0	0	0	0	0	0	0	0	0	0	0	0	0	0	0	0	0	0	0	0	0	0	0	0	0	0
ENSBTAG00000037933	0	0	0	0	0	0	0	0	0	0	0	0	0	0	0	0	0	0	0	0	0	0	0	0	0	0	0	0	0	0	0	0	0	0	0	0
ENSBTAG00000055221	0	0	0	0	0	0	0	0	0	0	0	0	0	0	0	0	0	0	0	0	0	0	0	0	0	0	0	0	0	0	0	0	0	0	0	0
ENSBTAG00000052202	0	0	0	0	0	0	0	0	0	0	0	0	0	0	0	0	0	0	0	0	0	0	0	0	0	0	0	0	0	0	0	0	0	0	0	0
ENSBTAG00000046384	0	0	0	0	0	0	0	0	0	0	0	0	0	0	0	0	0	0	0	0	0	0	0	0	0	0	0	0	0	0	0	0	0	0	0	0
ENSBTAG00000039820	0	0	0	0	0	0	0	0	0	0	0	0	0	0	0	0	0	0	0	0	0	0	0	0	0	0	0	0	0	0	0	0	0	0	0	0
ENSBTAG00000039255	0	0	0	0	0	0	0	0	0	0	0	0	0	0	0	0	0	0	0	0	0	0	0	0	0	0	0	0	0	0	0	0	0	0	0	0
ENSBTAG00000034854	0	0	0	0	0	0	0	0	0	0	0	0	0	0	0	0	0	0	0	0	0	0	0	0	0	0	0	0	0	0	0	0	0	0	0	0
ENSBTAG00000042595	0	0	0	0	0	0	0	0	0	0	0	0	0	0	0	0	0	0	0	0	0	0	0	0	0	0	0	0	0	0.48912	0	0	0	0	0	0
ENSBTAG00000004139	10.5329	14.4252	9.29756	9.68497	10.6568	8.98061	7.38341	9.84233	6.80658	6.11754	8.83127	7.32528	5.018	10.5216	5.86724	4.44396	4.10817	7.33358	9.48256	4.7217	10.0793	17.1178	5.46428	7.0683	8.6623	9.51796	7.31206	8.48257	9.26268	12.7171	7.94687	9.08125	10.9162	8.13738	5.71388	10.4957
ENSBTAG00000007444	0	1.2021	0.715197	0.922378	1.5224	0.997846	0.461463	0.984233	1.13443	0	0	0	0	0.809356	0.586724	0.634851	0	2.09531	1.18532	0.590213	3.87667	0	0.683034	1.00976	1.99899	0.634531	0.974941	0	2.52619	0.48912	0.611297	0	1.45549	0	0.879059	0.552404
ENSBTAG00000014233	238.307	213.373	167.356	434.44	307.524	355.233	223.348	374.993	325.014	323.355	340.004	296.918	348.472	276.8	328.566	392.973	267.031	346.25	236.471	447.381	224.071	158.136	360.642	309.491	131.267	222.72	306.131	334.213	181.885	257.277	224.346	257.143	173.204	312.037	272.948	224.276
ENSBTAG00000020122	109.937	79.9396	82.9629	108.841	101.493	102.279	89.9853	75.7859	94.725	106.183	118.118	81.5548	139.389	110.882	115.585	112.369	101.883	117.861	101.938	148.143	96.1413	113.303	124.312	113.598	95.9516	104.698	97.4941	119.322	95.995	98.3131	108.2	118.056	85.1465	120.183	96.6964	104.957
ENSBTAG00000020121	1.97492	5.40944	2.86079	3.68951	3.04479	1.99569	4.15317	5.9054	3.97051	3.05877	3.86368	4.39517	2.23022	2.42807	0	1.90455	0	0.523827	2.9633	1.18043	6.978	3.26053	5.46428	3.02927	3.33165	6.97984	5.84965	3.39303	1.68412	2.93472	7.33557	3.34572	5.82198	3.44274	2.19765	5.52404
ENSBTAG00000000201	34.8903	31.2546	26.4623	26.749	21.3136	29.4365	27.6878	23.6216	43.6756	34.0834	20.9743	25.8827	32.8958	41.2771	25.2292	43.8047	41.0817	25.1437	42.6715	37.1834	48.846	51.3533	53.2767	27.7683	23.9879	30.4575	24.3735	31.6683	29.4722	26.9016	29.9536	27.7217	30.5654	29.4197	33.4042	26.5154
ENSBTAG00000038433	0	0	0	0	0	0	0	0.492117	0	0	0	0.488352	0	0	0	0	0	0	0	0	0	0	0	0	0.666331	0	0	0	0	0	0	0	0	0	0	0
ENSBTAG00000001412	1.31661	1.80315	1.43039	2.30595	0.507466	0.997846	0.461463	0	0.567215	0.436967	2.75977	1.46506	2.78778	0	0.586724	3.17426	2.4649	2.09531	4.74128	1.77064	0	0.815132	4.09821	5.04879	0.666331	1.26906	0	0.565505	0.842062	2.93472	1.22259	0.47796	1.45549	0.938928	0.879059	0.552404
ENSBTAG00000045479	0	0	0	0	0	0	0	0	0	0	0	0	0	0	0	0	0	0	0	0	0	0	0	0	0	0	0	0	0	0	0	0	0	0	0	0
ENSBTAG00000052349	0	0	0	0	0	0	0	0	0	0	0	0	0	0	0	0	0	0	0	0	0	0	0	0	0	0	0	0	0	0	0	0	0	0	0	0
ENSBTAG00000052332	0	0	0	0	0	0	0	0	0	0	0	0	0	0	0	0	0	0	0	0	0	0	0	0	0	0	0	0	0	0	0	0	0	0	0	0
ENSBTAG00000000648	7.24137	14.4252	9.29756	2.30595	2.53733	9.47954	2.76878	8.36598	2.83608	2.18483	2.75977	2.93011	1.67267	8.09356	2.93362	1.2697	2.4649	2.09531	1.18532	4.7217	10.8547	8.15132	5.46428	0.504879	9.32863	10.787	6.33712	5.65505	10.9468	6.35856	8.55816	4.30164	6.54973	2.50381	6.15341	7.73365
ENSBTAG00000000706	9.21629	22.8399	10.0128	5.99546	8.11945	5.48815	6.92195	17.7162	2.83608	6.11754	1.65586	6.34858	5.57556	13.759	9.38759	8.88792	6.57307	8.90506	14.8165	4.7217	41.0927	9.78158	11.6116	11.1073	14.6593	12.0561	3.41229	2.82752	21.0515	13.2062	19.5615	4.30164	10.1885	10.0152	5.27435	7.73365
ENSBTAG00000045024	0	0	0	0	0	0	0	0	0	0	0	0	0	0	0	0	0	0	0	0	0	0	0	0	0	0	0	0	0	0	0	0	0	0	0	0
ENSBTAG00000050914	1.31661	1.80315	0.715197	0.461189	2.02986	0.997846	0.461463	0.984233	1.70165	3.49573	1.10391	3.41847	2.78778	7.2842	7.04069	5.07881	4.9298	5.7621	10.0752	1.77064	7.75333	4.07566	4.78124	4.54391	5.33065	4.44172	2.92482	1.13101	6.73649	3.91296	5.50168	2.3898	2.91099	3.44274	3.95576	4.97163
ENSBTAG00000050144	0	0	0	0	0	0	0	0	0	0	0	0	0	0	0	0	0	0	0	0	0	0	0	0	0	0	0	0	0	0	0	0	0	0	0	0
ENSBTAG00000017753	57.931	46.8819	42.9118	48.4249	43.642	27.4408	32.3024	36.9087	41.9739	41.0749	42.5005	42.975	43.4894	55.8455	68.06	63.4851	66.5523	69.669	93.0476	29.5106	143.437	57.8744	78.549	40.3903	58.6371	49.4934	44.8473	32.7993	100.205	70.9224	134.485	43.0164	48.0313	57.5876	67.248	50.2687
ENSBTAG00000042557	0	0	0	0	0	0	0	0	0	0	0	0	0	0	0	0	0	0	0	0	0	0	0	0	0	0	0	0	0	0	0	0	0	0	0	0
ENSBTAG00000019043	9.8746	5.40944	9.29756	4.61189	6.08959	2.49461	4.15317	2.9527	3.97051	4.80664	3.31173	4.88352	5.57556	4.04678	4.6938	5.71366	4.10817	8.38124	6.51926	7.08255	5.42733	4.89079	8.19641	6.56342	5.33065	5.71078	4.8747	5.08954	7.57856	8.80416	9.16946	8.12533	6.54973	6.5725	4.83482	5.52404
ENSBTAG00000000605	143.511	79.3385	73.6653	154.96	131.941	162.649	121.826	124.505	126.489	131.09	127.501	130.878	163.364	140.828	156.655	158.713	122.423	118.385	142.831	181.785	110.097	76.6224	130.46	147.929	73.9627	67.8948	126.255	137.418	101.047	119.345	96.585	110.409	74.958	154.923	117.354	91.699
ENSBTAG00000000603	26.3323	12.021	28.6079	10.1462	9.64185	7.48384	16.6127	9.84233	6.23937	10.9242	13.7989	20.9991	14.4965	12.1403	20.5354	14.6016	31.2221	19.9054	43.2642	8.85319	31.7887	21.1934	18.4419	15.1464	11.994	25.3812	11.2118	9.61358	44.6293	27.8798	34.2327	8.60329	13.8272	12.832	14.944	12.7053
ENSBTAG00000019542	3.94984	3.00525	5.00638	8.3014	4.05973	4.98923	7.84487	5.41328	8.50823	7.8654	7.17541	3.90682	22.8598	10.5216	14.6681	15.8713	15.611	20.9531	23.1137	10.6238	4.652	3.26053	18.4419	11.1073	2.66532	4.44172	5.36217	6.22055	4.21031	7.3368	4.27908	5.25756	2.18324	6.25952	7.472	4.97163
ENSBTAG00000036404	0	0	0	0	0	0	0	0	0	0	0	0	0	0	0	0	0	0	0	0	0	0	0	0	0	0	0	0	0	0	0	0	0	0	0	0
ENSBTAG00000042261	0	0	0	0	0	0	0	0	0	0	0	0	0	0	0	0	0	0	0	0	0	0	0	0	0	0	0	0	0	0	0	0	0	0	0	0
ENSBTAG00000043064	0	0	0	0	0	0	0	0	0	0	0	0	0	0	0	0	0	0	0	0	0	0	0	0	0	0	0	0	0	0	0	0	0	0	0	0
ENSBTAG00000038900	3.29153	0	0.715197	2.30595	1.01493	1.99569	1.84585	0	2.83608	0.873934	2.20782	2.44176	0.557556	0	0.586724	3.17426	0.821634	0.523827	1.18532	1.77064	0	0	0	0.504879	2.66532	0	0	0.565505	0	0	0.611297	0.47796	0.727747	0.312976	3.0767	2.76202
ENSBTAG00000045128	0	0	0	0	0	0	0	0	0	0	0	0	0	0	0	0	0	0	0	0	0	0	0	0	0	0	0	0	0	0	0	0	0	0	0	0
ENSBTAG00000003301	0	0	0	0	0	0	0	0	0	0	0	0	0	0	0	0	0	2.09531	0	0	0	0	0	0.504879	0	0	0	0	0	0	0.611297	0.955921	0	0	0.439529	0
ENSBTAG00000036841	0	0	0	0	0	0	0	0	0	0	0	0	0	0	0	0	0	0	0	0	0	0	0	0	0	0	0	0	0	0	0	0	0	0	0	0
ENSBTAG00000053315	0	0	0	0	0	0	0	0	0	0	0	0	0	0	0	0	0	0	0	0	0	0	0	0	0	0	0	0	0	0	0	0	0	0	0	0
ENSBTAG00000047337	0	0	0	0	0	0	0	0	0	0	0	0	0	0	0	0	0	0	0	0	0	0	0	0	0	0	0	0	0	0	0	0	0	0	0	0
ENSBTAG00000044598	0	0	0	0	0	0	0	0	0	0	0	0	0	0	0	0	0	0	0	0	0	0	0	0	0	0	0	0	0	0	0	0	0	0	0	0
ENSBTAG00000043929	0	0	0	0	0	0	0	0	0	0	0	0	0	0	0	0	0	0	0	0	0	0	0	0	0	0	0	0	0	0	0	0	0	0	0	0
ENSBTAG00000000597	0	0	0	0	0	0	0	0.492117	0	0	0	0	0	0	0	0	0	0	0	0	0	0	0	0	0	0	0	0	0	0	0	0	0	0	0	0
ENSBTAG00000000588	1.31661	0	1.43039	0.461189	0	0.498923	0.461463	0	1.13443	0	1.65586	0	0.557556	0	1.76017	1.2697	2.4649	1.57148	4.14862	0	0.775333	2.4454	1.36607	2.52439	0	2.53812	1.94988	0	1.68412	1.46736	0.611297	0.955921	0	0.312976	0.879059	0.552404
ENSBTAG00000001395	8.55799	22.2388	16.4495	14.2969	17.7613	14.4688	7.84487	25.0979	15.882	16.6047	12.143	11.7205	8.92089	17.8058	8.80087	13.3319	12.3245	5.7621	7.70458	18.8868	20.934	24.454	10.2455	10.0976	17.3246	19.6705	12.1868	18.6617	13.473	12.228	22.0067	13.3829	16.7382	11.5801	20.6579	8.83846
ENSBTAG00000055283	0	0	0	0	0	0	0	0	0	0	0	0	0	0	0	0	0	0	0	0	0	0	0	0	0.666331	0	0	0	0	0	0	0	0	0	0	0
ENSBTAG00000018704	24.3573	15.6273	12.8735	23.0595	20.8061	18.9591	18.4585	36.4166	17.0165	17.4787	23.1821	21.9758	36.7987	20.2339	29.9229	34.282	23.0058	51.8589	31.411	27.74	21.7093	17.9329	20.491	28.2732	9.99496	6.34531	27.7858	18.0962	45.4713	20.543	60.5184	9.08125	10.1885	25.3511	17.5812	14.3625
ENSBTAG00000004869	24.3573	10.8189	19.3103	11.9909	10.6568	11.4752	15.6897	7.87386	11.9115	8.73934	7.72736	22.9526	13.9389	12.1403	17.6017	2.53941	12.3245	26.7152	16.5945	17.1162	30.238	4.89079	13.6607	20.1951	6.66331	12.0561	13.1617	10.1791	16.8412	32.2819	33.6214	10.5151	7.27747	10.0152	8.35106	8.83846
ENSBTAG00000043726	0	0	0	0	0	0	0	0	0	0	0	0	0	0	0	0	0	0	0	0	0	0	0	0	0	0	0	0	0	0	0	0	0	0	0	0
ENSBTAG00000029827	0	0	0	0	0	0	0	0	0	0	0	0	0	0	0	0	0	0	0	0	0	0	0	0	0	0	0	0	0	0	0	0	0	0	0	0
ENSBTAG00000029912	0	0	0	0	0	0	0	0	0	0	0	0	0	0	0	0	0	0	0	0	0	0	0	0	0	0	0	0	0	0	0	0	0	0	0	0
ENSBTAG00000029768	0	0	0	0	0	0	0	0	0	0	0	0	0	0	0	0	0	0	0	0	0	0	0	0	0	0	0	0	0	0	0	0	0	0	0	0
ENSBTAG00000054337	0	0	0.715197	0.461189	0	0	0.461463	0	0	0.436967	0	0	0	0	0	0.634851	3.28654	0	0.59266	0.590213	0	0.815132	0.683034	0.504879	0	0	0	0	0	0	0.611297	0	0	0	0.879059	0
ENSBTAG00000053883	1.31661	0	0.715197	0.461189	0	0	1.84585	1.47635	0	0.436967	0	0.976704	0	0	0.586724	1.90455	0	0	0	0.590213	0	0.815132	0	1.00976	0	0.634531	0	0	1.68412	0.48912	0.611297	0	0	0	0	0.552404
ENSBTAG00000044220	0	0	0	0	0	0	0	0	0	0	0	0	0	0	0	0	0	0	0	0	0	0	0	0	0	0	0	0	0	0	0	0	0	0	0	0
ENSBTAG00000019314	44.1066	46.8819	33.6143	34.5892	20.8061	34.4257	36.4556	66.9279	28.928	30.1507	28.1497	40.0449	45.162	38.8491	35.7902	43.8047	41.9033	41.3824	54.5247	31.2813	53.498	59.5046	45.7633	39.8854	41.9788	34.2647	31.6856	32.7993	47.9975	29.8363	33.6214	29.1556	34.2041	27.5419	36.0414	36.4586
ENSBTAG00000052575	0.658307	0	0	0	0	0.498923	0	0	0	0	0.551954	0	0	0.809356	0	0	0	0	0	0	0	0	0	0	0.666331	0	0	0	0	0.97824	0	0	0	0.312976	0	0
ENSBTAG00000047293	32.9153	36.063	32.1839	21.2147	31.9703	22.4515	19.3815	18.2083	23.823	30.5877	18.2145	30.7662	19.5145	28.3275	16.4283	12.0622	13.9678	12.5719	11.2605	13.5749	36.4407	31.7901	12.2946	16.1561	53.9728	42.5136	37.0478	25.4477	35.3666	52.3358	58.0733	29.6335	47.3036	25.3511	27.6903	32.0394
ENSBTAG00000054742	0	0.601049	1.43039	0	0	0.498923	1.38439	0	0	0.436967	0	0	0	0	0.586724	0	0	0	0	0.590213	0	0	0	0	0.666331	1.26906	0	0.565505	0.842062	0	1.22259	0.47796	0	0.625952	0.439529	0
ENSBTAG00000002623	32.257	37.8661	27.8927	34.5892	57.3436	31.9311	36.917	50.688	25.5247	44.5706	54.0915	32.7196	63.0038	50.1801	97.3963	68.5639	68.1956	56.0495	50.9688	47.8072	19.3833	88.0342	57.3749	58.0611	66.6331	37.4373	35.0979	50.8954	28.6301	34.2384	15.2824	49.2299	26.1989	48.8243	50.5459	28.1726
ENSBTAG00000012908	12.5078	4.8084	7.86717	7.37903	7.10452	3.99138	6.92195	6.88963	4.53772	4.80664	7.72736	7.32528	6.13311	12.9497	4.6938	8.25307	13.9678	6.80975	8.8899	5.90213	10.0793	13.0421	13.6607	7.0683	3.99798	6.34531	7.31206	5.08954	5.05237	7.82592	6.11297	3.34572	8.73297	9.38928	7.03247	8.28605
ENSBTAG00000054574	0	0	0	0	0.507466	0	0	0	0	0.436967	0	0.488352	0	0	0	0.634851	0	0	0	0	3.87667	3.26053	0	0	0.666331	0	0	0	1.68412	0.48912	0	0	0	0	0	0
ENSBTAG00000034347	0	0	0	0	0.507466	0	0	0.492117	0	0	0	0	0	0	0	0	0.821634	0.523827	1.77798	0	0.775333	0	0	1.00976	0	0	0	0.565505	0	0	0.611297	0.955921	0	0.938928	0.439529	0
ENSBTAG00000038512	0	0	0	0	0	0	0	0	0	0	0	0	0	0	0	0	0	0	0	0	0	0	0	0	0	0	0	0	0	0	0	0	0	0	0	0
ENSBTAG00000048954	0	0	0	0	0	0	0	0	0	0	0	0	0	0	0	0	0	0	0	0	0	0	0	0	0	0	0	0	0	0	0	0	0	0	0	0
ENSBTAG00000038422	0	0	0	0	0	0	0	0	0	0	0	0	0	0	0	0	0	0	0	0	0	0	0	0	0	0	0	0	0	0	0	0	0	0	0	0
ENSBTAG00000048578	0	0	0	0	0	0	0	0	0	0	0	0	0	0	0	0	0	0	0	0	0	0	0	0	0	0	0	0	0	0	0	0	0	0	0	0
ENSBTAG00000050084	0	0	0	0	0	0	0	0	0	0	0	0	0	0	0	0	0	0	0	0	0	0	0	0	0	0	0	0	0	0	0	0	0	0	0	0
ENSBTAG00000046755	0	0	0	0	0	0	0.461463	0	0	0	0	0	0.557556	0	0	0	0	0	0	0	0	0.815132	0	0	0	0	0	0	0	0	0	0	0	0	0	0
ENSBTAG00000010462	0.658307	3.6063	3.57599	4.1507	2.02986	0.997846	2.76878	0.984233	1.13443	0.436967	2.20782	2.44176	1.67267	3.23742	1.17345	2.53941	3.28654	2.09531	4.74128	1.77064	6.978	3.26053	3.41517	1.00976	3.99798	1.90359	0	1.13101	1.68412	3.42384	1.83389	2.3898	0	1.87786	0.439529	3.86682
ENSBTAG00000028813	0	0	0	0	0	0	0	0	0	0	0	0	0	0	0	0	0	0	0	0	0	0	0	0	0	0	0	0	0	0	0	0	0	0	0	0
ENSBTAG00000043751	0	0	0	0	0	0	0	0	0	0	0	0	0	0	0	0	0	0	0	0	0	0	0	0	0	0	0	0	0	0	0	0	0	0	0	0
ENSBTAG00000009851	25.0157	43.2756	45.0574	25.3654	38.0599	33.9268	57.6829	27.5585	40.2723	33.2095	37.5329	29.3011	25.6476	26.7087	41.0707	26.0289	41.9033	29.8582	59.266	18.2966	33.3393	68.4711	30.0535	14.1366	45.3105	77.4128	32.173	43.5439	35.3666	39.1296	43.4021	44.4503	56.0366	49.7632	83.071	33.6966
ENSBTAG00000051036	0	0	0	0	0	0	0	0	0	0	0	0	0	0	0	0	0	0	0	0	0	0	0	0	0	0	0	0	0	0	0	0	0	0	0	0
ENSBTAG00000008359	0	0	0	0	0	0	0	0	0	0	0	0	0	0	0	0	0	0	0	0	0	0	0	0	0	0	0	0	0	0	0	0	0	0	0	0
ENSBTAG00000036262	4.60815	4.8084	7.86717	5.07308	8.11945	7.98277	11.0751	8.36598	5.67215	6.5545	6.62345	7.32528	13.3813	11.331	13.4947	11.4273	13.1461	11.0004	10.0752	12.3945	11.63	12.227	15.7098	9.5927	10.6613	9.51796	6.33712	7.91707	17.6833	5.86944	9.16946	3.82368	5.09423	8.13738	7.03247	7.73365
ENSBTAG00000045043	0	0	0	0	0	0	0	0	0	0	0	0	0	0	0	0	0	0	0	0	0	0	0	0	0	0	0	0	0	0	0	0	0	0	0	0
ENSBTAG00000043669	0	0	0	0	0	0	0	0	0	0	0	0	0	0	0	0	0	0	0	0	0	0	0	0	0	0	0	0	0	0	0	0	0	0	0	0
ENSBTAG00000054327	0	0	0	0	0	0	0	0	0	0	0	0	0	0	0	0	0	0	0	0	0	0	0	0	0	0	0	0	0	0	0	0	0	0	0	0
ENSBTAG00000045974	1.31661	1.80315	3.57599	0.922378	3.55226	0	2.30732	0.492117	3.97051	2.6218	1.10391	0.976704	0.557556	0	0	1.90455	0	0	1.77798	1.18043	0.775333	0.815132	1.36607	0	0	0	0	1.13101	0	0.48912	1.83389	0.47796	0.727747	2.19083	3.51623	1.10481
ENSBTAG00000009219	0	0	0	0	0	0	0	0	0	0	0	0	0	0	0.586724	0	0.821634	0	0	0	0.775333	0	0	0	0.666331	0	0	0	0	0	0	0	0	0.312976	0	0
ENSBTAG00000053095	0	0	0	0	0	0	0	0	0	0	0	0	0	0	0	0	0	0	0	0	0	0	0	0	0	0	0	0	0	0	0	0	0	0	0	0
ENSBTAG00000026156	0	0	0	0	0.507466	0	0	0	0	0	0	0	0	0	1.17345	0	0	0	0	0	0.775333	0	0	0	0	0	0	0	0.842062	0	0	0	0	0	0	0
ENSBTAG00000007939	17.7743	22.8399	17.8799	18.4476	18.2688	21.9526	21.6888	26.0822	13.6132	17.0417	23.734	26.8594	21.7447	15.3778	22.8823	19.6804	25.4707	24.6199	21.9284	25.3791	24.0353	17.1178	34.1517	29.7878	29.9849	20.9395	22.9111	20.3582	21.8936	22.4995	22.0067	32.9793	22.5602	21.9083	26.3718	24.3058
ENSBTAG00000009128	0	0	0	0	0	0	0	0	0	0	0	0	0	0	0	0	0	0	0	0	0	0	0	0	0	0	0	0	0	0	0	0	0	0	0	0
ENSBTAG00000039151	0	0	0	0	0	0	0	0	0	0	0	0	0	0	0	0	0	0	0	0	0	0	1.36607	0	0	0	0	0	0.842062	0	0	0	0	0.312976	0	0
ENSBTAG00000046393	0	0	0	0	0	0	0	0	0	0	0	0	0	0	0	0	0	0	0	0	0	0	0	0	0	0	0	0	0	0	0	0	0	0	0	0
ENSBTAG00000046959	109.279	58.9028	77.9565	110.685	122.299	91.3029	123.211	93.01	142.371	112.737	119.222	125.995	282.681	118.975	225.889	199.978	188.976	262.961	195.578	264.415	155.067	105.152	200.129	286.266	57.9708	64.0876	116.018	115.363	126.309	111.519	121.037	99.4158	51.6701	134.893	122.189	83.4129
ENSBTAG00000023675	3.94984	11.4199	7.86717	5.53427	10.6568	6.98492	9.69073	8.8581	10.7771	7.8654	8.83127	11.7205	8.92089	9.71227	5.86724	12.0622	7.39471	6.28593	11.8532	8.85319	12.4053	20.3783	12.2946	14.1366	9.32863	9.51796	10.2369	7.91707	10.9468	9.7824	14.0598	12.427	11.644	11.5801	13.1859	9.94326
ENSBTAG00000007970	41.4733	44.4777	42.9118	43.813	29.9405	39.9138	37.3785	57.5776	39.7051	30.1507	31.4614	47.3702	23.4173	18.6152	22.8823	26.6638	19.7192	22.0007	21.3358	21.8379	25.586	31.7901	16.3928	21.2049	37.3145	41.879	31.6856	39.0198	32.8404	37.1731	29.9536	33.9352	51.6701	28.1678	33.4042	43.6399
ENSBTAG00000050305	0	0	0	0	0	0	0	0	0	0	0	0	0	0	0	0	0	0	0	0	0	0	0	0	0	0	0	0	0	0	0	0	0	0	0	0
ENSBTAG00000045590	0	0	0	0	0	0	0	0	0	0	0	0	0	0	0	0	0	0	0	0	0	0	0	0	0	0	0	0	0	0	0	0	0	0	0	0
ENSBTAG00000006811	0	0	0.715197	0	0	0	0	0	0	0	0.551954	0	0	0.809356	0	1.90455	0.821634	1.04765	0	0	1.55067	1.63026	0.683034	0	1.99899	0	0	0	0	0	1.22259	0.955921	0.727747	0	0.879059	0.552404
ENSBTAG00000023652	30.9404	28.8504	33.6143	17.9864	26.8957	32.9289	33.6868	15.2556	13.046	18.3526	10.4871	47.8585	23.4173	59.8923	35.2035	34.9168	36.1519	39.287	53.9321	8.85319	96.9167	48.0928	64.2052	33.322	17.3246	16.4978	18.0364	26.0132	36.2087	49.8902	32.3988	14.3388	18.1937	19.4045	24.1741	28.1726
ENSBTAG00000005155	46.0815	55.2965	42.9118	41.0458	36.0301	42.4084	37.84	39.8614	22.6886	36.2682	35.3251	37.6031	32.3382	29.1368	38.7238	41.9002	37.7952	44.0015	40.3009	44.8562	73.6567	42.3869	26.6383	35.8464	63.9677	48.8589	35.5853	34.4958	51.3658	43.5317	54.4055	35.847	42.2094	39.435	36.9205	43.6399
ENSBTAG00000005162	0	0	0	0	0	0	0	0	0	0	0	0	0	0	0	0	0	0	0	0	0	0	0	0	0	0	0	0	0	0	0	0	0	0	0	0
ENSBTAG00000015728	4.60815	1.80315	1.43039	3.68951	7.61199	3.49246	5.99902	2.46058	4.53772	3.9327	1.65586	5.86023	10.036	14.5684	11.7345	13.9667	9.03797	13.0957	10.6679	10.6238	6.20267	4.89079	11.6116	9.08782	1.99899	3.80718	3.41229	6.78606	1.68412	4.8912	6.11297	3.34572	5.09423	7.19845	7.91153	0.552404
ENSBTAG00000045781	0	0.601049	0.715197	0	0	0	0	0.492117	0	0	0.551954	0	0	0	0	0	0	0	0	0	0	0	0	0.504879	0	1.90359	0	0	0	0	0.611297	0	0	0.312976	0	0
ENSBTAG00000034182	0	0	0	0	0	0	0	0	0	0	0	0	0	0	0	0	0	0	0	0	0	0	0	0	0	0	0	0	0	0	0	0	0	0	0	0
ENSBTAG00000050258	0	0	0	0	0	0	0	0	0	0	0	0	0	0	0	0	0	0	0	0	0	0	0	0	0	0	0	0	0	0	0	0	0	0	0	0
ENSBTAG00000044111	0	0	0	0	0	0	0	0	0	0	0	0	0	0	0	0	0	0	0	0.590213	0	0	0	0	0	0	0	0	0	0	0	0	0	0	0	0
ENSBTAG00000042804	0	0	0	0	0	0	0	0	0	0	0	0	0	0	0	0	0	0	0	0	0	0	0	0	0	0	0	0	0	0	0	0	0	0	0	0
ENSBTAG00000048531	0	0	0	0	0	0	0	0	0	0	0	0	0	0	0	0	0	0	0	0	0	0	0	0	0	0	0	0	0	0.97824	0	0	0	0	0	0
ENSBTAG00000010091	3.94984	1.2021	4.29118	3.68951	3.55226	2.49461	3.23024	1.96847	3.40329	3.49573	4.41564	3.41847	5.018	9.71227	7.04069	7.61822	8.21634	4.19062	13.6312	5.90213	3.87667	1.63026	4.09821	4.54391	1.99899	5.07625	0.48747	2.82752	5.89443	6.35856	6.11297	4.7796	2.91099	3.12976	5.71388	4.97163
ENSBTAG00000047147	11.8495	21.6378	22.1711	12.4521	14.209	7.98277	20.3044	9.35021	13.6132	21.4114	13.2469	19.0457	9.47845	22.662	8.21414	18.4107	16.4327	14.1433	19.5578	10.0336	31.7887	27.7145	15.7098	7.0683	18.6573	36.1683	12.6742	9.04808	24.4198	26.9016	35.4552	19.5964	30.5654	17.8396	26.8113	22.0961
ENSBTAG00000015546	1.31661	1.80315	2.86079	0.922378	3.55226	3.99138	0.922926	3.44482	0.567215	2.18483	1.65586	1.46506	1.11511	3.23742	2.93362	1.90455	4.9298	2.09531	2.37064	4.7217	8.52867	3.26053	2.0491	4.03903	1.99899	1.90359	0	1.13101	1.68412	2.4456	1.83389	2.3898	2.91099	0.938928	2.63718	3.86682
ENSBTAG00000001416	0	0	0	0	0	0	0	0	0	0	0	0	0	0	0	0	0	0	0	0	0	0	0	0	0	0	0	0	0	0	0	0	0	0	0	0
ENSBTAG00000048630	0	0	0	0	0	0	0	0	0	0	0	0	0	0	0	0	0	0	0	0	0	0	0	0	0	0	0	0	0	0	0	0	0	0	0	0
ENSBTAG00000052028	0	0	0	0	0	0	0	0	0	0	0	0	0	0	0	0	0	0	0	0	0	0	0	0	0	0	0	0	0	0	0	0	0	0	0	0
ENSBTAG00000054232	0	0	0	0	0	0	0	0	0	0	0	0	0	0	0	0	0	0	0	0	0	0	0	0	0	0	0	0	0	0	0	0	0	0	0	0
ENSBTAG00000050430	0	0	0	0	0	0	0	0	0	0	0	0	0	0	0	0	0	0	0	0	0	0	0	0	0	0	0	0	0	0	0	0	0	0	0	0
ENSBTAG00000052415	0	0	0	0	0	0	0	0	0	0	0	0	0	0	0	0	0	0	0	0	0	0	0	0	0	0	0	0	0	0	0	0	0	0	0	0
ENSBTAG00000054488	0	0	0	0	0	0	0	0	0	0	0	0	0	0	0	0	0	0	0	0	0	0	0	0	0	0	0	0	0	0	0	0	0	0	0	0
ENSBTAG00000022908	0	0	0	0	0	0	0	0	0	0	0	0	0	0	0	0	0	0	0	0	0	0	0	0	0	0	0	0	0	0	0	0	0	0	0	0
ENSBTAG00000051584	0	0	0	0	0	0	0	0	0	0	0	0	0	0	0	0	0	0	0	0	0	0	0	0	0	0	0	0	0	0	0	0	0	0	0	0
ENSBTAG00000051784	0	0	0	0	0	0	0	0	0	0	0	0	0	0	0	0	0	0	0	0	0	0	0	0	0	0	0	0	0	0	0	0	0	0	0	0
ENSBTAG00000051905	0	0	0	0	0	0	0	0	0	0	0	0	0	0	0	0	0	0	0	0	0	0	0	0	0	0	0	0	0	0	0	0	0	0	0	0
ENSBTAG00000033437	0	0	0	0	0	0	0	0	0	0	0	0	0	0	0	0	0	0	0	0	0	0	0	0	0	0	0	0	0	0	0	0	0	0	0	0
ENSBTAG00000051566	0	0	0	0	0	0	0	0	0	0	0	0	0	0	0	0	0	0	0	0	0	0	0	0	0	0	0	0	0	0	0	0	0	0	0	0
ENSBTAG00000050543	0	0	0	0	0	0	0	0	0	0	0	0	0	0	0	0	0	0	0	0	0	0	0	0	0	0	0	0	0	0	0	0	0	0	0	0
ENSBTAG00000052122	0	0	0	0	0	0	0	0	0	0	0	0	0	0	0	0	0	0	0	0	0	0	0	0	0	0	0	0	0	0	0	0	0	0	0	0
ENSBTAG00000044603	0	0	0	0	0	0	0	0	0	0	0	0	0	0	0	0	0	0	0	0	0	0	0	0	0	0	0	0	0	0	0	0	0	0	0	0
ENSBTAG00000049354	0	0	0	0	0	0	0	0	0	0	0	0	0	0	0	0	0	0	0	0	0	0	0	0	0	0	0	0	0	0	0	0	0	0	0	0
ENSBTAG00000053167	0	0	0	0	0	0	0	0	0	0	0	0	0	0	0	0	0	0	0	0	0	0	0	0	0	0	0	0	0	0	0	0	0	0	0	0
ENSBTAG00000027782	0	0	0	0	0	0	0	0	0	0	0	0	0	0	0	0	0	0	0	0	0	0	0	0	0	0	0	0	0	0	0	0	0	0	0	0
ENSBTAG00000020996	2.63323	3.00525	0.715197	4.61189	3.04479	1.99569	3.23024	2.46058	5.10494	3.9327	4.41564	6.83693	15.054	4.04678	26.4026	31.1077	44.3682	17.8101	33.189	10.0336	3.10133	8.96645	25.2723	15.1464	2.66532	1.90359	3.89976	4.52404	2.52619	3.42384	3.66778	2.86776	2.18324	5.63357	3.51623	2.20961
ENSBTAG00000020997	0	0	0.715197	0	0	0	0	0	0	0.436967	0	0.488352	0	0	0	0	0	0	0	0.590213	0	1.63026	0	0.504879	0	0	0	0	0	0	0	0.47796	0	0.312976	0.879059	0
ENSBTAG00000028582	0	0	0	0	0	0	0	0	0	0	0	0	0	0	0	0	0	0	0	0	0	0	0	0	0	0	0	0	0	0	0	0	0	0	0	0
ENSBTAG00000004124	3.94984	7.21259	6.43677	7.84022	2.02986	6.486	4.61463	6.39752	4.53772	3.49573	2.75977	1.95341	6.69067	5.66549	6.45397	1.2697	2.4649	3.66679	2.37064	1.18043	6.20267	4.07566	7.51338	3.02927	5.33065	4.44172	4.38723	6.22055	1.68412	3.42384	7.94687	3.82368	8.00522	3.44274	4.83482	5.52404
ENSBTAG00000044934	0	0	0	0	0	0	0	0	0	0	0	0	0	0	0	0	0	0	0	0	0	0	0	0	0	0	0	0	0	0	0	0	0	0	0	0
ENSBTAG00000023666	0	0	0	0	0	0	0	0	0	0	0	0	0	0	0	0	0	0	0	0	0	0	0	0	0	0	0	0	0	0	0	0	0	0	0	0
ENSBTAG00000004471	41.4733	33.6588	41.4814	28.5937	30.4479	28.9375	58.1444	18.7004	55.5871	41.5118	35.3251	37.1148	42.3742	36.421	44.5911	45.7093	45.1899	36.1441	34.9669	43.6757	31.7887	40.7566	43.7142	40.8952	42.6452	43.1481	33.6355	45.2404	21.8936	37.6622	48.9038	47.796	45.1203	36.3052	42.6343	23.7534
ENSBTAG00000014889	5.26645	6.01049	5.72158	4.1507	5.07466	7.48384	4.15317	3.93693	1.70165	1.74787	2.75977	2.44176	2.23022	8.90291	3.52035	3.17426	4.10817	2.09531	2.37064	2.95106	13.956	6.52105	6.83034	3.02927	12.6603	5.07625	2.92482	2.26202	13.473	4.8912	9.16946	5.73552	8.00522	9.0763	7.472	12.1529
ENSBTAG00000013662	0.658307	7.21259	0.715197	2.76713	4.05973	1.49677	1.84585	0.984233	1.70165	4.36967	3.86368	0.488352	5.57556	0	1.76017	2.53941	2.4649	11.5242	2.37064	0.590213	4.652	3.26053	0.683034	1.00976	4.66431	2.53812	2.43735	3.95853	6.73649	2.93472	15.2824	9.08125	1.45549	3.75571	3.51623	6.62884
ENSBTAG00000013663	5.92476	8.41469	6.43677	6.45665	5.58212	8.48169	7.84487	9.35021	6.80658	11.3611	5.51954	6.34858	4.46045	4.04678	4.10707	5.07881	2.4649	2.61914	2.37064	8.85319	2.326	5.70592	2.0491	3.02927	5.99698	8.2489	4.38723	7.35156	3.36825	4.40208	4.27908	10.0372	5.82198	9.38928	5.27435	7.73365
ENSBTAG00000013664	38.8401	33.0577	33.6143	41.9682	32.4778	24.4472	24.4575	21.161	30.0624	25.3441	35.3251	35.6497	25.09	38.0397	44.0043	33.6471	45.1899	50.2874	58.0807	21.2477	127.155	30.1599	30.0535	28.2732	39.3135	38.0718	36.5603	32.7993	96.8371	69.455	91.0833	32.5013	30.5654	43.8166	49.2273	49.1639
ENSBTAG00000013667	0.658307	0	0	0	0	0	0.461463	0	0	0	0	0	0.557556	0	0	0.634851	0	0.523827	0	0	0	0	0.683034	0	0.666331	0	0.48747	0	0	0.48912	0	0	0.727747	0	0	0
ENSBTAG00000015010	32.257	34.2598	24.3167	11.5297	12.1792	15.9655	16.6127	20.6689	14.7476	18.3526	17.6625	20.0224	16.7267	28.3275	14.6681	22.2198	22.1841	19.9054	15.4092	15.9357	31.0133	34.2355	19.808	11.1073	29.9849	36.8028	17.0615	22.6202	29.4722	26.9016	25.0632	27.2437	37.8429	20.0305	18.8998	25.4106
ENSBTAG00000004833	7.89968	4.8084	2.86079	6.45665	9.13438	6.98492	2.76878	5.41328	3.40329	5.68057	8.27932	4.88352	4.46045	2.42807	2.3469	2.53941	1.64327	5.23827	1.77798	2.36085	2.326	3.26053	3.41517	2.52439	3.33165	2.53812	5.36217	9.61358	3.36825	6.35856	11.6147	7.16941	2.91099	12.832	5.27435	6.07644
ENSBTAG00000014302	120.47	87.7532	100.843	124.521	126.866	102.279	108.905	108.758	104.368	123.225	112.047	113.298	152.213	131.116	149.615	144.111	127.353	139.862	115.569	172.342	137.234	112.488	144.803	159.542	103.281	104.063	119.918	118.756	113.678	106.139	114.313	114.71	88.7852	119.557	102.85	109.928
ENSBTAG00000034442	4.60815	1.2021	7.15197	4.1507	2.53733	4.49031	5.99902	2.9527	2.26886	6.5545	4.41564	3.90682	2.23022	4.85613	2.3469	5.07881	0.821634	1.04765	1.18532	2.95106	3.10133	3.26053	0.683034	1.00976	3.33165	3.80718	4.38723	3.95853	5.05237	3.91296	4.27908	2.86776	3.63874	4.06869	4.39529	6.62884
ENSBTAG00000045333	0	0	0	0	0	0	0	0	0	0	0	0	0	0	0	0	0	0	0	0	0	0	0	0	0	0	0	0	0	0	0	0	0	0	0	0
ENSBTAG00000013321	0	0	0	0	0	0	0	0	0	0	0	0	0	0	0	0	0	0	0	0	0	0	0	0	0	0	0	0	0	0	0	0	0	0	0	0
ENSBTAG00000004459	1.31661	3.00525	0	2.30595	4.05973	7.98277	0.461463	1.96847	5.10494	0.873934	4.41564	1.95341	6.69067	5.66549	5.28052	4.44396	6.57307	8.38124	19.5578	2.36085	6.978	6.52105	9.56248	8.58294	1.99899	0.634531	1.94988	2.26202	3.36825	5.38032	5.50168	4.7796	2.18324	5.94654	4.83482	0
ENSBTAG00000012140	0	0	0	0	0	0	0	0	0	0	0	0	0	0	0	0	0	0	0	0	0	0	0	0	0	0	0	0	0	0	0	0	0	0	0	0
ENSBTAG00000016363	38.1818	29.4514	25.7471	40.5846	29.9405	34.4257	31.3795	41.3378	45.9444	34.9573	40.2927	45.9051	73.0398	32.3742	53.3919	64.7548	44.3682	86.9553	56.8954	66.1038	51.9473	34.2355	44.3972	55.5367	20.6563	17.7669	33.148	37.3233	37.0507	40.1078	30.5649	25.8099	16.7382	39.748	36.0414	29.8298
ENSBTAG00000026836	1.97492	5.40944	3.57599	3.68951	1.5224	11.9742	6.46048	0.984233	3.40329	5.2436	2.20782	3.90682	0	1.61871	3.52035	2.53941	7.39471	1.04765	2.37064	0.590213	8.52867	3.26053	2.0491	1.00976	11.3276	5.71078	5.36217	2.82752	9.26268	2.4456	7.33557	3.82368	2.91099	3.12976	5.27435	3.31442
ENSBTAG00000053387	0	0.601049	0	0	1.5224	0	0	0	0	0	0	0	0	1.61871	0	1.90455	0	0	0	0	0	0	0	0.504879	0.666331	0	0	0	0	0.48912	0	0	0.727747	0	0	0.552404
ENSBTAG00000015662	0	0	0.715197	0	0	0	0.461463	0.492117	0	0	1.10391	0	0	0.809356	1.17345	0	2.4649	0.523827	0.59266	0	0.775333	1.63026	0	0	0.666331	0.634531	0	0	0	0	0	0	0.727747	0	0.879059	0
ENSBTAG00000016932	34.232	27.0472	27.8927	17.9864	21.821	24.4472	40.6088	20.6689	35.7346	24.0332	27.0458	26.371	41.8167	50.1801	45.7645	59.676	50.1197	35.6203	65.1926	26.5596	40.3173	85.5888	55.3258	48.4684	24.6542	29.8229	26.3234	32.2338	31.9983	23.9669	29.3423	27.2437	21.8324	31.2976	34.7228	23.2009
ENSBTAG00000018731	0	0	1.43039	0	0	0	0.461463	0.492117	0.567215	0	0.551954	1.46506	0	0.809356	0	0.634851	0	1.04765	0	0.590213	0	0	0	1.51464	0	0.634531	0.974941	0	0	0	0	0.47796	2.91099	0.625952	0.879059	0
ENSBTAG00000024027	20.4075	7.81364	15.7343	14.2969	9.13438	9.47954	14.3054	9.84233	11.9115	9.1763	13.2469	9.27869	21.7447	12.9497	14.6681	26.0289	39.4384	21.4769	26.077	11.8043	7.75333	12.227	22.5401	25.2439	11.3276	9.51796	10.7243	12.4411	10.1047	6.84768	12.8372	6.21349	6.54973	10.9542	10.1092	8.83846
ENSBTAG00000015069	52.6645	32.4567	30.0383	52.1144	38.0599	48.3955	53.9912	45.2747	61.8265	45.4446	46.9161	49.3236	84.7485	33.1836	85.075	100.307	100.239	85.3838	101.345	81.4493	37.9913	38.3112	80.5981	94.4123	46.6431	43.1481	45.3348	49.7644	40.419	43.0426	46.4586	44.4503	38.5706	49.4502	53.6226	34.249
ENSBTAG00000013460	38.1818	45.0787	60.7918	36.8951	33.4927	40.4128	46.1463	38.3851	42.5412	40.6379	30.9094	38.5798	34.0109	51.7988	36.3769	47.6138	65.7307	28.8105	33.189	40.1345	66.6787	88.0342	45.0803	33.322	38.6472	44.4172	39.9726	39.5853	26.1039	34.7275	36.0665	49.2299	40.0261	43.5037	47.9087	34.249
ENSBTAG00000013461	470.031	438.165	387.637	483.326	523.197	501.916	547.757	443.397	522.973	451.387	443.219	403.379	485.074	418.437	465.273	473.599	400.136	458.349	410.713	509.944	391.543	372.515	447.388	531.132	470.429	456.862	500.145	489.162	414.294	473.468	525.716	531.492	441.743	525.487	498.866	505.449
ENSBTAG00000013464	13.8244	22.2388	20.0255	10.1462	17.2538	10.4774	17.9971	14.7635	18.1509	12.672	12.695	15.6273	5.57556	8.09356	7.04069	7.61822	11.5029	4.19062	6.51926	6.49234	10.0793	15.4875	4.09821	2.01951	15.9919	17.1323	13.1617	13.5721	16.8412	13.6954	19.5615	23.898	29.8376	15.9618	19.3393	18.7817
ENSBTAG00000013465	6.58307	10.8189	6.43677	8.76259	4.56719	11.9742	9.22926	10.8266	11.3443	13.546	7.17541	11.7205	17.2842	9.71227	20.5354	13.9667	17.2543	16.2386	16.5945	10.0336	13.956	4.89079	18.4419	21.2049	10.6613	13.9597	6.82459	10.1791	7.57856	9.7824	15.8937	8.60329	9.46072	7.19845	12.3068	11.6005
ENSBTAG00000048517	0	0	0.715197	0	0	0	0	0	0	0	1.10391	0	0	0	0	0	0	0	0	0	0	0	0	0	0	0	0	0	0	0	0	0	0	0	0	0
ENSBTAG00000010987	25.0157	11.4199	12.1584	20.2923	11.6717	18.4601	22.6117	18.2083	12.4787	10.9242	12.695	27.3477	20.6296	33.1836	24.6424	24.1244	21.3625	30.9058	30.8183	11.214	23.26	31.7901	24.5892	20.1951	9.99496	7.61437	6.82459	10.1791	9.26268	17.6083	9.78076	9.55921	8.00522	12.832	9.66964	12.7053
ENSBTAG00000045162	0	0	0	0	0	0	0	0	0	0	0	0	0	0	0	0	0	0	0	0	0	0	0	0	0	0	0	0	0	0	0	0	0	0	0	0
ENSBTAG00000054676	0	0	0	0	0	0	0	0	0	0	0.551954	0	0	0	0	0.634851	0	0	0.59266	0	0	3.26053	0	0	0	0	0	0	0	0.48912	0	0.955921	0	0.312976	0	0
ENSBTAG00000044510	0	0	0	0	0	0	0	0	0	0	0	0	0	0	0	0	0	0	0	0	0	0	0	0	0	0	0	0	0	0	0	0	0	0	0	0
ENSBTAG00000051892	0	0	0	0	0	0	0	0	0	0	0	0	0	0	0	0	0	0	0	0	0	0	0	0	0	0	0	0	0	0	0	0	0	0	0	0
ENSBTAG00000003666	0	0	0	0	0	0	0	0	0	0	0	0	0	0	0	0	0	0	0	0	0	0	0	0	0	0	0	0	0	0	0	0	0	0	0	0
ENSBTAG00000044968	0	0	0	0	0	0	0	0	0	0	0	0	0	0	0	0	0	0	0	0	0	0	0	0	0	0	0	0	0	0	0	0	0	0	0	0
ENSBTAG00000000088	15.7994	17.4304	16.4495	22.1371	14.209	13.9698	17.9971	15.7477	18.1509	23.1592	13.7989	16.604	18.9569	25.8994	12.3212	34.282	18.8976	16.7625	18.3725	21.2477	20.1587	27.7145	25.2723	20.1951	18.6573	16.4978	19.0113	19.7927	18.5254	10.7606	18.9502	12.9049	14.5549	20.3434	22.416	16.5721
ENSBTAG00000013057	4.60815	6.01049	2.86079	3.22832	4.05973	6.98492	11.0751	4.42905	2.83608	9.1763	3.86368	6.83693	5.018	16.9965	13.4947	10.7925	9.85961	5.23827	6.51926	4.7217	9.304	17.1178	17.7589	4.03903	3.33165	6.97984	4.38723	8.48257	4.21031	4.8912	4.27908	4.7796	6.54973	6.5725	7.03247	4.41923
ENSBTAG00000045335	0	0	0	0	0	0	0	0	0	0	0	0	0	0	0	0	0	0	0	0	0	0	0	0	0	0	0	0	0	0	0	0	0	0	0	0
ENSBTAG00000046313	0	0	0	0	0	0	0	0	0	0	0	0	0	0	0	0	0	0	0	0	0	0	0	0	0	0	0	0	0	0	0	0	0	0	0	0
ENSBTAG00000039575	0	0	0	0	0	0	0	0	0	0	0	0	0	0	0	0	0	0	0	0	0	0	0	0	0	0	0	0	0	0	0	0	0	0	0	0
ENSBTAG00000006893	90.188	137.039	132.311	101	108.598	90.804	113.981	108.266	107.204	106.62	101.56	124.041	94.7845	97.1227	88.5954	81.261	90.3797	72.812	80.6018	92.6634	114.749	136.127	86.0623	89.3635	113.276	143.404	110.656	97.8323	122.941	117.389	121.648	97.9819	152.099	102.03	102.41	112.69
ENSBTAG00000003585	50.0313	40.8714	47.203	42.4294	36.0301	51.888	53.0683	47.2432	43.6756	39.764	45.8122	50.3003	102.033	67.1765	76.8609	90.7837	78.8769	107.908	93.6403	76.1374	75.2073	43.202	83.3302	85.8294	44.6442	43.7826	38.5102	45.2404	59.7864	51.8467	57.462	42.0605	39.2984	45.6945	51.8645	43.6399
ENSBTAG00000049729	0	0	0	0	0	0	0	0	0	0	0	0	0	0	0	0	0	0	0	0	0	0	0	0	0	0	0	0	0	0	0	0	0	0	0	0
ENSBTAG00000005787	9.21629	15.6273	10.728	10.6074	10.1493	9.47954	11.0751	9.84233	11.9115	10.9242	9.38322	12.2088	9.47845	15.3778	18.1885	15.2364	15.611	10.4765	24.2991	12.9847	25.586	14.6724	8.87945	14.1366	9.99496	17.7669	11.6993	9.61358	23.5777	23.9669	12.2259	11.471	6.54973	15.0228	14.944	7.73365
ENSBTAG00000018397	0.658307	0	0	0.922378	0	0	0	0.492117	0	0	0	0.488352	0	0	0	0	0	0	0	0	0	0	0	0	0	0	0.974941	0	0.842062	0	0.611297	0	0	0	0	0
ENSBTAG00000018399	0	0	0	0	0	0.498923	0	0	0	0	0.551954	0.976704	0	0	0	0	0	0	0	0	1.55067	0.815132	0	1.00976	1.33266	0	0.48747	0.565505	0	0.48912	1.22259	0	0	0	0	1.10481
ENSBTAG00000055188	0	0	0	0	0	0	0	0	0	0	0	0	0	0	0	0	0	0	0	0	0	0.815132	0	0	0	0	0	0	0	0	0	0	0	0	0	0
ENSBTAG00000017140	24.3573	12.021	14.3039	21.6759	25.8808	25.944	18.92	19.1925	18.1509	21.4114	25.9419	22.4642	24.5325	19.4245	23.469	24.7592	19.7192	17.8101	24.2991	14.1651	10.8547	12.227	25.2723	23.7293	23.9879	18.4014	18.0364	19.2272	18.5254	16.141	15.2824	18.6405	24.0157	28.4808	25.4927	17.6769
ENSBTAG00000006158	7.89968	14.4252	12.8735	11.9909	12.1792	13.4709	22.1502	8.8581	6.80658	15.2938	12.143	12.6972	11.7087	9.71227	15.2548	15.2364	22.1841	12.5719	20.1504	8.85319	14.7313	27.7145	14.3437	15.1464	14.6593	9.51796	17.0615	15.2686	15.1571	17.1192	17.7276	10.9931	10.1885	16.5877	16.7021	9.39086
ENSBTAG00000054027	0	0	0	0	0	0	0	0	0	0	0	0	0	0	0	0	0	0	0	0	0	0	0	0	0	0	0	0	0	0	0	0	0	0	0	0
ENSBTAG00000049130	0	0	0	0	0.507466	0	0.461463	0	0	0	0	0	0	0.809356	0.586724	1.2697	1.64327	0	1.18532	0.590213	0	0	0.683034	0.504879	0	0	0.48747	0	0.842062	0	1.83389	0	0	0.312976	0.439529	0.552404
ENSBTAG00000049108	38.8401	31.2546	17.1647	14.7581	17.2538	18.4601	27.6878	18.2083	39.1379	20.5374	19.8704	27.3477	30.108	17.8058	42.8309	36.8214	25.4707	27.7628	14.8165	37.7736	23.26	20.3783	18.4419	29.283	23.3216	27.2848	13.1617	20.9237	16.8412	18.5866	12.2259	21.5082	18.1937	20.9694	23.2951	12.1529
ENSBTAG00000050173	0	0	0	0	0	0	0	0	0	0	0	0	0	0	0	0	0	0	0	0	0	0	0	0	0	0	0	0	0	0	0	0	0	0	0	0
ENSBTAG00000044520	0	0	0	0	0	0	0	0	0	0	0	0	0	0	0	0	0	0	0	0	0	0	0	0	0	0	0	0	0	0	0	0	0	0	0	0
ENSBTAG00000020460	0	0	0	0	0	0	0	0	0	0	0	0	0	0	0	0	0	0	0	0	0	0	0	0	0	0	0	0	0	0	0	0	0	0	0	0
ENSBTAG00000038103	0	0	0	0	0	0	0	0	0	0	0	0	0	0	0	0	0	0	0	0	0	0	0	0	0	0	0	0	0	0	0	0	0	0	0	0
ENSBTAG00000022275	2.63323	2.4042	2.86079	3.68951	2.53733	2.49461	2.76878	2.9527	2.83608	6.5545	3.31173	2.44176	0.557556	1.61871	1.76017	1.2697	1.64327	0.523827	0.59266	2.36085	0.775333	4.89079	0	2.52439	3.33165	1.26906	2.92482	2.82752	7.57856	3.42384	3.05649	3.34572	4.36648	2.81678	2.19765	3.31442
ENSBTAG00000051495	0	0	0	0	0	0	0	0	0	0	0	0	0	0	0	0	0	0	0	0	0	0	0	0	0	0	0	0	0	0	0	0	0	0	0	0
ENSBTAG00000055085	0	0	0	0	0	0	0	0	0	0	0	0	0	0	0	0	0	0	0	0	0	0	0	0	0	0	0	0	0	0	0	0	0	0	0	0
ENSBTAG00000042390	0.658307	0	0	0.461189	0	0	0	0	0	0	0	0	0	0	0	0	0	0	0	0	1.55067	0	0	0	0.666331	0	0.48747	0	0	0.48912	0	0	0	0.625952	0.439529	0
ENSBTAG00000033360	0	0	0	0	0	0	0	0	0	0	0	0	0	0	0	0	0	0	0	0	0	0	0	0	0	0	0	0	0	0	0	0	0	0	0	0
ENSBTAG00000054558	0	0	0	0	0	0	0	0	0	0	0	0	0	0	0	0	0	0	0	0	0	0	0	0	0	0	0	0	0	0	0	0	0	0	0	0
ENSBTAG00000013769	3.29153	7.21259	5.00638	5.07308	6.59705	2.99354	5.53756	1.96847	1.13443	3.05877	3.31173	2.44176	2.23022	4.04678	8.21414	6.98336	2.4649	3.14296	7.70458	1.77064	11.63	7.33619	2.0491	6.05854	4.66431	6.97984	4.8747	5.08954	11.7889	2.93472	8.55816	7.64737	3.63874	5.63357	4.39529	6.62884
ENSBTAG00000014441	11.8495	12.021	10.0128	5.07308	9.64185	8.98061	9.22926	8.36598	7.3738	9.61327	15.4547	10.7437	13.3813	7.2842	9.38759	8.25307	3.28654	8.38124	5.9266	6.49234	3.87667	6.52105	7.51338	10.0976	9.99496	15.2287	7.31206	8.48257	10.1047	10.2715	4.89038	9.55921	9.46072	7.51142	9.66964	14.9149
ENSBTAG00000046637	0	0	0	0	0	0	0	0	0	0	0	0	0	0	0	0	0	0	0	0	0	0	0	0	0	0	0	0	0	0	0	0	0	0	0	0
ENSBTAG00000012646	0	0	0	0	0	0	0	0	0	0	0	0	0	0	0	0	0	0	0	0	0	0	0	0	0	0	0	0	0	0	0	0	0	0	0	0
ENSBTAG00000001209	33.5736	20.4357	26.4623	21.2147	12.6866	24.9461	25.3805	9.35021	15.3148	13.546	11.591	21.9758	10.5936	29.9462	21.1221	22.2198	23.0058	20.4293	32.0036	12.3945	79.8593	28.5296	22.5401	17.6708	12.6603	26.6503	25.8359	15.2686	63.9967	52.825	84.9703	28.1997	18.1937	26.603	33.8438	24.8582
ENSBTAG00000004601	9.21629	7.81364	14.3039	7.37903	10.6568	12.972	11.998	13.7793	7.94102	10.9242	14.3508	7.81363	15.054	7.2842	8.80087	5.07881	5.75144	8.38124	7.70458	10.0336	10.8547	5.70592	9.56248	13.1268	11.3276	8.2489	12.1868	15.8341	15.1571	11.2498	19.5615	12.9049	9.46072	9.0763	9.23011	10.4957
ENSBTAG00000004599	0	0	0	0	0	0	0	0	0	0	0	0	0	0	0	0	0	0	0	0	0	0	0	0	0	0	0	0	0	0	0	0	0.727747	0	0	0
ENSBTAG00000015065	0	0	0	0	0	0	0	0	0	0	0	0	0	0	0	0	0	0	0	0	0	0	0	0	0	0	0	0	0	0	0	0	0	0	0	0
ENSBTAG00000016554	0	0	0	0	0	0	0	0	0	0	0	0	0	0	0	0	0	0	0	0	0	0	0	0	0	0	0	0	0	0	0	0	0	0	0	0
ENSBTAG00000048550	0.658307	1.2021	2.86079	1.84476	0.507466	1.99569	1.38439	1.47635	0	1.3109	6.0715	0.488352	1.11511	0	1.17345	0	1.64327	0	1.18532	1.77064	0.775333	2.4454	2.0491	1.51464	0	5.71078	2.43735	1.69651	0	0.48912	2.44519	2.86776	2.18324	1.2519	1.75812	1.10481
ENSBTAG00000019332	0	1.2021	0	0	0	0	0.461463	0.492117	0	0	0.551954	0	0	0.809356	2.3469	0	1.64327	1.57148	0.59266	0	0.775333	0.815132	3.41517	0.504879	0.666331	0	0	0	0	0	0	0	0	0.312976	0.439529	0
ENSBTAG00000033319	2.63323	4.20735	5.72158	1.84476	4.56719	3.49246	10.1522	4.92117	0.567215	9.1763	6.0715	3.90682	5.018	5.66549	3.52035	6.34851	6.57307	2.61914	6.51926	7.08255	4.652	15.4875	4.78124	4.03903	9.32863	6.97984	3.89976	5.08954	10.9468	2.4456	14.6711	6.21349	4.36648	5.63357	4.39529	2.76202
ENSBTAG00000011871	1.31661	0	1.43039	2.30595	0	0.997846	1.38439	0.984233	1.13443	2.6218	1.65586	3.41847	3.90289	3.23742	0.586724	4.44396	0	0.523827	1.77798	2.95106	1.55067	2.4454	0.683034	8.58294	0.666331	0.634531	4.38723	1.69651	1.68412	0	3.05649	1.91184	2.91099	0.625952	1.75812	1.65721
ENSBTAG00000009084	36.2069	33.6588	27.8927	47.5025	27.4031	34.4257	32.7639	34.9403	22.6886	32.3355	28.7016	30.7662	37.3562	19.4245	29.3362	35.5517	30.4005	42.9538	33.7816	35.4128	18.608	21.1934	19.125	30.7976	32.6502	19.0359	33.148	29.9718	23.5777	42.0643	29.3423	31.0674	19.6492	31.6106	34.7228	24.8582
ENSBTAG00000009085	7.89968	7.21259	8.58237	2.76713	5.07466	4.98923	3.23024	4.42905	9.64266	5.68057	4.41564	10.7437	8.92089	4.04678	15.2548	8.88792	13.9678	10.4765	16.0018	10.6238	9.304	5.70592	6.14731	18.1756	5.33065	1.90359	3.89976	2.82752	5.89443	2.93472	5.50168	4.7796	5.09423	2.81678	3.0767	2.76202
ENSBTAG00000010793	148.777	172.501	159.489	180.786	241.554	143.69	115.366	100.884	77.7085	112.737	163.378	117.205	216.889	258.994	243.491	172.045	255.528	301.201	306.998	101.517	1159.12	243.724	124.312	148.434	244.543	175.765	181.339	139.68	1087.1	396.676	1640.11	275.305	139	236.297	282.617	282.278
ENSBTAG00000040144	0	0	0	0	0	0.997846	0	0	0	0	0	0	0	0	0	0	0	0.523827	0	0.590213	0.775333	0	0	0	0.666331	0.634531	0.48747	0.565505	0	0	1.22259	0.47796	0	0	0	0
ENSBTAG00000001235	3.29153	2.4042	8.58237	5.07308	6.59705	1.99569	10.1522	3.44482	2.26886	5.68057	5.51954	2.93011	5.018	0.809356	8.21414	6.34851	4.9298	8.38124	5.9266	2.95106	0	0.815132	5.46428	10.0976	7.32964	6.34531	6.82459	6.22055	5.05237	5.38032	6.72427	6.21349	2.91099	5.00762	5.27435	12.1529
ENSBTAG00000006534	0.658307	0	0	0.922378	0	1.99569	0.461463	0.492117	0	0.873934	1.10391	0	0	1.61871	1.76017	2.53941	2.4649	1.57148	1.77798	1.18043	0	2.4454	0.683034	1.51464	0.666331	0.634531	0.48747	1.13101	1.68412	0.97824	0.611297	0	0.727747	0.938928	1.75812	0
ENSBTAG00000005723	1.31661	4.8084	4.29118	5.99546	5.58212	5.48815	6.92195	4.42905	4.53772	6.99147	8.83127	3.41847	10.5936	5.66549	4.10707	8.88792	4.9298	2.61914	3.55596	11.214	8.52867	5.70592	8.19641	11.6122	7.32964	8.2489	4.38723	4.52404	3.36825	5.38032	3.05649	5.25756	3.63874	8.45035	8.79059	6.62884
ENSBTAG00000000242	0	0	0	0	0	0	0	0	0	0	0	0	0	0	0	0	0	0	0	0	0	0	0	0	0	0	0	0	0	0	0	0	0	0	0.439529	0
ENSBTAG00000013909	2.63323	1.80315	5.00638	3.68951	0	1.49677	5.99902	1.47635	1.70165	2.6218	1.10391	0.976704	2.78778	2.42807	4.10707	3.17426	0	1.57148	2.9633	1.77064	6.20267	4.07566	3.41517	5.55367	1.99899	6.34531	3.41229	1.69651	5.05237	5.38032	3.66778	5.73552	2.91099	0.938928	0.879059	1.65721
ENSBTAG00000050116	0	0.601049	0.715197	0.461189	0	0	0.461463	0	0	0	0	2.44176	0.557556	0	0.586724	0.634851	1.64327	0	1.77798	0	0.775333	2.4454	0.683034	0	0	0.634531	0.974941	0	0.842062	0.48912	0	0	0.727747	0	0	0
ENSBTAG00000013920	0.658307	0.601049	0	0	0.507466	0	0.461463	0	0	0	0	0	0.557556	2.42807	2.3469	0.634851	2.4649	0	0	0	0	0.815132	1.36607	0.504879	0.666331	0	0	0	0.842062	0	0.611297	0	0	0.625952	0	0
ENSBTAG00000049524	0	0	0	0	0	0	0	0.492117	0	0	0	0	0	0	0	0.634851	0	0	0	0	0	0	0	0	0	0	0.48747	0	0	0	0	0	0	0	0	0
ENSBTAG00000013937	17.116	13.8241	22.1711	14.2969	17.2538	17.4623	24.4575	14.7635	18.1509	10.0502	13.7989	17.0923	15.6116	29.1368	21.7088	28.5683	22.1841	14.1433	19.5578	18.2966	24.8107	50.5382	17.0759	18.1756	24.6542	23.4776	17.0615	15.2686	19.3674	13.2062	22.618	19.5964	23.2879	17.2137	19.3393	14.9149
ENSBTAG00000013292	0	0	0.715197	0	0	0.498923	0.461463	0.492117	0	0.436967	0	0.488352	0	0.809356	0.586724	0	0	0.523827	1.77798	1.77064	0	0.815132	4.09821	0	0.666331	0	0.48747	0.565505	0	0	0	0	0	0.938928	0.879059	0
ENSBTAG00000052710	0	0	0	0	0	0	0	0	0	0	0	0	0	0	0	0	0	0	0	0	0	0	0.683034	0	0	0	0	0	0	0	0	0	0	0	0	0
ENSBTAG00000021000	23.699	18.6325	25.7471	20.7535	21.3136	21.4537	21.2273	17.7162	25.5247	18.3526	20.4223	17.5807	11.1511	14.5684	14.0814	11.4273	12.3245	6.28593	9.48256	14.7553	7.75333	25.2691	10.2455	6.05854	23.9879	29.8229	23.3986	22.0547	16.8412	15.6518	21.3954	22.9421	24.0157	24.0992	19.7788	19.8865
ENSBTAG00000007784	22.3824	17.4304	20.7407	26.749	23.8509	19.458	27.2263	23.6216	17.0165	21.8483	16.5586	20.5108	21.7447	13.759	28.7495	18.4107	11.5029	17.2863	17.7798	21.8379	12.4053	19.5632	27.3214	17.1659	26.6532	24.1122	20.9612	23.7512	20.2095	19.0757	22.0067	21.5082	18.9214	20.0305	17.1416	17.6769
ENSBTAG00000002703	21.7241	18.0315	26.4623	13.3745	15.224	22.4515	17.5356	18.2083	14.1804	17.4787	20.9743	18.069	30.6656	19.4245	19.9486	22.8546	22.1841	39.8109	37.3376	26.5596	15.5067	8.15132	24.5892	29.7878	23.3216	10.787	19.0113	19.2272	15.9992	12.228	17.7276	17.2066	10.1885	12.519	13.1859	24.8582
ENSBTAG00000004971	7.89968	10.2178	5.00638	7.84022	5.07466	15.4666	7.84487	13.7793	6.23937	6.5545	10.4871	15.1389	13.3813	20.2339	9.97432	6.98336	12.3245	6.80975	11.8532	7.08255	24.0353	18.748	6.83034	10.6025	8.6623	13.3251	13.1617	13.0066	11.7889	10.2715	6.11297	7.16941	11.644	5.94654	7.91153	4.97163
ENSBTAG00000044668	0	0	0	0	0	0	0	0	0	0	0	0	0	0	0	0	0	0	0	0	0	0	0	0	0	0	0	0	0	0	0	0	0	0	0	0
ENSBTAG00000004974	1.31661	0.601049	0	0	0	0	0	0.492117	0	0	0	0	0	0.809356	0	0	0	0	0	0	0	0	0	2.52439	0	1.90359	0	0	0	0.97824	0	0	0.727747	1.2519	0	0.552404
ENSBTAG00000004975	7.24137	7.81364	12.1584	1.38357	4.56719	3.99138	4.61463	2.9527	6.80658	4.36967	3.86368	8.30199	11.1511	5.66549	8.80087	5.71366	12.3245	5.7621	8.29724	6.49234	8.52867	13.0421	4.78124	6.05854	5.99698	10.787	4.8747	4.52404	0.842062	4.8912	3.66778	6.69145	4.36648	7.19845	5.71388	3.86682
ENSBTAG00000004977	4.60815	8.41469	2.14559	7.37903	5.58212	7.48384	5.53756	9.84233	4.53772	6.11754	4.41564	8.30199	8.36334	4.04678	4.10707	12.697	9.85961	12.5719	8.29724	8.26298	7.75333	4.07566	8.19641	11.1073	5.99698	12.6906	5.36217	6.78606	1.68412	3.42384	3.05649	5.25756	2.91099	4.06869	5.27435	3.86682
ENSBTAG00000002132	0	0	0	0	0	0	0	0	0	0	0	0	0	0	0	0	0	0	0	0	0	0	0	0	0	0	0	0	0	0	0	0	0	0	0	0
ENSBTAG00000050260	0	0	0	0	0	0	0	0	0	0	0	0	0	0	0	0	0	0	0	0	0	0	0	0	0	0	0	0	0	0	0	0	0	0	0	0
ENSBTAG00000011921	12.5078	7.81364	20.7407	15.2192	15.224	14.4688	9.69073	12.3029	13.6132	18.7896	15.4547	17.0923	27.3202	18.6152	20.5354	23.4895	21.3625	17.8101	19.5578	16.526	11.63	3.26053	19.125	13.1268	11.3276	6.97984	16.0865	18.6617	2.52619	10.2715	6.11297	9.08125	17.4659	18.1526	14.0649	13.2577
ENSBTAG00000011928	3.94984	3.6063	1.43039	3.68951	4.05973	0.498923	4.61463	7.38175	1.13443	3.05877	4.96759	1.95341	2.78778	2.42807	1.17345	1.90455	1.64327	2.09531	1.77798	1.77064	6.978	3.26053	2.73214	0.504879	2.66532	3.17265	5.36217	2.82752	10.1047	6.84768	18.9502	2.86776	3.63874	3.75571	6.15341	2.20961
ENSBTAG00000047946	0	0	0	0.461189	0	0	1.84585	0	0	0	0	0.488352	0	0	0	0.634851	0	0	0.59266	0	0.775333	0	0	0	0	0	0	0	0	0.48912	0	0.47796	0	0	0.439529	0
ENSBTAG00000006451	0	0	0	0	0	0	0	0	0	0	0	0	0.557556	0	0	0	0	0	0	0	0	0	0	0	0	0	0	0	0	0	0.611297	0	0	0	0	0
ENSBTAG00000049208	0	0	0	0	0	0	0	0	0	0	0	0	0	0	0	0	0	0	0	0	0	0	0	0	0	0	0	0	0	0	0	0	0	0	0	0
ENSBTAG00000049383	0	0	0	0.461189	1.01493	0	0	0	0	0	0	0	0	0	0.586724	0	1.64327	0	1.18532	0	0.775333	0	0	0	0	0	0.48747	0	5.05237	1.95648	12.2259	0.955921	0	1.2519	0.879059	0.552404
ENSBTAG00000044343	0	0	0	0	0	0	0	0	0	0	0	0	0	0	0	0	0	0	0	0	0	0	0	0	0	0	0	0	0	0	0	0	0	0	0	0
ENSBTAG00000045517	9.21629	7.81364	6.43677	8.76259	9.64185	7.98277	11.998	6.39752	11.3443	6.5545	7.17541	10.2554	3.34534	5.66549	4.6938	10.1576	8.21634	1.57148	3.55596	5.90213	6.20267	16.3026	8.87945	7.57318	5.99698	4.44172	11.2118	8.48257	7.57856	5.86944	6.11297	10.9931	14.5549	5.94654	7.91153	14.3625
ENSBTAG00000048452	0	0	0	0	0	0	0	0	0	0	0	0	0	0	0	0	0	0	0	0	0	0	0	0	0	0	0	0	0	0	0	0	0	0	0	0
ENSBTAG00000048985	0	0	0	0	0	0	0	0	0	0	0	0	0	0	0	0	0	0	0	0	0	0	0	0	0	0	0	0	0	0	0	0	0	0	0	0
ENSBTAG00000048715	0	0	0	0	0	0	0	0	0	0	0	0	0	0	0	0	0	0	0	0	0	0	0	0	0	0	0	0	0	0	0	0	0	0	0	0
ENSBTAG00000055075	0	0	0	0	0	0	0	0	0	0	0	0	0	0	0	0	0	0	0	0	0	0	0	0	0	0	0	0	0	0	0	0	0	0	0	0
ENSBTAG00000049072	0	0	0	0	0	0	0	0	0	0	0	0	0	0	0	0	0	0	0	0	0	0	0	0	0	0	0	0	0	0	0	0	0	0	0	0
ENSBTAG00000045704	0	0	0.715197	0	0	0	0	0	0	0	0	0	0	3.23742	0.586724	0	0	0.523827	1.18532	0.590213	0.775333	0	0	0	0	1.26906	1.46241	0	0	0.48912	0	0	0.727747	0	0	0.552404
ENSBTAG00000054494	0	0	0.715197	0	0	0	0	0	0	0	0	0	0	0	0	0	0	0	0	0	0	0	0	0	0	0	0	0	1.68412	0	0	0	0	0	0	0
ENSBTAG00000014157	0	0	0	0	0	0	0	0	0	0	0	0	0	0	0	0	0	0	0	0	0	0	0	0	0	0	0	0	0	0	0	0	0	0	0	0
ENSBTAG00000009014	0	0	0	0	0	0	0	0	0	0	0.551954	0	0	0	0	0	0	0	0	0	0	0	0	0	0	0	0	0	0	0	0	0	0	0	0	0
ENSBTAG00000001390	8.55799	16.2283	6.43677	6.91784	8.11945	9.47954	4.61463	15.2556	8.50823	9.61327	15.4547	6.83693	16.7267	25.8994	16.4283	8.25307	11.5029	13.0957	16.0018	12.9847	21.7093	34.2355	10.9286	11.1073	14.6593	8.88343	7.79953	7.91707	9.26268	10.7606	9.78076	9.08125	10.1885	11.2671	12.7463	8.83846
ENSBTAG00000000210	3.29153	7.21259	4.29118	1.84476	5.58212	3.99138	4.15317	2.46058	2.26886	3.49573	3.86368	2.93011	3.34534	4.85613	0.586724	1.90455	0.821634	2.09531	5.9266	0.590213	3.87667	3.26053	4.78124	3.02927	9.32863	5.71078	4.38723	5.08954	5.89443	4.40208	7.33557	4.30164	3.63874	5.94654	3.0767	3.86682
ENSBTAG00000000213	10.5329	6.61154	12.1584	5.99546	9.13438	5.98708	8.30634	6.88963	7.94102	12.672	9.38322	10.7437	8.36334	8.09356	6.45397	9.52277	8.21634	10.4765	5.33394	5.90213	9.304	3.26053	5.46428	4.03903	4.66431	6.97984	7.79953	4.52404	1.68412	5.86944	4.89038	5.73552	7.27747	7.19845	5.71388	5.52404
ENSBTAG00000008562	5.92476	9.01574	7.15197	3.68951	7.61199	5.48815	4.61463	7.38175	6.23937	6.99147	2.75977	3.41847	8.92089	10.5216	7.04069	6.98336	7.39471	6.28593	11.2605	8.85319	9.304	5.70592	9.56248	6.05854	10.6613	9.51796	3.89976	3.95853	5.89443	2.93472	1.83389	5.25756	4.36648	5.63357	7.03247	3.86682
ENSBTAG00000012581	7.89968	1.80315	1.43039	0.461189	3.04479	3.49246	3.23024	2.46058	4.53772	1.74787	5.51954	3.90682	3.34534	6.47485	2.3469	2.53941	5.75144	2.61914	2.37064	4.13149	4.652	7.33619	6.83034	2.52439	5.99698	4.44172	4.38723	3.39303	1.68412	2.93472	3.66778	2.86776	5.82198	2.81678	3.51623	3.86682
ENSBTAG00000018059	0.658307	0.601049	0	0	0	0.498923	0	0	0	0.436967	0	0	0.557556	0	0.586724	0	0.821634	0	0	0	0.775333	0	0	1.00976	0	0.634531	0.48747	0.565505	0.842062	1.46736	0	0.47796	0	0.625952	0.439529	1.10481
ENSBTAG00000009391	1.31661	2.4042	0	1.84476	0	0	1.38439	2.46058	2.83608	2.18483	3.31173	0.976704	0	0.809356	0.586724	1.90455	3.28654	1.04765	1.77798	0.590213	5.42733	1.63026	0.683034	0.504879	1.33266	0.634531	0	0	0	0.48912	1.22259	2.86776	0	0.625952	2.63718	0
ENSBTAG00000005604	0	0	0	0	0	0	0	0	0	0	0	0	0.557556	0	0	0	0	0	0	0	0	0	0	0	0	0	0	0	0	0	0	0	0	0	0	0
ENSBTAG00000002182	19.7492	18.6325	9.29756	22.5983	13.7016	13.9698	13.3824	12.3029	18.1509	15.2938	22.6301	10.2554	14.4965	33.1836	21.1221	27.2986	19.7192	19.9054	25.4844	17.1162	20.934	13.0421	29.3705	16.661	17.9909	10.787	12.1868	9.04808	24.4198	18.0974	14.6711	17.6845	12.3717	11.2671	13.1859	12.1529
ENSBTAG00000001293	1.31661	1.2021	0	0.922378	0	0.997846	2.30732	0.492117	1.13443	1.3109	1.10391	0.976704	0	0	1.17345	0.634851	0.821634	0	0.59266	0.590213	0	2.4454	0	0	1.33266	0	0.48747	0	0	0.48912	3.05649	0.47796	2.18324	0	0	0.552404
ENSBTAG00000044376	0	0	0	0	0	0	0	0	0	0	0	0	0	0	0	0	0	0	0	0	0	0	0	0	0	0	0	0	0	0	0	0	0	0	0	0
ENSBTAG00000053648	0	0	0	0	0	0	0	0	0	0	0	0	0	0	0	0	0	0	0	0	0	0	0	0	0	0	0	0	0	0	0	0	0	0	0	0
ENSBTAG00000019557	0	0	0	0.461189	0	0	0	0	0	0	0	0	0	0	0	0	0	0	0	0	0	0	0	0	0	0	0	0	0	0	0	0	0	0.312976	0	0
ENSBTAG00000048057	48.7147	41.4724	46.4878	40.5846	43.642	48.3955	56.76	33.956	43.1084	38.89	38.0849	40.0449	49.6225	28.3275	46.938	44.4396	59.9793	33.5249	49.7835	33.0519	37.216	57.8744	43.7142	32.8171	43.3115	43.1481	34.6104	44.6749	36.2087	45.4882	66.6314	45.4062	49.4868	51.3281	41.3158	44.7447
ENSBTAG00000055108	0.658307	0.601049	0	0	1.01493	0.498923	0.461463	0.492117	0.567215	0	0	0.488352	0	4.04678	2.93362	4.44396	0	0	1.18532	0	2.326	0.815132	0.683034	0	1.99899	3.17265	0	0	0	0	1.83389	0.47796	0	0.938928	3.0767	1.65721
ENSBTAG00000001464	0.658307	0	0	0	0.507466	0	0	0	0	0	0.551954	0	0	1.61871	1.76017	0	0	0	0	0	0.775333	0	0	0	0	0.634531	0	0	0.842062	0.48912	0.611297	0	0	0	0	0.552404
ENSBTAG00000033170	0	0	0	0.461189	0	0.997846	1.38439	0.492117	0	1.3109	0	0	0	0	1.17345	0.634851	0.821634	0	0	0	0.775333	0	0	0	0	0	0.48747	0.565505	0	0.97824	1.22259	0	0	0	0.439529	0
ENSBTAG00000022155	42.7899	38.4672	25.7471	53.9591	59.881	62.3654	40.6088	69.3884	39.1379	39.327	40.8446	33.2079	102.033	77.6982	114.998	100.307	135.57	147.195	184.91	57.8408	200.036	66.8408	155.732	77.7513	47.9758	52.6661	39.9726	39.5853	237.461	57.227	298.924	56.8773	32.0209	72.6104	67.248	56.3452
ENSBTAG00000048370	0	0	0	0	0	0	0	0	0	0	0	0	0	0	0	0	0	0	0	0	0	0	0	0	0	0	0	0	0	0	0	0	0	0	0	0
ENSBTAG00000015892	13.8244	6.61154	5.72158	13.8357	12.6866	10.9763	16.1512	10.8266	14.7476	12.2351	8.27932	6.83693	23.4173	12.9497	22.2955	24.7592	27.9356	26.7152	28.4477	14.1651	7.75333	4.89079	15.7098	17.6708	5.33065	9.51796	15.5991	19.7927	19.3674	14.6736	19.5615	12.427	6.54973	16.5877	12.7463	8.83846
ENSBTAG00000015895	0.658307	0	0	0.461189	0	0	0	0	0	0	0	0.488352	0	0	0	0	0	0	0	0	0	0	0	0.504879	0	0	0	0	0	0	0	0	0	0	0	0
ENSBTAG00000015898	6.58307	13.8241	10.0128	21.6759	13.7016	12.4731	9.69073	21.161	18.1509	11.7981	10.4871	12.6972	23.9749	10.5216	32.8566	25.3941	16.4327	30.382	18.9651	20.0672	6.20267	5.70592	14.3437	23.7293	9.32863	6.34531	19.0113	18.0962	22.7357	10.7606	12.2259	13.3829	6.54973	12.832	14.0649	7.73365
ENSBTAG00000016848	4.60815	7.81364	4.29118	11.9909	8.11945	11.9742	16.1512	7.87386	10.2099	10.0502	11.0391	14.6506	21.7447	10.5216	18.1885	22.8546	18.0759	16.7625	17.1871	17.1162	13.1807	7.33619	25.2723	16.1561	5.33065	5.07625	11.2118	9.61358	9.26268	6.84768	7.94687	12.427	8.00522	9.0763	5.27435	9.94326
ENSBTAG00000045436	0	0	0	0	0	0	0	0	0	0	0	0	0	0	0	0	0	0	0	0	0	0	0	0	0	0	0	0	0	0	0	0	0	0	0	0
ENSBTAG00000001918	0	0	0	0	0	0	0	0	0	0	0	0	0	0	0	0	0	0	0	0	0	0	0	0	0	0	0	0	0	0	0	0	0	0	0	0
ENSBTAG00000001920	7.89968	11.4199	12.8735	11.9909	8.62692	13.4709	15.6897	10.8266	14.1804	13.109	13.2469	8.79034	10.036	32.3742	16.4283	20.9501	26.2923	11.5242	20.7431	13.5749	20.934	22.0086	21.8571	15.1464	11.994	17.1323	9.74941	15.8341	13.473	12.228	11.0034	15.2947	12.3717	8.76333	14.5045	16.5721
ENSBTAG00000052248	0	0	0	0	0	0	0	0	0	0	0	0	0	0	0	0	0	0	0	0	0	0	0	0	0	0	0	0	0	0	0	0	0	0	0	0
ENSBTAG00000014508	0	0	0	0	0	0	0	0	0	0	0	0	0	0	0	0	0	0.523827	0	0	0	0	0	0	0	0	0	0	0	0	0	0	0	0	0	0
ENSBTAG00000001009	125.737	149.06	162.35	120.37	140.061	149.178	111.213	178.146	134.997	138.955	135.229	147.971	148.867	103.598	92.7025	66.6594	71.4822	139.862	69.9339	187.097	102.344	74.9921	79.232	158.532	145.926	176.4	163.79	168.52	102.732	156.029	80.6913	191.662	138.272	132.076	128.782	178.979
ENSBTAG00000008862	377.868	353.417	333.282	298.851	246.628	232.498	293.029	277.062	247.873	318.986	312.958	318.894	216.332	360.163	235.277	232.99	243.204	200.102	224.026	180.605	414.028	364.364	202.178	168.125	326.502	335.032	360.728	286.711	336.825	344.341	329.489	246.15	339.13	291.381	327.01	273.992
ENSBTAG00000013069	4.60815	3.00525	5.72158	2.76713	5.58212	4.98923	5.53756	3.44482	0.567215	4.36967	3.31173	3.90682	5.018	8.90291	6.45397	8.88792	10.6812	8.90506	11.2605	5.31191	7.75333	5.70592	9.56248	10.0976	3.33165	5.07625	13.1617	6.22055	4.21031	3.91296	7.33557	3.82368	2.18324	6.25952	3.51623	4.97163
ENSBTAG00000013070	17.116	3.6063	7.86717	14.2969	10.1493	4.98923	12.4595	2.9527	11.9115	9.61327	15.4547	10.7437	24.5325	12.9497	24.6424	50.1533	20.5408	7.33358	37.9302	18.8868	20.1587	4.89079	21.1741	21.7098	3.99798	6.97984	11.2118	16.9651	4.21031	5.38032	6.72427	5.25756	9.46072	10.3282	5.27435	7.18125
ENSBTAG00000033166	0	0	0	0	0	0	0	0	0	0	0	0.488352	0	0.809356	0	0	0	0	0.59266	0	0	0	0	0	0	0	0	0	0	0	0	0	0	0	0	0
ENSBTAG00000001442	0	0	0	0	0	0	0	0	0	0	0	0	0	0	0	0	0	0	0	0	0	0	0	0	0	0	0	0	0	0	0	0	0	0	0	0
ENSBTAG00000004705	0	0	0	0	0	0	0	0	0	0.436967	0	0	0	0	0	0.634851	0	0	0	0	0	0	0	0	0	0	0	0	0	0	0	0	0	0	0	0
ENSBTAG00000013118	82.2883	74.5301	44.3422	63.6441	48.2092	54.8815	47.0692	87.5967	52.751	69.9147	79.4814	82.5315	86.9787	27.5181	45.7645	50.7881	41.9033	118.909	26.6697	100.926	53.498	39.1263	19.808	90.8782	31.3175	44.4172	69.2208	71.8191	47.9975	97.824	40.3456	38.2368	41.4816	53.5189	46.5901	63.5264
ENSBTAG00000003865	0	0	0	0	0	1.49677	0	0	0	0	0	0	0	0	0	0	0	0	0	0	0	0	0	0	0	0	0	0	0	0	0	0	0	0	0	0
ENSBTAG00000045101	0	0	0	0	0	0	0	0	0	0	0	0	0	0	0	0	0	0	0	0	0	0	0	0	0	0	0	0	0	0	0	0	0	0	0	0
ENSBTAG00000014133	0	0	0	0	0	0	0	0	0	0	0	0	0	0	0	0	0	0	0	0	0	0	0	0	0	0	0	0	0	0	0	0	0	0	0	0
ENSBTAG00000010688	0	0	0	0	0	0	0	0	0	0	0	0	0	0	0	0	0	0	0	0	0	0	0	0	0	0	0	0	0	0	0	0	0	0	0	0
ENSBTAG00000054520	12.5078	12.021	10.728	21.6759	14.209	14.9677	15.2283	18.2083	13.6132	10.9242	10.4871	18.069	20.6296	13.759	12.9079	14.6016	14.7894	12.5719	17.1871	18.2966	4.652	6.52105	19.125	18.1756	16.6583	10.1525	9.26194	13.0066	7.57856	10.7606	13.4485	7.64737	8.73297	17.8396	16.2626	11.6005
ENSBTAG00000011140	19.7492	16.2283	17.1647	22.5983	20.8061	22.4515	28.1493	17.7162	31.7641	28.8398	34.2212	19.5341	70.252	33.1836	49.2849	66.6594	45.1899	68.0975	61.044	67.2842	31.0133	19.5632	56.6919	79.7708	9.99496	17.7669	21.4487	28.8407	34.5245	27.3907	40.3456	28.6776	18.1937	25.3511	23.2951	18.7817
ENSBTAG00000054326	3.29153	1.80315	1.43039	1.38357	1.01493	0.498923	1.84585	0	1.70165	1.74787	0	0.488352	2.23022	3.23742	0	4.44396	2.4649	1.04765	2.9633	1.77064	0	4.89079	3.41517	2.52439	1.33266	1.26906	0.48747	0.565505	0.842062	1.95648	0.611297	2.86776	2.91099	2.50381	3.0767	0.552404
ENSBTAG00000011143	61.8808	64.3123	61.507	50.7308	68.5079	70.3481	47.0692	57.5776	63.5281	60.7384	61.2669	55.6721	79.1729	38.8491	44.0043	56.5018	35.3303	57.621	48.0055	72.5961	42.6433	60.3198	40.299	57.5562	55.3054	56.4732	60.9338	61.0745	49.6816	60.1618	47.6812	75.5177	82.9632	61.9693	51.4249	60.212
ENSBTAG00000051987	0.658307	0	0	0	0	0	0	0	0	0	0	0	0	0	0	0	0.821634	0	1.18532	0	0	0	0	0	0	0	0	0	0	0	0	0	0	0	0	0
ENSBTAG00000021791	47.3981	102.779	40.7662	70.5619	45.6719	59.3718	32.3024	123.029	54.4527	58.5536	47.4681	74.7179	50.7376	56.6549	35.7902	38.0911	51.7629	41.9062	25.4844	44.2659	58.9253	51.3533	43.0312	51.4976	41.9788	50.1279	48.2596	50.8954	32.8404	40.597	30.5649	33.9352	34.9319	35.3663	44.832	43.6399
ENSBTAG00000009933	29.6238	94.3648	33.6143	53.4979	25.8808	41.4106	23.9961	131.395	28.928	31.8986	32.0134	71.2994	25.6476	31.5649	28.7495	17.141	23.0058	25.6675	18.3725	38.3638	41.868	45.6474	30.0535	21.7098	24.6542	22.8431	39.9726	33.9303	20.2095	25.9234	21.3954	21.0303	26.9267	23.7862	31.2066	34.249
ENSBTAG00000016656	314.671	622.687	304.674	369.874	253.733	325.797	207.658	760.812	284.175	328.162	278.185	482.492	291.602	368.257	257.572	210.136	268.674	271.866	196.763	276.81	325.64	427.129	212.424	282.227	258.536	302.671	346.104	292.366	209.673	247.006	140.598	238.502	271.45	211.259	281.738	287.802
ENSBTAG00000005066	3.94984	2.4042	2.14559	1.38357	3.04479	2.49461	4.15317	2.46058	1.70165	1.3109	1.65586	1.46506	1.67267	2.42807	1.76017	1.2697	2.4649	2.09531	2.37064	1.18043	0.775333	1.63026	0.683034	3.53415	1.99899	3.80718	1.94988	1.13101	2.52619	0.48912	3.66778	3.82368	2.18324	0.938928	0.439529	1.65721
ENSBTAG00000005071	2.63323	7.21259	12.8735	11.0685	8.11945	12.972	10.6137	6.39752	6.80658	11.7981	3.86368	10.2554	5.57556	3.23742	7.62742	3.80911	4.9298	5.7621	3.55596	7.08255	4.652	8.15132	1.36607	3.02927	10.6613	3.80718	5.36217	6.78606	6.73649	3.42384	11.0034	6.21349	7.27747	7.19845	7.472	6.62884
ENSBTAG00000018765	0	0	0	0	0	0	0	0	0	0	0	0	0	0	0	0	0	0	0	0	0	0	0	0	0	0	0.48747	0	0	0.48912	0	0	0	0	0	0
ENSBTAG00000053611	0	0	0	0	0	0	0	0	0	0	0	0	0	0	0	0	0	0	0	0	0	0	0	0	0	0	0	0	0	0	0	0	0	0	0	0
ENSBTAG00000018877	25.674	9.61679	16.4495	19.8311	21.821	20.9548	19.3815	17.2241	10.2099	17.0417	15.4547	21.9758	20.072	10.5216	24.6424	20.9501	9.03797	20.4293	36.1523	15.3455	27.912	17.1178	22.5401	26.7586	11.994	8.88343	16.0865	14.1376	13.473	28.369	6.11297	13.3829	8.73297	23.7862	14.0649	13.2577
ENSBTAG00000014797	0	1.2021	1.43039	3.22832	1.5224	0.498923	1.38439	0.984233	1.13443	0.436967	1.65586	2.44176	1.11511	0.809356	1.76017	0	0.821634	1.04765	0	0	0	0	1.36607	1.00976	1.33266	1.26906	1.94988	1.69651	1.68412	3.91296	1.22259	3.34572	1.45549	3.12976	1.31859	4.41923
ENSBTAG00000018777	0	1.2021	0.715197	0	0	0	0	0.492117	0	1.3109	1.10391	0.488352	0	0	1.76017	0	0	1.04765	0.59266	0	0.775333	0.815132	0	0.504879	0	0	0.48747	0.565505	1.68412	1.95648	1.22259	0	0.727747	0.625952	0	1.10481
ENSBTAG00000044318	0	0	0	0	0	0	0	0	0	0	0	0	0	0	0	0	0	0	0	0	0	0	0	0	0	0	0	0	0	0	0	0	0	0	0	0
ENSBTAG00000023607	10.5329	6.01049	2.86079	10.6074	7.61199	7.48384	5.53756	7.87386	4.53772	3.49573	5.51954	7.32528	17.2842	5.66549	16.4283	7.61822	20.5408	11.0004	18.9651	5.90213	6.978	1.63026	12.2946	9.08782	3.33165	5.71078	5.84965	5.08954	15.9992	12.7171	19.5615	5.25756	3.63874	10.9542	9.23011	8.28605
ENSBTAG00000023608	4.60815	3.6063	5.72158	8.76259	2.02986	8.48169	5.07609	11.3187	5.10494	6.11754	2.20782	7.32528	8.36334	2.42807	5.86724	2.53941	3.28654	6.80975	7.11192	13.5749	4.652	4.89079	4.09821	6.05854	3.33165	5.07625	8.77447	2.82752	5.05237	1.95648	3.05649	7.64737	2.18324	8.45035	4.39529	2.76202
ENSBTAG00000014567	48.7147	70.9238	31.4687	50.2696	60.8959	77.832	26.3034	90.5494	36.869	35.3943	38.6368	30.7662	63.0038	47.752	61.6061	46.979	45.1899	56.5733	49.1908	31.2813	123.278	63.5803	33.4687	32.8171	39.9798	42.5136	51.6719	30.5373	101.047	59.1835	73.3557	54.4875	37.8429	59.7784	51.4249	86.7273
ENSBTAG00000054441	0	0	0	0	0	0	0	0	0	0	0	0	0	0	0	0	0	0	0	0	0	0	0	0	0	0	0	0	0	0	0	0	0	0	0	0
ENSBTAG00000000566	11.8495	5.40944	5.00638	8.76259	8.11945	9.47954	9.22926	5.9054	7.94102	7.42844	7.72736	4.88352	10.5936	11.331	13.4947	19.6804	13.9678	8.90506	18.3725	15.3455	8.52867	17.1178	12.9777	8.07806	9.32863	12.6906	9.26194	11.3101	7.57856	11.2498	4.27908	7.64737	10.9162	7.19845	9.66964	12.7053
ENSBTAG00000006947	0	0	0	0	0	0.498923	0	0	0	0	0	0	0	0	0	0	1.64327	0	0	0	0	0	0	0	0	0	0	0	0	0	0	0	0	0	0	0
ENSBTAG00000044700	0	0	0	0	0	0	0	0	0	0	0	0	0	0	0	0	0	0	0	0	0	0	0	0	0	0.634531	0	0	0	0	0	0	0	0	0	0
ENSBTAG00000002640	0.658307	0	0	0.922378	0	0	0	0	0	0	0	0.976704	0	0.809356	0	0	1.64327	0.523827	0	0	0	1.63026	0	0	0	0.634531	0	0	1.68412	0.48912	0.611297	0.955921	0.727747	0.938928	0.439529	1.10481
ENSBTAG00000053238	2.63323	4.8084	4.29118	3.22832	3.55226	2.49461	5.99902	2.46058	0.567215	1.3109	1.65586	3.41847	2.78778	4.85613	4.6938	2.53941	1.64327	4.71445	5.9266	2.36085	12.4053	3.26053	2.0491	1.51464	7.99597	3.80718	2.43735	1.69651	5.89443	2.4456	10.3921	1.43388	4.36648	3.12976	4.39529	1.65721
ENSBTAG00000013727	25.0157	24.042	21.4559	24.443	20.2986	32.9289	32.3024	32.4797	30.0624	31.0246	25.3899	18.5574	28.4354	12.9497	16.4283	24.7592	14.7894	27.239	14.2238	21.2477	19.3833	26.8994	27.3214	21.2049	25.3206	24.7467	25.3485	28.2752	16.8412	23.4778	16.505	26.7658	18.9214	32.5495	21.0974	29.8298
ENSBTAG00000013755	1.31661	1.80315	2.14559	1.38357	3.55226	1.49677	1.84585	0	1.13443	4.36967	3.31173	1.95341	2.23022	4.85613	4.10707	2.53941	0.821634	0.523827	2.37064	0.590213	7.75333	2.4454	6.83034	0.504879	3.33165	2.53812	1.46241	1.13101	8.42062	6.35856	7.33557	1.91184	3.63874	2.19083	2.19765	2.20961
ENSBTAG00000010382	0	0	0	0	0	0	0	0	0	0	0	0	0	0	0	0	0	0	0	0	0	0	0	0	0	0	0	0	0	0	0	0	0	0	0	0
ENSBTAG00000048794	0	0	0	0	0	0	0	0	0	0	0	0	0	0	0	0	0	0	0	0	0	0	0	0	0	0	0	0	0	0	0	0.955921	0	0	0	0.552404
ENSBTAG00000021396	8.55799	16.8294	13.5887	11.9909	14.7165	9.47954	12.4595	18.2083	7.94102	7.8654	11.591	12.6972	11.7087	25.8994	24.0557	15.2364	21.3625	16.2386	14.8165	12.9847	28.6873	19.5632	15.7098	13.1268	17.3246	19.6705	13.1617	12.4411	36.2087	12.228	25.6745	10.9931	9.46072	12.2061	14.944	12.7053
ENSBTAG00000000496	0	0	0	0	0	0	0.461463	0	0	0	0	0	0	0	0	0	0	0	0.59266	0	0	0	0	0	0	0	0	0	0	0	0	0.955921	0	0	0.879059	0
ENSBTAG00000050482	102.038	121.412	133.742	61.3382	76.6273	85.8147	90.9082	76.2781	75.4396	79.9649	84.449	83.0199	104.821	166.727	80.968	72.3731	82.1634	79.0979	72.8972	109.189	187.631	166.287	73.7677	93.4026	141.262	104.063	105.781	90.4808	90.9427	104.672	95.9737	93.6802	127.356	76.9921	90.1035	114.9
ENSBTAG00000011383	25.674	28.2493	22.8863	24.443	18.7762	22.4515	25.3805	32.4797	23.823	25.3441	16.5586	17.5807	42.3742	39.6584	52.8052	38.0911	38.6168	69.669	68.7486	30.1008	50.3967	39.1263	45.0803	45.4391	32.6502	23.4776	26.3234	23.1857	24.4198	29.8363	34.2327	27.2437	28.3822	24.0992	36.0414	27.6202
ENSBTAG00000006471	7.24137	13.2231	8.58237	6.45665	3.55226	8.98061	2.76878	4.92117	3.97051	7.42844	6.0715	3.90682	3.34534	5.66549	1.17345	5.71366	2.4649	5.7621	4.74128	4.13149	3.10133	10.5967	3.41517	3.53415	9.99496	5.07625	4.38723	5.65505	7.57856	5.38032	1.83389	2.86776	8.73297	2.50381	3.95576	3.86682
ENSBTAG00000003383	0	0	0	0	0	0	0	0	0	0	0	0	0	0	0	0	0	0	0	0	0	0	0	0	0	0	0	0	0	0	0	0	0	0	0	0
ENSBTAG00000044172	0.658307	0.601049	0.715197	0.922378	0	0	1.84585	0.492117	1.13443	0	0.551954	0.488352	0.557556	0.809356	0	0.634851	0	0	0.59266	0.590213	0.775333	0.815132	2.0491	0.504879	1.99899	0	0	0.565505	0	0	0.611297	0.47796	0	0.312976	0.879059	0
ENSBTAG00000045455	0	0	0	0	0	0	0	0	0	0	0	0	0	0	0	0	0	0	0	0	0	0	0	0	0	0	0	0	0	0	0	0	0	0	0	0
ENSBTAG00000014208	311.379	192.937	175.939	450.582	420.182	315.818	360.403	276.077	432.218	402.446	453.707	304.732	795.075	195.055	424.202	466.616	306.469	602.401	480.647	727.142	213.992	185.035	374.986	712.889	189.238	229.066	364.628	376.626	247.566	281.733	328.267	374.243	189.214	484.174	409.641	261.287
ENSBTAG00000018025	5.92476	5.40944	5.00638	3.22832	7.10452	3.99138	4.61463	2.9527	2.26886	4.36967	1.65586	2.93011	1.67267	5.66549	7.62742	3.80911	4.9298	2.09531	5.9266	2.36085	3.10133	4.89079	3.41517	2.52439	3.99798	5.71078	4.8747	3.39303	1.68412	3.42384	2.44519	2.86776	2.18324	1.87786	3.95576	1.65721
ENSBTAG00000032839	14.4827	21.0367	14.3039	13.3745	11.6717	12.972	15.6897	8.36598	9.64266	12.672	14.3508	17.0923	8.92089	21.8526	10.561	10.7925	19.7192	7.85741	17.1871	11.214	29.4627	21.1934	12.9777	13.6317	19.3236	21.574	17.5489	16.9651	21.8936	22.4995	16.505	13.3829	16.7382	15.3358	12.3068	19.8865
ENSBTAG00000042610	1.31661	0	2.86079	1.38357	0.507466	0.997846	3.23024	0.492117	0	1.74787	0	0.488352	5.018	3.23742	2.3469	6.98336	4.10817	1.04765	1.77798	2.36085	1.55067	4.07566	2.0491	3.02927	0.666331	0.634531	0.48747	0	0	0	0	0.47796	2.18324	0.312976	1.75812	0.552404
ENSBTAG00000054586	0	0	0	0	0	0	0	0	0	0.436967	0	0	0	0	0	0	0	0	0	0	0	0.815132	0	0	0	0	0	0	0	0	0	0	0	0	0	0
ENSBTAG00000014874	23.0407	23.4409	13.5887	14.2969	19.2837	13.9698	17.5356	18.2083	16.4492	14.8569	18.7664	17.5807	22.3022	25.8994	23.469	22.8546	12.3245	21.4769	26.077	18.8868	11.63	21.1934	17.0759	24.2342	20.6563	19.0359	15.5991	14.7031	18.5254	22.0104	18.9502	13.3829	13.0995	21.9083	19.7788	18.2293
ENSBTAG00000001890	0.658307	0.601049	0.715197	0.461189	0.507466	0	0	0	1.13443	0	0.551954	0.488352	0	0.809356	0	0.634851	0.821634	0	0	0	0	0.815132	1.36607	0	0	0	0	0	0.842062	0	0	0.47796	0	0.312976	0	0.552404
ENSBTAG00000032819	0	0	0	0	0	0	0	0	0	0	0	0	0	0.809356	0	0	0	0	0	0	0	0	0	0	0	0	0	0	0	0.48912	0	0.47796	1.45549	0	0	0.552404
ENSBTAG00000014721	0	0	0	0	0	0	0	0	0	0	0	0	0	0	0	0	0	0	0	0	0	0	0	0	0.666331	0	0	0	0	0	0	0	0	0	0	0
ENSBTAG00000021364	2.63323	2.4042	0.715197	4.61189	1.01493	0.498923	0.922926	0.984233	5.67215	2.18483	3.31173	3.41847	1.11511	0.809356	7.62742	4.44396	4.10817	6.80975	5.9266	4.13149	2.326	2.4454	2.73214	5.04879	1.33266	1.90359	0.974941	2.26202	0.842062	2.4456	5.50168	2.86776	0	1.87786	1.75812	0.552404
ENSBTAG00000049459	0	0	0	0	0	0	0	0	0	0	0	0	0	0	0	0	0	0	0	0	0	0	0	0	0	0	0	0	0	0	0	0	0	0	0.439529	0
ENSBTAG00000032719	10.5329	12.622	11.4432	5.53427	10.6568	7.98277	10.6137	14.7635	9.07545	10.0502	7.72736	6.34858	8.92089	15.3778	12.3212	12.697	8.21634	8.38124	10.6679	8.85319	18.608	8.96645	11.6116	5.55367	10.6613	11.4216	8.287	10.7446	11.7889	14.1845	13.4485	10.5151	10.9162	6.25952	7.472	17.1245
ENSBTAG00000021515	0.658307	0	5.00638	2.30595	1.01493	1.99569	0.922926	0.492117	0	0.873934	1.10391	0.488352	1.67267	1.61871	0	0.634851	0.821634	0	0	0	0	0	0.683034	1.00976	0	0	0.974941	0	0	0.48912	0	1.91184	0	0.625952	3.0767	0
ENSBTAG00000012347	0	0	0	0	0	0	0	0	0	0	0	0	0	0	0	0	0	0	0	0	0	0	0	0	0	0	0	0	0	0	0	0	0	0	0	0
ENSBTAG00000016979	13.8244	24.643	15.7343	12.9133	14.209	13.4709	17.0741	21.161	14.1804	13.9829	10.4871	18.5574	7.24823	21.0433	5.28052	8.88792	5.75144	6.80975	6.51926	6.49234	15.5067	23.6388	12.9777	4.54391	21.3226	28.5539	16.0865	12.4411	24.4198	15.6518	24.4519	18.6405	18.9214	14.0839	15.8231	19.3341
ENSBTAG00000032684	5.26645	2.4042	1.43039	10.6074	9.13438	7.98277	8.30634	4.42905	7.3738	8.73934	6.0715	8.30199	31.7807	8.90291	20.5354	13.3319	13.9678	27.239	13.0385	17.7064	3.87667	4.89079	13.6607	20.7	4.66431	7.61437	8.77447	5.65505	10.1047	9.29328	6.72427	3.82368	2.91099	11.5801	4.83482	7.18125
ENSBTAG00000040161	0	0	0.715197	0.461189	1.01493	1.99569	0.461463	0.492117	0	1.74787	0	1.95341	1.11511	1.61871	0.586724	0	0	0.523827	0.59266	0	0.775333	0	0.683034	2.52439	0	0.634531	1.46241	1.69651	1.68412	0.97824	0.611297	1.43388	1.45549	3.12976	0	1.10481
ENSBTAG00000007577	9.8746	10.8189	10.0128	8.76259	3.55226	4.98923	7.84487	5.9054	9.64266	6.99147	8.83127	5.86023	4.46045	16.1871	6.45397	12.0622	8.21634	6.28593	13.0385	9.4434	17.8327	14.6724	8.87945	8.07806	20.6563	11.4216	6.82459	11.8756	7.57856	11.2498	14.6711	12.9049	9.46072	9.38928	13.6254	5.52404
ENSBTAG00000013317	55.9561	55.2965	43.627	35.5116	47.1943	51.3891	46.6078	50.1959	44.2428	40.2009	46.9161	58.6023	43.4894	33.9929	43.4176	36.1865	36.9735	47.6683	35.5596	36.5932	44.194	39.9415	37.5669	45.4391	35.9819	42.5136	52.1593	56.5505	54.734	50.3794	42.7908	51.1418	41.4816	46.6334	35.6019	51.3735
ENSBTAG00000013319	0	0	0	0	0	0	0	0	0	0	0	0	0	0	0	0	0	0	0	0	0	0	0	0	0	0	0	0	0.842062	0	0	0	0	0	0	0
ENSBTAG00000014660	6.58307	6.61154	2.86079	3.22832	9.13438	5.48815	7.84487	6.88963	7.94102	7.8654	8.83127	5.86023	10.5936	9.71227	12.3212	8.88792	9.85961	10.4765	10.6679	10.6238	17.0573	13.8572	11.6116	7.57318	7.32964	4.44172	7.79953	9.61358	5.05237	8.80416	4.27908	8.60329	5.82198	5.63357	6.59294	5.52404
ENSBTAG00000006388	5.26645	7.21259	3.57599	7.84022	7.10452	4.98923	5.07609	5.9054	7.94102	8.30237	6.62345	4.88352	7.24823	7.2842	7.62742	8.88792	7.39471	7.33358	5.9266	7.08255	6.978	6.52105	15.0268	11.1073	5.33065	5.07625	5.84965	3.95853	2.52619	1.95648	6.72427	8.60329	5.09423	4.06869	7.472	4.97163
ENSBTAG00000009614	0	0	0	0	0.507466	0	0	0	0	0.436967	0	0.488352	0	0	0	0.634851	0	0	0	0.590213	0.775333	0	0	0	0	0	0.48747	0	0	0	0	0.47796	0	0.938928	0	0
ENSBTAG00000013192	5.26645	6.01049	10.0128	10.6074	9.13438	5.98708	8.7678	7.38175	9.64266	7.8654	5.51954	11.2321	12.2662	11.331	11.1478	20.3152	8.21634	13.0957	13.0385	11.214	19.3833	9.78158	10.2455	11.1073	13.9929	10.787	4.8747	7.91707	14.315	10.2715	17.1163	10.5151	9.46072	7.8244	11.4278	8.28605
ENSBTAG00000049165	0	0	0	0	0	0	0	0	0	0	0	0	0	0	0	0	0	0	0	0	0	0	0	0	0	0	0	0	0	0	0	0	0	0	0	0
ENSBTAG00000048195	0	1.2021	0.715197	0.922378	1.01493	1.49677	0.922926	1.47635	0	1.3109	0	0.976704	2.23022	0	0.586724	0	0	0.523827	0.59266	0.590213	0	0	0	2.01951	0	0	0.48747	1.13101	0	1.46736	0.611297	0	0	0.312976	0	0.552404
ENSBTAG00000047856	173.135	121.412	156.628	184.476	185.225	185.599	176.74	153.048	202.496	189.207	179.385	181.667	301.638	143.256	259.332	246.957	272.782	298.582	226.989	274.449	167.472	116.564	247.258	285.761	179.909	156.729	181.339	204.713	156.623	140.377	136.931	183.537	157.921	232.854	198.228	177.322
ENSBTAG00000032674	19.0909	29.4514	20.0255	17.9864	18.7762	22.9505	18.4585	22.6374	12.4787	22.2853	20.9743	17.0923	12.2662	29.9462	17.015	20.9501	22.1841	7.85741	16.0018	8.85319	25.586	24.454	13.6607	12.622	29.3186	28.5539	15.5991	18.0962	14.315	18.5866	18.3389	22.4641	31.2931	18.1526	25.4927	24.8582
ENSBTAG00000008873	23.699	32.4567	30.7535	26.749	21.3136	27.9397	25.3805	34.9403	19.8525	27.9659	29.2536	22.4642	23.4173	23.4713	16.4283	26.0289	12.3245	16.2386	14.8165	16.526	24.8107	13.0421	15.7098	25.2439	31.3175	28.5539	27.7858	32.7993	23.5777	27.3907	36.0665	28.6776	39.2984	23.1602	24.6136	33.6966
ENSBTAG00000048390	0	0	0	0	0	0	0	0	0	0	0	0	0	0	0	0	0	0	0.59266	0	0	0	0	0	0	0	0	0	0	0	0.611297	0	0	0	0	0
ENSBTAG00000011659	0	1.80315	0.715197	0	0.507466	0.498923	0	0	0	0.436967	0	0.976704	0	0	0.586724	0	0	0	0	0	0.775333	0	0	0	0	0.634531	0.48747	0	2.52619	0.97824	2.44519	0.47796	0	0	0.879059	1.10481
ENSBTAG00000002998	0	0	0	0	0	0	0	0	0	0	0	0	0	0	0	0	0	0	0	0	0	0	0	0	0	0	0	0	0	0	0	0	0	0	0	0
ENSBTAG00000020378	60.5642	45.6798	62.9374	50.7308	56.3287	51.3891	51.2224	39.3693	49.3477	49.3773	60.163	46.8818	69.1369	110.882	65.7131	64.7548	69.0173	63.9069	59.8587	72.0059	108.547	145.909	63.5222	67.1489	50.6411	74.2401	66.7835	62.771	58.9443	60.1618	70.9105	69.3043	53.1256	66.3509	59.3365	61.8692
ENSBTAG00000045354	0.658307	0	0	0	0	0	0	0	0	0.436967	0	0	0	0	0	0	0	0	0	0	0	0	0	0.504879	1.33266	0	0	0	0	0	0	0	0	0	0	0
ENSBTAG00000051739	0	0	0	0	0	0	0	0	0	0	0	0	0	0	0	0	0	0	0	0	0	0	0	0	0	0	0	0	0	0	0	0	0	0	0	0
ENSBTAG00000048826	0	0	0	0	0	0	0	0	0	0	0	0	0	0	0	0	0	0	0	0	0	0	0	0	0	0	0	0	0	0	0	0	0	0	0	0
ENSBTAG00000053541	0	0	0	0	0	0	0	0	0	0	0	0	0	0	0	0	0	0	0	0	0	0	0	0	0	0	0	0	0	0	0	0	0	0	0	0
ENSBTAG00000048225	0	0	0	0	0	0	0	0	0	0	0	0	0	0	0	0	0	0	0	0	0	0	0	0	0	0	0.48747	0	0	0	0	0	0	0	0	0
ENSBTAG00000000448	1.31661	0	0	0.461189	0	0.498923	0.461463	0	0	0	0.551954	0	0.557556	0.809356	0.586724	0	0	0.523827	0.59266	0	0	0	0	1.00976	0	0.634531	0.974941	0	0	0	0.611297	0	0	0.312976	0	0.552404
ENSBTAG00000052232	0	0	0	0	0	0	0	0	0	0	0	0	0	0	0	0	0	0	0	0	0	0	0	0	0	0	0	0	0	0	0	0	0	0	0	0
ENSBTAG00000023600	5.26645	14.4252	9.29756	10.1462	15.224	13.9698	18.92	17.2241	8.50823	13.546	13.2469	14.1622	11.7087	8.90291	9.38759	20.9501	14.7894	6.28593	12.4459	8.85319	17.0573	16.3026	13.6607	5.04879	10.6613	10.787	16.0865	3.95853	38.7348	10.2715	58.0733	11.471	6.54973	16.9007	21.9765	7.73365
ENSBTAG00000050331	0	0	0	0	0	0	0	0	0	0	0	0	0	0	0	0	0	0	0	0	0	0	0	0	0	0	0	0	0	0	0	0	0	0	0	0
ENSBTAG00000006724	42.1316	46.2808	39.3358	37.3563	38.0599	38.4171	27.6878	38.8772	32.3313	28.8398	34.7731	28.3244	17.8418	32.3742	19.9486	15.2364	19.7192	15.7148	17.1871	24.7889	27.912	35.0507	25.9553	28.2732	43.3115	44.4172	33.148	41.2819	41.261	34.7275	36.6778	40.1487	45.8481	33.8014	28.1299	47.5067
ENSBTAG00000003378	9.8746	12.021	15.7343	20.2923	15.7314	14.4688	14.7668	12.795	18.7181	19.6635	14.3508	12.6972	21.7447	16.9965	21.7088	20.9501	24.649	14.6672	21.3358	15.9357	13.1807	21.1934	17.7589	19.1854	13.3266	17.1323	11.6993	10.7446	14.315	10.7606	18.3389	14.3388	9.46072	15.6488	14.0649	11.0481
ENSBTAG00000036946	0	0	0	0	0.507466	1.49677	0.922926	0	1.70165	0.436967	2.20782	0	1.11511	1.61871	0.586724	4.44396	0.821634	0.523827	0.59266	0	0.775333	0.815132	0	1.00976	0.666331	0.634531	0.48747	0	0	0	0	0	1.45549	0.312976	0.879059	0
ENSBTAG00000054986	75.7053	76.3333	80.1021	89.9319	70.0303	70.8471	64.1434	68.4042	76.5741	90.0152	85.001	87.9034	154.443	106.835	112.064	113.004	87.0932	159.243	103.123	145.192	144.212	116.564	112.018	152.978	73.9627	88.1998	81.895	76.9087	70.7332	79.7266	87.4155	64.5247	91.6962	91.076	85.7082	77.3365
ENSBTAG00000014564	1.97492	1.80315	2.86079	0.922378	0.507466	2.49461	1.84585	2.46058	1.70165	1.74787	1.65586	2.44176	4.46045	0.809356	5.28052	3.80911	3.28654	3.66679	10.0752	0.590213	0.775333	0	2.0491	4.03903	3.33165	3.17265	0.48747	0.565505	2.52619	1.95648	1.22259	1.91184	0	2.81678	2.19765	1.10481
ENSBTAG00000008462	0	0	0	0	0	0	0.461463	0	0	0	0	0	0	0	0	0	0	0	1.18532	0	0	0	0	0	0	0	0.48747	0.565505	0	0.48912	0	0	0	0	0.439529	0.552404
ENSBTAG00000008461	21.0658	19.8346	16.4495	24.9042	16.2389	21.4537	24.4575	26.0822	23.823	19.2265	17.6625	23.9293	26.7627	35.6117	22.8823	37.4562	23.0058	33.0011	22.5211	30.6911	35.6653	29.3447	21.8571	33.322	25.9869	19.0359	12.1868	16.3996	26.1039	18.5866	20.7841	14.8168	11.644	17.8396	20.6579	20.4389
ENSBTAG00000002394	0.658307	0	0	0.922378	1.01493	1.49677	0.461463	0.984233	0	0.436967	0	0	0	2.42807	0	0.634851	0	1.04765	0	0	1.55067	0.815132	0	3.53415	1.33266	0.634531	0	0	2.52619	0	2.44519	0	0.727747	1.56488	0.439529	2.20961
ENSBTAG00000045117	0	0	0	0	0	0	0	0	0	0	0	0	0	0	0	0	0	0	0	0	0	0	0	0	0	0	0	0	0	0	0	0	0	0	0	0
ENSBTAG00000013204	135.611	176.107	94.406	84.3976	72.0601	114.253	56.76	107.774	72.0364	116.233	94.3842	83.0199	45.162	113.31	54.5654	52.0578	44.3682	68.6214	37.3376	53.1191	101.569	80.6981	47.1294	58.0611	103.948	72.971	81.895	95.0048	90.1006	117.878	47.0699	65.9585	89.5129	74.8013	61.0946	125.948
ENSBTAG00000013203	0	0	0	0	0	0	0	0	0	0	0	0	0	0	0	0	0	0	0	0	0	0	0	0	0	0	0	0	0	0	0	0	0	0	0	0
ENSBTAG00000038600	0	0	0	0	0	0	0	0	0	0	0	0	0	0	0	0	0	0	0	0	0	0	0	0	0	0	0	0	0	0	0	0	0	0	0	0
ENSBTAG00000032656	0	0	0	0	0	0	0	0	0	0	0	0	0	0	0	0	0	0	0	0	0	0	0	0	0	0	0	0	0	0	0	0	0	0	0	0
ENSBTAG00000048497	0	0	0	0	0	0	0	0	0	0	0	0	0	1.61871	0	0	0	0	0	0	0	0	0	0	0	0	0	0	0	0	0	0	0	0	0	0
ENSBTAG00000000569	16.4577	8.41469	10.728	19.3699	26.3882	21.4537	26.7649	12.795	26.6591	23.1592	24.8379	24.906	26.7627	12.1403	36.9636	34.282	33.687	34.0488	46.2275	17.7064	13.1807	11.4118	30.7366	21.7098	7.99597	17.1323	24.861	23.1857	37.8928	24.9451	34.844	21.0303	13.8272	30.9846	34.2833	16.0197
ENSBTAG00000019514	61.2225	38.4672	40.7662	64.1053	51.7615	53.8837	61.8361	45.2747	59.5576	56.8057	54.6435	50.3003	69.1369	83.3636	62.7795	78.7216	64.0874	57.0972	73.4899	68.4647	63.5773	99.4461	86.7454	56.0415	56.6381	55.2042	51.1844	68.9916	57.2602	48.912	59.9071	55.4434	55.3088	60.7173	55.3807	74.5745
ENSBTAG00000016305	0	0	0	0	0	0.498923	0	0.492117	0	0	0	0.488352	0	0	0	0	0	0	0	0	0	0	0.683034	0	0	0	0	0	0	0	0	0	0	0	0	0
ENSBTAG00000054354	0	0	0	0	0	0	0	0	0	0	0	0	0	0	0	0	0	0	0	0	0	0	0	0	0	0	0	0	0	0	0	0	0	0	0	0
ENSBTAG00000018657	0	0	0	0	0	0	0	0	0	0	0	0	0	0	0	0	0	0	0	0	0	0	0	0	0	0	0	0	0	0	0	0	0	0	0	0
ENSBTAG00000035844	0	1.2021	0.715197	0	0.507466	0	0.922926	0.492117	0	0.436967	1.10391	0	0	0	1.17345	0	0.821634	2.09531	0.59266	0	0	0	0.683034	0	0.666331	0	0	0.565505	0.842062	0.48912	0	0.47796	1.45549	0	0.439529	0
ENSBTAG00000005430	0.658307	0.601049	0.715197	0.461189	0.507466	0.498923	0.461463	0	0.567215	0	0.551954	0.488352	0.557556	0.809356	0	0	0.821634	0	0.59266	0.590213	0	1.63026	0	0.504879	0.666331	1.26906	0.48747	0	0	1.95648	1.22259	0.47796	0	0	0.439529	0.552404
ENSBTAG00000053503	0	0	0	0	0	0	0	0.492117	0	0.436967	0	0	0	0	0	0	0	0	0	0	0	0	0	0	0	0	0	0	0	0	0	0	0	0	0	0
ENSBTAG00000055130	0	0	0	0	0	0	0	0	0	0	0	0	0	0	0	0	0	0	0	0	0	0	0	0	0	0	0	0	0	0	0	0	0	0	0	0
ENSBTAG00000012413	0	0	0	0	0	0	0	0	0	0	0	0	0	0	0	0	0	0	0	0	0	0	0	0	0	0	0	0	0	0	0	0	0	0	0	0
ENSBTAG00000054301	0	0	0	0	0	0	0	0	0	0	0	0	0	0	0	0	0	0	0	0	0	0	0	0	0	0	0	0	0	0	0	0	0	0	0	0
ENSBTAG00000006945	38.1818	55.8976	74.3805	77.0186	69.5228	53.3848	61.8361	72.8332	69.7675	68.6038	61.8189	75.6946	110.954	80.1262	96.8095	99.0368	95.3095	125.195	79.4165	118.043	62.0267	106.782	108.602	155.503	75.9617	92.007	79.4577	79.1707	61.4705	53.8032	55.0168	85.077	90.2407	74.8013	88.3454	71.8125
ENSBTAG00000044148	0	0	0	0	0	0	0	0	0	0	0	0	0	0	0	0	0	0	0	0	0	0	0	0	0	0	0	0	0	0	0	0	0	0	0	0
ENSBTAG00000018703	0.658307	0	0	0.461189	0	0	0	0	0	0	0	0	0	0	0.586724	0	0	0	0.59266	0.590213	0	0	0	1.00976	0	0.634531	0	0.565505	0	0	0	0.47796	0	0	0	0
ENSBTAG00000050537	0	0	0	0	0	0	0	0	0	0	0	0	0	0	0	0	0	0	0	0	0	0	0	0	0	0	0	0	0	0	0	0	0	0	0	0
ENSBTAG00000051592	0	0	0	0	0	0	0	0	0	0	0	0	0	0	0	0	0	0	0	0	0	0	0	0	0	0	0	0	0	0	0	0	0	0	0	0
ENSBTAG00000006813	0	0	0	0	0.507466	0	0	0	0	0	0	0.488352	0	0	0	0	0	0	0	0	0	0	0	0	0	0	0	0	0	0	0	0	0	0	0	0
ENSBTAG00000013205	0.658307	0	0	0.922378	1.01493	0.498923	0.461463	1.47635	0	0	0	0.976704	0.557556	0.809356	0.586724	0.634851	1.64327	2.09531	0.59266	0	0	1.63026	2.73214	0.504879	0	0.634531	0	0	0	0.97824	1.22259	0	0.727747	0.938928	0.879059	0
ENSBTAG00000013456	0	0	0	0	0	0	0	0	0	0	0	0	0	0	0	0	0	0	0	0	0	0	0	0	0	0	0	0	0	0	0	0	0	0	0	0
ENSBTAG00000006494	0	0	0	0	0	0	0	0	0	0	0	0	0	0	0	0	0	0	0	0	0	0	0	0	0	0	0	0	0	0	0	0	0	0	0	0
ENSBTAG00000013148	0.658307	0	0	0	0	0	0.461463	0	0	0	0	0	0.557556	0	1.17345	0	0	0	0.59266	0	0.775333	0	0	0.504879	0	0	0	0	0.842062	0	0.611297	0	0	0	0.439529	0
ENSBTAG00000021025	12.5078	4.8084	7.86717	6.91784	6.59705	5.48815	4.61463	6.39752	5.67215	3.9327	3.86368	5.86023	6.69067	10.5216	9.97432	5.71366	3.28654	6.80975	11.2605	4.13149	22.4847	1.63026	6.14731	4.03903	6.66331	3.80718	7.79953	7.35156	5.05237	13.6954	9.16946	3.34572	8.00522	8.13738	7.03247	7.18125
ENSBTAG00000015460	0	0	0	0.461189	0	0	0	0	0	0	0	0	0	0	0	0	0	0	0	0	0	0	0	0	0	0	0	0	0	0.48912	0	0	0	0	0	0
ENSBTAG00000053900	0	0	0	0	0	0	0	0	0	0	0	0	0	0	0	0	0	0	0	0	0	0	0	0	0	0	0	0	0	0	0	0	0	0	0	0
ENSBTAG00000032538	0	0	0	0	0	0	0	0	0	0	0	0	0	0	0	0	0	0	0	0	0	0	0	0	0	0	0	0	0	0	0	0	0	0	0	0
ENSBTAG00000044001	7.89968	16.8294	13.5887	7.84022	8.62692	12.4731	17.9971	4.42905	11.9115	4.80664	5.51954	5.86023	1.67267	9.71227	7.04069	1.2697	7.39471	6.28593	10.6679	3.54128	19.3833	17.9329	6.14731	10.6025	11.3276	6.97984	7.31206	5.08954	17.6833	15.1627	19.5615	3.34572	3.63874	5.32059	13.1859	12.1529
ENSBTAG00000036372	0	0	0	0	0	0	0	0	0	0	0	0	0	0	0	0	0	0	0	0	0	0	0	0	0	0	0	0	0	0	0	0	0	0	0	0
ENSBTAG00000049984	0	0	0	0	0	0	0	0	0	0	0	0	0	0	0	0	0	0	0	0	0	0	0	0	0	0	0	0	0	0	0	0	0	0	0	0
ENSBTAG00000055241	0	0	0	0.461189	0	0.498923	0	0	0	0.436967	0	0.488352	0	0	0	0	1.64327	0.523827	0.59266	0	0	0	0	1.00976	0	0	0.48747	1.13101	2.52619	1.46736	4.89038	0	0	0.625952	0	0
ENSBTAG00000001511	25.674	24.042	34.3295	35.9728	33.4927	31.9311	50.2995	29.0349	49.3477	41.9488	40.2927	30.7662	38.4714	18.6152	32.8566	39.9956	45.1899	44.0015	40.3009	58.431	21.7093	35.0507	25.2723	54.022	26.6532	31.7265	28.7608	58.247	21.8936	20.0539	59.9071	36.803	34.9319	44.4426	52.7435	38.1158
ENSBTAG00000003179	0	0	0	0	0	0	0	0	0	0	0	0	0	0	0	0	0	0	0	0	0	0	0	0	0	0	0	0	0	0	0	0	0	0	0	0
ENSBTAG00000017312	0	0	0	0	0	0	0	0	0	0	0	0	0	0.809356	0.586724	0	0	0	0	0	1.55067	0	0.683034	0	0	0.634531	0.48747	0.565505	0	0.48912	0	0	0	0	0	0
ENSBTAG00000032265	20.4075	105.184	21.4559	40.5846	20.2986	28.4386	12.4595	159.938	19.2853	30.1507	12.143	71.2994	11.7087	36.421	14.6681	13.3319	7.39471	11.5242	7.11192	15.3455	52.7227	28.5296	5.46428	16.1561	20.6563	14.5942	15.1116	24.3167	10.1047	11.7389	7.33557	9.55921	16.7382	6.25952	17.1416	11.6005
ENSBTAG00000012467	2.63323	1.80315	1.43039	0	0.507466	1.99569	1.84585	3.44482	1.13443	0	3.31173	0	0.557556	0	1.17345	1.2697	0	0.523827	1.18532	0	1.55067	0	0	0.504879	0.666331	0	2.43735	0	4.21031	2.4456	4.89038	0.955921	1.45549	0.625952	0	2.20961
ENSBTAG00000012706	0	0	0	0	0	0	0	0	0	0	0	0	0	0	0	0	0	0	0	0	0	0	0	0	0	0	0	0	0	0	0	0	0	0	0	0
ENSBTAG00000010357	11.8495	7.81364	7.15197	13.8357	12.6866	8.98061	24.4575	15.2556	13.6132	10.4872	13.2469	16.604	49.0649	19.4245	39.8973	36.8214	31.2221	40.3347	42.6715	28.3302	24.8107	13.0421	26.6383	40.8952	6.66331	11.4216	14.1366	16.3996	12.6309	13.2062	9.78076	13.8609	3.63874	15.3358	19.3393	9.39086
ENSBTAG00000045003	0	0	0	0	0	0	0	0	0	0	0	0	0	0	0	0	0	0	0	0	0	0	0	0	0	0	0	0	0	0	0	0	0	0	0	0
ENSBTAG00000006872	0	1.2021	0.715197	0.461189	0	0	0	0	0	1.3109	0.551954	0	0	0	1.17345	0.634851	0	0	0	0	0	0	0	0	0	1.26906	0	0.565505	0	0	0	1.43388	0.727747	0	0	0
ENSBTAG00000052213	0	0	0	0	0	0	0	0	0	0	0	0	0	0	0	0	0	0	0	0	0.775333	0	0	0	0	0	0	0	1.68412	4.40208	12.8372	0	0	0	0	0
ENSBTAG00000014727	8.55799	1.2021	7.15197	11.0685	5.58212	4.98923	6.46048	4.92117	4.53772	5.2436	7.17541	5.37187	10.036	3.23742	6.45397	17.141	11.5029	9.42889	17.7798	11.8043	2.326	7.33619	24.5892	12.622	5.33065	6.97984	2.92482	7.35156	3.36825	5.38032	2.44519	7.64737	6.54973	7.19845	8.79059	8.28605
ENSBTAG00000014724	25.674	24.042	15.0191	25.3654	21.3136	18.9591	28.6107	12.3029	32.3313	28.4028	26.4938	16.1156	43.4894	29.9462	46.938	53.9624	40.2601	48.7159	63.4146	43.6757	40.3173	23.6388	43.0312	58.0611	21.3226	22.8431	23.3986	27.1442	24.4198	21.0322	31.7875	21.9862	15.2827	26.603	19.7788	19.3341
ENSBTAG00000042702	3.29153	9.61679	8.58237	4.1507	1.5224	4.98923	12.4595	4.42905	2.83608	3.9327	7.17541	2.93011	3.90289	45.3239	13.4947	19.6804	43.5466	3.66679	23.1137	8.26298	55.0487	147.539	47.8124	6.56342	30.6512	22.2086	15.1116	9.04808	4.21031	3.91296	4.89038	10.9931	13.8272	6.25952	11.4278	15.4673
ENSBTAG00000042475	13.8244	7.81364	5.72158	2.30595	6.59705	3.49246	7.38341	4.92117	2.26886	2.6218	8.27932	5.86023	2.23022	10.5216	4.6938	3.17426	6.57307	2.61914	4.14862	2.95106	10.8547	21.1934	4.09821	1.00976	12.6603	8.88343	3.89976	4.52404	7.57856	5.38032	5.50168	4.30164	9.46072	3.75571	2.63718	5.52404
ENSBTAG00000044788	0	0	0	0	0	0	0	0	0	0	0	0	0	0.809356	0	1.2697	0	0	0.59266	0	0	1.63026	0.683034	0.504879	0	0	0	0.565505	0	0	0	0	0	0	0	0
ENSBTAG00000050812	0	0	0	0	0	0	0	0	0	0	0	0	0	0	0	0	0	0	0	0	0	0	0	0	0	0	0	0	0	0	0	0	0	0	0	0
ENSBTAG00000044311	0	3.00525	0	0	0	0.498923	0	0	0.567215	0	0	0	0.557556	0	0	1.2697	0	0	0	0.590213	0	1.63026	0	0	0.666331	0.634531	0	0	0	0.97824	0	0	0.727747	0	0.439529	0
ENSBTAG00000005122	0	0	0	0	0.507466	0.498923	0	0	0	0	0.551954	0	0	0	0	0	0	0	0	0	0	0	0	0	0	0	0	0	0	0	0	0	0	0	0	0.552404
ENSBTAG00000001265	0	0	0	0	0	0	0	0	0	0	0	0	0	0	0	0	0	0	0	0	0	0	0	0	0	0	0	0	0	0	0	0	0	0	0	0
ENSBTAG00000017531	0	0	0	0	0	0	0	0	0	0	0	0	0.557556	0	0	0	0	0	0	0	0	0	0	0	0	0	0	0	0	0	0	0	0	0	0	0
ENSBTAG00000000522	0	0	0	0	0	0	0	0	0	0	0	0	0	0	0	0	0	0	0	0	0	1.63026	0	0	0	0	0	0	0	0	0	0	0	0	0	0
ENSBTAG00000003151	66.489	34.2598	33.6143	58.1098	38.5674	31.4321	37.84	34.9403	34.0329	46.3185	60.163	42.975	32.8958	76.8888	42.2442	86.9746	36.1519	42.9538	43.8568	29.5106	44.194	23.6388	43.7142	35.3415	27.9859	19.6705	45.3348	35.6268	24.4198	39.6187	21.3954	21.9862	23.2879	38.4961	27.6903	31.487
ENSBTAG00000003143	5.26645	3.6063	4.29118	2.76713	1.5224	0.997846	7.38341	3.93693	7.3738	4.80664	5.51954	2.44176	5.57556	2.42807	5.28052	6.34851	12.3245	7.33358	11.8532	10.6238	7.75333	4.89079	7.51338	5.55367	3.33165	2.53812	1.94988	2.82752	5.89443	1.46736	2.44519	2.3898	2.18324	4.69464	7.91153	1.65721
ENSBTAG00000003140	0	0	0	0	0.507466	0	0	0	0	0	0	0	0	0	0	0	0	0	0	0	0	0	0	0	0	0.634531	0.48747	0	0	0	0	0	0	0	0	0
ENSBTAG00000005091	0	0	0	0	0	0	0	0.984233	0	0	0	0	0	0	0	0	1.64327	0	0	0	0.775333	0	0	0	0	1.26906	0	0	0	0.48912	0	0	0	0	0	0
ENSBTAG00000014915	10.5329	3.00525	4.29118	2.30595	2.02986	5.98708	0.461463	9.35021	3.97051	3.05877	6.0715	2.93011	3.34534	2.42807	1.76017	0.634851	0	5.7621	0	1.77064	1.55067	1.63026	0.683034	2.01951	1.33266	1.26906	3.89976	2.82752	1.68412	8.31504	0.611297	1.91184	1.45549	1.2519	1.75812	8.83846
ENSBTAG00000011305	0	0	0	0	0	0	0	0	0	0	0	0	0	0	0	0	0	0	0	0	0	0	0	0	0	0	0	0	0	0	0	0	0	0	0	0
ENSBTAG00000043831	0	0	0	0	0	0	0	0	0	0	0	0	0	0	0	0	0	0	0	0	0	0	0	0	0	0	0	0	0	0	0	0	0	0	0	0
ENSBTAG00000001697	39.4984	34.2598	40.051	34.5892	35.5226	38.916	34.1483	37.4009	35.1674	35.8313	29.8055	34.1847	24.5325	41.2771	22.8823	34.282	22.1841	25.1437	25.4844	23.0183	58.15	30.975	25.2723	22.7195	42.6452	43.7826	32.6605	44.1094	21.8936	32.771	26.2858	48.752	53.1256	27.2289	30.767	45.8495
ENSBTAG00000007666	0	7.21259	1.43039	0	1.5224	0.498923	0.461463	0	0.567215	0	0	0.488352	0	0	0.586724	0	0	1.04765	0	0.590213	0.775333	0.815132	0	1.00976	0	3.17265	0	0.565505	1.68412	3.42384	3.05649	0.47796	0.727747	0.938928	0	0
ENSBTAG00000001749	32.9153	34.2598	37.1903	23.0595	15.7314	18.4601	20.7658	16.732	19.8525	24.9071	25.9419	22.9526	16.7267	33.9929	17.6017	10.1576	21.3625	16.7625	23.1137	20.0672	23.26	38.3112	16.3928	16.1561	34.6492	31.092	25.3485	34.4958	28.6301	21.0322	23.8406	27.2437	49.4868	24.7251	29.888	27.0678
ENSBTAG00000001535	0	0	0	0	0	0	0	0	0	0	0	0.488352	0	0	0	0	0	0	0	0	0	0	1.36607	0	0	0	0	0	0	0	0	0	0	0	0	0
ENSBTAG00000051908	0	0	0	0	0	0	0	0	0	0	0	0	0	0	0	0	0	0	0	0	0	0	0	0	0	0	0	0	0	0	0	0	0	0	0	0
ENSBTAG00000029106	0	0	0	0	0	0	0	0.984233	0	0	0	0	0	0	0	0	0	0	0	0	0	0	0	0	0	0	0	0	0	0	0.611297	0.47796	0	0	0	0
ENSBTAG00000017115	17.7743	15.6273	14.3039	11.0685	13.7016	9.47954	11.5366	11.3187	6.23937	15.2938	11.591	14.6506	8.36334	9.71227	7.62742	6.34851	7.39471	7.33358	11.2605	9.4434	14.7313	7.33619	9.56248	12.1171	9.32863	10.787	8.77447	13.0066	7.57856	11.7389	11.0034	10.5151	10.1885	12.832	14.5045	8.83846
ENSBTAG00000017103	2.63323	0.601049	1.43039	0.922378	3.55226	2.49461	3.23024	1.96847	1.70165	1.3109	1.65586	6.34858	2.23022	0	2.3469	0.634851	2.4649	2.61914	3.55596	0.590213	1.55067	1.63026	1.36607	1.51464	1.33266	1.90359	0	3.39303	0.842062	1.95648	4.27908	1.91184	0	2.19083	0	0
ENSBTAG00000019625	9.21629	10.2178	8.58237	8.76259	10.6568	7.98277	5.53756	11.3187	10.7771	12.672	13.2469	15.1389	5.018	8.09356	5.86724	6.34851	4.10817	10.4765	5.33394	10.0336	23.26	8.96645	4.78124	7.57318	9.99496	14.5942	10.7243	11.8756	27.788	18.5866	37.2891	9.55921	8.00522	9.70226	9.66964	12.1529
ENSBTAG00000007296	0	0	0	0	0	0	0	0	0	0	0	0	0	0.809356	0	0	0	0	0	0	0	0	0	0	0	0	0	0	0	0	0	0	0	0.312976	0	0
ENSBTAG00000005212	1.97492	0.601049	5.72158	1.84476	2.02986	0.498923	4.15317	1.47635	1.70165	3.05877	0.551954	1.46506	2.23022	0.809356	1.76017	1.2697	2.4649	1.04765	0.59266	0.590213	1.55067	2.4454	0.683034	0	3.33165	2.53812	1.46241	1.13101	0	2.4456	2.44519	1.91184	0	0.625952	1.75812	2.20961
ENSBTAG00000005209	7.89968	8.41469	7.15197	3.22832	6.59705	4.98923	4.61463	2.46058	6.23937	6.11754	3.86368	3.90682	6.69067	11.331	4.10707	8.88792	11.5029	4.71445	8.29724	5.31191	10.0793	26.0842	14.3437	8.07806	7.32964	11.4216	5.36217	6.78606	11.7889	7.3368	7.33557	8.12533	5.09423	5.00762	9.23011	5.52404
ENSBTAG00000053175	0	0	0	0	0	0	0	0	0	0.436967	0	0	0	0	0	0	0	0	0	0	0	0	0	0	0	0	0	0	0	0	0.611297	0	0.727747	0	0	0
ENSBTAG00000050932	16.4577	27.6483	32.8991	14.2969	12.1792	15.4666	11.998	14.2714	16.4492	15.2938	12.143	15.1389	6.13311	32.3742	10.561	10.7925	12.3245	6.28593	10.6679	8.85319	30.238	61.1349	20.491	9.5927	26.6532	27.9194	4.8747	14.7031	21.0515	21.0322	16.505	18.1625	29.1099	13.7709	17.1416	25.963
ENSBTAG00000048837	0	0	0	0	0	0	0	0	0	0	0	0	0	0	0	0	0	0	0	0	0	0	0	0	0	0	0	0	0	0	0	0	0	0	0	0
ENSBTAG00000019014	25.674	43.8766	67.9437	34.5892	39.5823	24.4472	45.2234	31.4955	27.2263	33.2095	29.8055	22.4642	40.144	43.7052	24.6424	30.4729	18.0759	26.7152	28.4477	50.1681	65.9033	22.8237	20.491	33.322	53.9728	47.5898	42.8974	23.1857	26.946	27.3907	28.731	52.0977	87.3297	33.4884	26.8113	53.5831
ENSBTAG00000050833	0	0	0	0	0	0	0	0	0	0	0	0	0	0	0	0	0	0	0	0	0	0	0	0	0	0	0	0	0	0	0	0	0	0	0	0
ENSBTAG00000048858	0	0	0	0	0	0	0	0	0	0	0	0	0	0	0	0	0	0	0	0	0	0	0	0	0	0	0	0	0	0	0	0	0	0	0	0
ENSBTAG00000005313	1.97492	13.2231	7.15197	2.30595	5.58212	6.98492	2.76878	7.87386	9.07545	5.2436	7.72736	10.2554	7.24823	12.1403	5.86724	10.7925	6.57307	13.6195	7.11192	10.0336	30.238	17.1178	8.87945	7.0683	9.99496	10.1525	5.84965	9.61358	10.1047	13.6954	17.7276	8.12533	24.7434	9.70226	13.6254	8.28605
ENSBTAG00000008343	0.658307	0	0	0	0	0	0	0	0	0	0	0	0	0	0	0	0	0	0	0	0	0	0	0	0	0	0	0	0	0	0	0	0	0	0	0
ENSBTAG00000050376	0	0	0	0	0	0	0	0	0	0	0	0	0	0	0	0	0	0	0	0	0	0	0	0	0	0	0	0	0	0	0	0	0	0	0	0
ENSBTAG00000002878	0	0	0	0	0	0	0	0	0.567215	0	0	0.488352	1.11511	0	0	0	0	0.523827	0	0	0	0	0.683034	0	0	0	0	0	0	0	0	0	0	0	0	0
ENSBTAG00000000476	0	0	0	0	0.507466	0	0.461463	0	0	0	0	0	0.557556	0	0	0	0	0	0	0	0	0	0	0	0	0	0	0	0.842062	0	0	0	0	0	0	0
ENSBTAG00000040199	12.5078	7.21259	7.15197	10.6074	11.6717	8.98061	16.6127	20.1768	14.1804	13.9829	14.9028	10.7437	26.2051	7.2842	21.1221	19.0455	13.1461	23.0484	20.7431	27.74	6.20267	4.07566	25.2723	20.1951	7.99597	8.88343	11.2118	12.4411	7.57856	8.80416	6.72427	13.3829	12.3717	14.7099	17.1416	7.18125
ENSBTAG00000012284	0	0	0	0	0	0	0	0	0	0.436967	0	0	0.557556	0	0	0	0.821634	0	1.18532	0	0	0	0	0	0	0	0	0	0	0	0	0	0	0	0	0
ENSBTAG00000012273	0.658307	0	0	0	0	0	0	0.492117	0	0	0	0.488352	0.557556	0.809356	0	0	0	0	0	0	0	0	0	0	0	0	0	0	0	0	0	0	0	0	0	0
ENSBTAG00000012881	84.2633	119.609	100.128	91.3155	63.9407	88.3094	83.0634	127.458	78.8429	112.737	70.0982	78.6247	73.0398	113.31	72.1671	68.5639	67.374	68.0975	69.9339	83.8102	107.771	91.2948	72.4017	69.1684	103.281	93.9106	92.6194	102.922	81.68	102.226	77.6348	80.7753	119.351	67.2898	65.0503	102.195
ENSBTAG00000042094	1.31661	1.80315	0.715197	0	0.507466	1.49677	0	1.96847	0	0.873934	0	0.976704	0.557556	0.809356	0	1.2697	0.821634	0.523827	0	0.590213	0	2.4454	1.36607	0	2.66532	0.634531	0.974941	0	1.68412	1.95648	0.611297	1.43388	0.727747	0.312976	1.75812	0.552404
ENSBTAG00000005660	55.2978	55.2965	50.779	52.5756	56.8362	57.3761	40.6088	64.4673	51.6166	48.5033	55.1954	44.9284	37.3562	44.5146	36.9636	50.1533	29.5788	25.6675	32.0036	44.2659	48.846	43.202	32.1026	41.9049	57.3044	48.2243	61.9087	57.6815	53.892	59.1835	47.0699	53.5316	55.3088	43.1907	55.3807	56.3452
ENSBTAG00000005658	1.31661	0	0	0	0	0.498923	0.461463	0.492117	0	0.873934	0	0	0	0.809356	0	0	0	1.57148	0.59266	0	3.10133	1.63026	0	0	0	0	0	0	0.842062	0.48912	0	0.47796	0	0	0.439529	0
ENSBTAG00000005657	0	0	0	0	0	0	0	0	0	0	0	0	0	0	0	0	0	0	0	0	0	0	0	0	0	0	0.48747	0	0	0	0	0	0	0	0	0
ENSBTAG00000051586	1.31661	1.2021	0.715197	1.38357	1.5224	1.99569	0.922926	3.44482	1.70165	3.9327	2.75977	3.90682	1.11511	1.61871	0	1.2697	0	0.523827	1.18532	0.590213	0	0.815132	0	3.53415	1.33266	0	3.89976	4.52404	2.52619	1.95648	1.83389	0.47796	1.45549	3.12976	1.31859	5.52404
ENSBTAG00000005652	3.29153	4.8084	2.86079	7.37903	3.55226	6.98492	3.6917	8.8581	3.40329	5.68057	7.17541	2.44176	0.557556	1.61871	3.52035	5.07881	3.28654	1.57148	1.18532	1.77064	3.10133	3.26053	0.683034	2.52439	2.66532	0	4.8747	1.69651	4.21031	3.91296	3.05649	2.86776	6.54973	2.81678	3.95576	4.41923
ENSBTAG00000040399	0	0	0	0	0	0	0	0	0	0	0	0	0	0	0	0	0	0	0	0	0	0	0	0	0	0	0	0	0	0	0	0	0	0	0	0
ENSBTAG00000040245	0	0	0	0	0	0	0	0	0	0	0	0	0	0	0	0	0	0	0	0	0	0	0	0	0	0	0	0	0	0	0	0	0	0	0	0
ENSBTAG00000006920	7.24137	6.01049	11.4432	5.99546	14.209	10.9763	5.07609	7.87386	3.40329	14.4199	6.0715	5.86023	1.67267	3.23742	4.10707	1.90455	3.28654	4.19062	3.55596	4.7217	3.10133	4.07566	2.0491	3.02927	7.32964	5.07625	7.79953	8.48257	7.57856	4.8912	4.27908	7.16941	10.9162	5.63357	3.0767	12.7053
ENSBTAG00000020106	5.26645	22.8399	12.8735	8.76259	9.64185	13.4709	10.1522	17.2241	7.3738	8.73934	11.591	11.7205	6.13311	8.90291	2.93362	5.71366	3.28654	7.33358	8.8899	10.6238	16.282	11.4118	2.73214	9.08782	11.994	16.4978	15.1116	9.61358	18.5254	14.6736	11.6147	14.3388	16.0104	5.94654	10.9882	13.8101
ENSBTAG00000019336	0	0.601049	1.43039	0	0.507466	0.498923	0	1.96847	1.13443	0.436967	0	0.488352	0	0	0	0.634851	0	0	0	0	0.775333	0	0	0.504879	0.666331	0	0.48747	0	1.68412	0.48912	0.611297	0.955921	0.727747	0.312976	0	0
ENSBTAG00000011414	14.4827	16.8294	19.3103	14.7581	13.1941	7.98277	11.5366	15.7477	11.9115	11.7981	10.4871	14.1622	13.3813	15.3778	9.97432	18.4107	6.57307	11.5242	11.8532	16.526	20.1587	17.9329	14.3437	14.6415	15.3256	15.8633	15.1116	10.7446	10.1047	15.6518	15.8937	10.0372	13.0995	11.5801	11.8673	19.3341
ENSBTAG00000040304	0	0	0	0	0	0	0	0	0	0	0	0	0	0	0	0	0	0	0	0	0	0	0	0	0	0	0	0	0	0	0	0	0	0	0	0
ENSBTAG00000016624	0	0	0	0	0	0	0	0	0	0	0	0	0	0	0	0	0	0	0	0	0	0	0	0	0	0	0	0	0	0	0	0	0	0	0	0
ENSBTAG00000039011	0	0	0	0	0	0	0	0	0	0	0	0	0	0	0	0	0	0	0	0	0	0	0	0	0	0	0	0	0	0	0	0	0	0	0	0
ENSBTAG00000017666	3.29153	2.4042	2.86079	3.68951	4.05973	3.49246	7.38341	1.47635	3.97051	6.5545	4.96759	6.83693	6.13311	6.47485	7.04069	8.25307	10.6812	8.38124	12.4459	2.36085	10.0793	5.70592	10.9286	1.51464	7.32964	3.80718	1.94988	3.39303	4.21031	1.46736	11.0034	5.73552	0.727747	4.38166	5.27435	3.31442
ENSBTAG00000033308	0	0	0	0	0	0	0	0	0	0	0	0	0	0	0	0	0	0	0	0	0	0	0	0	0	0	0	0	0	0	0	0	0	0	0	0
ENSBTAG00000052825	0	0	0	0	0	0	0	0	0	0	0	0	0	0	0	0	0	0	0	0	0	0	0	0	0	0	0	0	0	0	0	0	0	0	0	0
ENSBTAG00000014460	16.4577	10.2178	7.15197	12.9133	15.7314	11.4752	16.6127	11.8108	11.3443	11.7981	9.38322	11.7205	8.92089	10.5216	15.2548	9.52277	13.9678	13.6195	7.11192	17.7064	13.1807	10.5967	15.0268	22.2147	5.99698	13.9597	13.1617	10.7446	10.1047	12.228	15.2824	16.2507	5.09423	10.6412	12.7463	10.4957
ENSBTAG00000014459	0	0	0.715197	0	0.507466	0.498923	1.38439	0	0.567215	0.436967	0	0	0.557556	0	0	0	0	0.523827	1.18532	0.590213	0	0	0	0	0	0	0	0	0	0	0	0.47796	0	0.312976	0.439529	0
ENSBTAG00000014451	13.1661	9.01574	10.728	9.68497	12.1792	7.98277	15.2283	10.8266	9.07545	7.8654	13.7989	6.83693	13.9389	12.9497	11.1478	10.7925	10.6812	8.38124	20.1504	17.1162	6.20267	16.3026	15.7098	9.5927	9.32863	16.4978	11.6993	8.48257	11.7889	8.80416	12.8372	10.9931	9.46072	11.2671	12.3068	6.07644
ENSBTAG00000014449	0.658307	0	0	0	0	0	0	0	0	0.873934	0.551954	0	0	0	0	0	0	0	0	0	0	0	0	0	0	0.634531	0	0.565505	0	0	0.611297	0.47796	0	0	0	0
ENSBTAG00000017450	47.3981	96.1679	133.742	42.8906	50.7466	57.3761	81.2175	39.3693	58.9904	61.1754	61.8189	50.3003	68.5794	118.166	59.2592	60.9457	92.023	47.6683	80.6018	96.2047	190.732	127.161	75.8168	76.2367	146.593	133.251	70.1957	67.8606	103.574	81.1939	102.087	90.3345	139	49.4502	76.9176	88.937
ENSBTAG00000037951	2.63323	1.2021	3.57599	2.30595	3.55226	1.99569	4.15317	1.96847	5.10494	2.18483	2.20782	3.41847	2.78778	2.42807	4.6938	4.44396	5.75144	2.61914	2.9633	5.31191	6.978	3.26053	2.73214	5.04879	2.66532	6.34531	2.92482	4.52404	2.52619	5.38032	3.05649	4.7796	2.91099	5.32059	4.39529	3.86682
ENSBTAG00000042699	0	0	0	0	0	0	0	0	0	0	0	0	0	0	0	0	0	0	0	0	0	0	0	0	0	0	0	0	0	0	0	0	0	0	0	0
ENSBTAG00000046222	0	0	0	0	0	0	0	0	0	0	0	0	0	0	0	0	0	0	0	0	0	0	0	0	0	0	0	0	0	0	0	0	0	0	0	0
ENSBTAG00000049281	0	0	0	0	0	0	0	0	0	0	0	0	0	0	0	0	0	0	0	0	0	0	0	0	0	0	0	0.565505	0	0	0	0	0	0	0	0
ENSBTAG00000047590	0	0	0	0	0	0	0	0	0	0	0	0	0	0	0	0	0	0	0	0	0	0	0	0	0	0	0	0	0	0	0	0.47796	0	0	0	0
ENSBTAG00000010394	1.31661	0	0.715197	0	3.04479	0	0.461463	0.984233	2.26886	0.436967	1.10391	0.488352	1.67267	0	0	1.90455	0	0	1.18532	0	0	1.63026	2.73214	1.51464	2.66532	1.90359	0.48747	1.13101	0	0	0.611297	0.955921	1.45549	0.312976	2.19765	2.20961
ENSBTAG00000032217	0	0.601049	0.715197	0	0.507466	0	0.461463	0	0.567215	0	0	0.488352	0	0	0.586724	0.634851	0	0	0	0	0	0	0	0	0	0	0	0	0.842062	0	1.22259	0	0	0	0.439529	0
ENSBTAG00000010397	17.7743	10.8189	21.4559	6.91784	11.1642	14.9677	19.3815	16.2398	18.7181	11.3611	14.9028	18.5574	13.3813	16.1871	7.04069	9.52277	7.39471	6.80975	14.2238	7.08255	9.304	22.0086	5.46428	7.57318	19.3236	13.9597	16.0865	12.4411	9.26268	17.1192	19.5615	17.6845	20.3769	11.2671	20.6579	20.9913
ENSBTAG00000006552	27.6489	42.0735	26.4623	41.0458	45.1644	29.9354	37.84	57.5776	40.8395	41.9488	59.6111	45.9051	45.7196	16.9965	75.1007	52.6927	79.6985	40.3347	51.5614	27.1498	8.52867	22.0086	40.299	48.9732	65.3004	37.4373	39.4851	61.0745	20.2095	22.0104	17.7276	37.7589	30.5654	67.2898	51.4249	32.5918
ENSBTAG00000006548	5.92476	4.20735	2.86079	6.45665	6.08959	7.98277	10.6137	5.41328	7.94102	9.1763	11.591	5.86023	10.036	6.47485	12.9079	11.4273	7.39471	11.0004	5.9266	14.1651	6.978	18.748	11.6116	7.0683	12.6603	10.1525	6.82459	7.35156	8.42062	7.3368	18.9502	7.16941	9.46072	5.00762	7.91153	4.41923
ENSBTAG00000012797	14.4827	15.0262	11.4432	12.9133	17.2538	18.4601	20.3044	14.7635	16.4492	14.8569	13.2469	17.5807	4.46045	18.6152	6.45397	12.697	16.4327	8.90506	9.48256	19.477	11.63	22.8237	17.7589	6.56342	19.9899	22.2086	14.1366	16.3996	12.6309	16.6301	22.618	15.7727	25.4712	14.7099	16.7021	12.1529
ENSBTAG00000000290	25.674	16.2283	20.0255	22.5983	20.8061	23.9483	25.8419	19.6847	20.987	27.5289	27.5977	17.5807	30.6656	33.9929	40.484	41.2653	37.7952	24.0961	32.0036	44.8562	36.4407	44.8323	49.1785	31.8074	39.9798	29.1884	26.8109	29.4063	17.6833	29.8363	28.1197	37.7589	47.3036	30.3587	35.1623	25.4106
ENSBTAG00000054214	0	0	0	0	0	0	0	0	0	0	0	0	0	0	0	0	0	0	0	0	0	0	0	0	0	0	0	0	0	0	0	0	0	0	0	0
ENSBTAG00000045138	0	0	0	0	0	0	0	0	0	0	0	0	0	0	0	0	0	0	0	0	0	0	0	0	0	0	0	0	0	0	0	0	0	0	0	0
ENSBTAG00000052565	0	0	0	0	0	0	0	0	0	0	0	0	0	0	0	0	0	0	0	0	0	0	0	0	0	0	0	0	0	0	0	0	0	0	0	0
ENSBTAG00000052804	0	0	0	0	0	0	0	0	0	0	0	0	0	0	0	0	0	0	0	0	0	0	0	0	0	0	0	0	0	0	0	0	0	0	0	0
ENSBTAG00000049095	0	0	0	0	0	0	0	0	0	0	0	0	0	0	0	0	0	0	0	0	0	0	0	0	0	0	0	0	0	0	0	0	0	0	0	0
ENSBTAG00000052407	0	0	0	0	0	0	0	0	0	0	0	0	0	0	0	0	0	0	0	0	0	0	0	0	0	0	0	0	0	0	0	0	0	0	0	0
ENSBTAG00000051228	0	0	0	0	0	0	0	0	0	0	0	0	0	0	0	0	0	0	0	0	0	0	0	0	0	0	0	0	0	0	0	0	0	0	0	0
ENSBTAG00000052485	0	0	0	0	0	0	0	0	0	0	0	0	0	0	0	0	0	0	0	0	0	0	0	0	0	0	0	0	0	0	0	0	0	0	0	0
ENSBTAG00000023513	11.1912	9.61679	12.1584	23.9818	14.209	18.9591	13.8439	10.3344	17.0165	17.9156	13.2469	21.4875	23.4173	16.1871	25.2292	22.8546	20.5408	13.6195	30.2257	23.6085	10.8547	13.0421	30.7366	20.7	11.3276	13.3251	18.5239	19.7927	17.6833	10.7606	17.7276	16.2507	13.8272	24.4121	16.2626	18.7817
ENSBTAG00000016457	124.42	164.086	136.603	156.343	163.404	132.215	142.131	170.764	182.076	159.056	137.989	160.18	196.26	202.339	189.512	222.833	182.403	212.15	192.615	240.807	235.701	206.228	216.522	198.417	141.262	133.886	164.278	165.693	143.993	160.431	177.276	150.558	153.555	160.87	177.57	127.053
ENSBTAG00000001969	0	0	0	0	0	0.498923	0.461463	0	0.567215	0	0	0.488352	0	0	0.586724	1.2697	0	0.523827	0	0.590213	0	0.815132	0	1.00976	0	1.26906	0	0.565505	0.842062	0	0	0	0	0.312976	0	0
ENSBTAG00000001968	65.8307	47.4829	45.0574	59.9546	60.3884	62.8643	81.2175	56.5934	71.4691	63.7972	60.715	62.0207	78.6154	64.7485	96.2228	104.75	132.283	74.3835	104.308	80.8591	51.172	79.0678	88.7945	76.7416	61.9688	46.9553	44.8473	51.4609	42.1031	41.5752	48.2925	49.7079	47.3036	56.3357	63.7317	45.2971
ENSBTAG00000013219	0	0	0	0	0	0	0.461463	0	0	0	0	0.488352	0	0	0	0	0	0	0.59266	0	0	0.815132	0	0.504879	0	0	0.48747	0	0	0	1.22259	0	0	0	0.439529	0
ENSBTAG00000005946	4.60815	3.00525	2.14559	3.22832	2.02986	1.99569	3.23024	2.9527	5.10494	0.873934	1.65586	3.41847	2.78778	2.42807	2.3469	0.634851	4.10817	1.57148	2.9633	1.18043	2.326	3.26053	0	3.53415	1.99899	1.26906	0.48747	2.26202	5.89443	2.4456	3.66778	2.3898	1.45549	2.19083	2.19765	4.41923
ENSBTAG00000002463	29.6238	19.8346	20.0255	49.8084	39.0749	32.43	37.3785	36.4166	34.6001	24.4701	50.2278	35.1614	88.6514	34.8023	49.8716	87.6095	55.0495	55.0019	76.4532	57.8408	36.4407	29.3447	69.6695	84.8196	21.9889	25.3812	32.173	29.9718	50.5237	34.2384	46.4586	29.1556	19.6492	44.7556	48.7878	33.6966
ENSBTAG00000048473	0	0	0	0	0	0	0	0	0	0	0	0	0	0	0	0	0	0	0	0	0	0	0	0	0	0	0	0	0	0	0	0	0	0	0	0
ENSBTAG00000002462	29.6238	21.6378	20.7407	24.443	24.3584	29.9354	22.6117	31.9876	30.6296	28.8398	26.4938	45.9051	54.6405	27.5181	50.4583	74.9125	49.298	60.764	41.4862	53.1191	30.238	22.8237	68.9865	55.0318	17.3246	24.7467	32.173	25.4477	10.9468	21.0322	20.1728	24.376	23.2879	28.7938	18.8998	37.011
ENSBTAG00000002460	26.9906	37.8661	24.3167	31.3609	32.9853	30.9332	18.4585	32.4797	24.3903	29.7137	23.1821	38.0915	50.18	42.8959	41.6574	51.423	49.298	52.9066	34.3743	59.6115	42.6433	33.4204	51.9106	52.5074	36.6482	37.4373	32.6605	36.7578	15.9992	28.8581	15.2824	37.2809	40.0261	29.1068	32.5252	39.2206
ENSBTAG00000002767	55.9561	70.3228	56.5006	82.5529	73.0751	78.3309	54.9141	109.742	58.9904	65.545	55.1954	70.3227	85.8636	94.6946	104.437	78.0867	60.8009	139.862	97.7889	101.517	200.811	71.7316	75.8168	75.7318	53.3065	72.3365	87.7447	72.9501	106.1	89.9981	152.213	65.9585	56.0366	80.4348	61.9736	67.9456
ENSBTAG00000010485	11.1912	7.81364	10.0128	12.4521	11.1642	10.4774	11.0751	7.87386	9.64266	8.73934	12.143	10.7437	7.24823	7.2842	18.1885	11.4273	9.85961	10.4765	18.3725	6.49234	17.0573	14.6724	12.2946	9.5927	4.66431	6.34531	12.1868	6.78606	10.1047	6.84768	17.1163	11.949	9.46072	9.0763	10.9882	13.2577
ENSBTAG00000050978	0	0	0	0	0	0	0	0	0	0	0	0	0	0	0	0	0	0	0	0	0	0	0	0	0	0	0	0	0	0	0	0	0	0	0	0
ENSBTAG00000037393	7.24137	5.40944	2.14559	10.6074	4.05973	5.48815	5.07609	4.42905	6.80658	5.2436	8.83127	4.39517	7.80578	4.04678	7.62742	1.90455	3.28654	13.0957	8.29724	2.95106	0.775333	2.4454	4.78124	3.53415	1.99899	1.90359	5.36217	9.61358	5.05237	8.31504	8.55816	2.86776	2.18324	7.51142	7.91153	3.31442
ENSBTAG00000009235	0	0	0	0	0	0	0	0	0	0	0	0	0	0	0	1.2697	0.821634	0	0.59266	0	0	0	0	0	0	0	0.48747	0	0	0	0.611297	0.955921	0	0	0.439529	0
ENSBTAG00000009232	55.9561	49.8871	61.507	45.1965	45.6719	51.888	49.838	41.3378	49.915	45.8815	53.5396	47.8585	54.6405	84.9824	61.0193	62.8503	50.9413	52.3827	40.3009	64.9234	80.6347	90.4796	57.3749	78.2562	44.6442	48.2243	48.2596	39.0198	60.6284	59.1835	56.8507	50.1858	58.2198	49.7632	58.4574	33.6966
ENSBTAG00000043271	0	0	0	0	0	0	0	0	0	0	0	0	0	0	0	0	0	0	0	0	0	0	0	0	0	0	0	0	0	0	0	0	0	0	0	0
ENSBTAG00000054655	0	0	0	0	0	0	0	0	0	0	0	0	0	0	0	0	0	0	0	0	0	0	0	0	0	0	0	0	0	0	0	0	0	0	0	0
ENSBTAG00000012463	1.97492	0	0	0.461189	0	0.498923	0.461463	0	1.13443	0.873934	1.10391	0	0	0	0	0.634851	0	0.523827	0	0	1.55067	0.815132	0	0.504879	1.33266	0.634531	1.46241	0.565505	0	1.46736	1.22259	0.47796	0	0.312976	0	0
ENSBTAG00000011377	0	0	0	0	0	0	0	0	0	0	0	0	0	0	0	0	0	0	0	0	0	0	0	0	0	0	0	0	0	0	0	0	0	0	0	0
ENSBTAG00000050181	0	0	0	0	0	0	0	0	0	0	0	0	0	0	0	0	0	0	0	0	0	0	0	0	0	0	0	0	0	0	0	0	0	0	0	0
ENSBTAG00000054907	0	0	0	0	0	0	0	0	0	0	0	0	0	0	0	0	0	0	0	0	0	0	0	0	0	0	0	0	0	0	0	0	0	0	0	0
ENSBTAG00000035144	0	0.601049	2.86079	0.922378	0	0.997846	1.38439	0	0.567215	1.74787	1.65586	1.46506	0	0	0.586724	0	1.64327	3.66679	0.59266	1.77064	0.775333	1.63026	0	2.52439	3.33165	1.90359	0.48747	1.13101	2.52619	0.48912	0.611297	1.43388	2.91099	0.625952	0.439529	3.31442
ENSBTAG00000054315	0	0	0	0	0	0	0	0	0	0	0	0	0	0	0	0	0	0	0	0	0	0	0	0	0.666331	0.634531	0	0	0	0	0	0	0	0	0	0
ENSBTAG00000052803	0	0	0	0	0	0	0	0.492117	0	0	0	0	0	0	0	0	0	0	0	0	0	0	0	0	0	0	0	0	0	0	0	0	0	0	0	0
ENSBTAG00000048417	0	0	0	0	0	0	0	0	0	0	0	0	0	0.809356	0	0	0	0.523827	0.59266	0	0	0	0	0	0	0	0	0	0	0	0	0.47796	0	0	0	1.10481
ENSBTAG00000045258	0	0	0	0	0	0	0	0	0	0	0	0	0	0	0	0	0	0	0	0	0	0	0	0	0	0	0	0	0	0	0	0	0	0	0	0
ENSBTAG00000050198	0	0	0	0	0	0	0	0	0	0	0	0	0	0	0	0	0	0	0	0	0	0	0	0	0	0	0	0	0	0	0	0	0	0	0	0
ENSBTAG00000036933	0	0	0	0	0	0	0	0	0	0	0	0	0	0	0	0	0	0	0	0	0	0	0	0	0	0	0	0	0	0	0	0	0	0	0	0
ENSBTAG00000021910	62.5391	50.4881	58.6462	64.1053	71.0452	46.8988	79.3717	46.7511	67.4986	63.7972	67.3384	55.6721	78.6154	54.2268	68.6468	66.6594	73.9471	90.6221	59.266	74.3668	56.5993	44.8323	88.7945	79.266	62.6351	69.7984	61.9087	76.9087	69.8911	61.14	64.7975	56.8773	60.403	67.9158	62.8527	59.6596
ENSBTAG00000054926	38.1818	25.8451	47.203	37.3563	30.4479	23.9483	36.917	26.0822	19.8525	39.327	46.3642	30.7662	44.0469	16.9965	32.2698	19.6804	17.2543	37.7156	28.4477	23.0183	24.0353	17.1178	28.0044	30.7976	27.9859	34.2647	30.7106	36.1923	37.0507	33.2602	34.2327	46.8401	46.5758	43.1907	28.5694	24.8582
ENSBTAG00000048493	0	0	0.715197	0	0	0	0.922926	0.984233	0	0	0	0	0	0	0	0.634851	0	0	0	0	0	0	1.36607	1.00976	1.33266	0	0	1.13101	0.842062	0.97824	3.66778	1.43388	1.45549	0.312976	0.879059	0.552404
ENSBTAG00000054712	0	0	0	0	0	0	0	0	0	0	0	0	0	0	0	0	0	0	0	0	0	0	0	0	0	0	0	0	0	0	0	0	0	0	0	0
ENSBTAG00000044913	0	0	0	0	0	0	0	0	0	0	0	0	0	0	0	0	0	0	0	0	0	0	0	0	0	0	0	0	0	0	0	0	0	0	0	0
ENSBTAG00000043126	0	0	0	0	0	0	0	0	0	0	0	0	0	0	0	0	0	0	0	0	0	0	0	0	0	0	0	0	0	0	0	0	0	0	0	0
ENSBTAG00000044291	0	0	0	0	0	0	0	0	0	0	0	0	0	0	0	0	0	0	0	0	0	0	0	0	0	0	0	0	0	0	0	0	0	0	0	0
ENSBTAG00000055042	0	0	0	0	0	0	0	0	0	0	0	0	0	0	0	0	0	0	0	0	0	0	0	0	0	0	0	0	0.842062	0	0	0	0	0	0	0
ENSBTAG00000029452	0	0	0	0	0	0	0	0	0	0	0	0	0	0	0	0	0	0	0	0	0	0	0	0	0	0	0	0	0	0	0	0	0	0	0	0
ENSBTAG00000031891	0	0	0.715197	0	0	0.498923	0.461463	0	0.567215	0	0	0.488352	0	0	0.586724	0	0	0	0	0	0	0	0	0	0.666331	0	0	0	0	0	0	0	0.727747	0	0.439529	0
ENSBTAG00000046279	0	0	0	0	0	0	0	0	0	0	0	0	0	0	0	0	0	0	0	0	0	0	0	0	0	0	0	0	0	0	0	0	0	0	0	0
ENSBTAG00000012401	0	0	0	0.461189	0	0	0	0	0	0	0	0	0	0	0	0	0	0	0	0	0	0	0	0	0	0	0	0	0	0	0	0	0	0	0	0
ENSBTAG00000031802	0	0	2.14559	0.461189	0	0	0	0	0.567215	0	0	0	0	0	0	0	0	0	0.59266	0.590213	0	0	1.36607	1.51464	0	0	0.48747	0	0	0	0	0	0	0.625952	1.31859	0
ENSBTAG00000023814	26.3323	18.6325	23.6015	35.5116	30.9554	28.4386	36.4556	28.5428	27.7936	31.4616	31.4614	15.6273	43.4894	46.9426	38.1371	50.7881	41.0817	43.4777	47.4128	46.6268	29.4627	18.748	49.1785	33.322	27.3196	26.0158	29.7357	29.9718	21.8936	21.5213	22.0067	23.898	28.3822	34.4274	32.0856	35.3538
ENSBTAG00000020073	25.0157	11.4199	20.7407	19.3699	16.7464	11.9742	23.0732	5.41328	11.9115	10.4872	15.4547	11.2321	27.8778	14.5684	52.8052	37.4562	30.4005	66.0022	70.5266	16.526	26.3613	24.454	28.6874	38.3708	21.3226	20.305	15.1116	16.9651	37.8928	25.4342	11.6147	19.1184	16.7382	19.7175	22.8555	28.1726
ENSBTAG00000018994	54.6395	64.9133	32.8991	51.192	44.1495	36.9203	29.5336	140.745	30.6296	34.9573	43.0524	85.95	63.5614	80.1262	54.5654	68.5639	58.336	59.7163	53.9321	43.0855	148.864	80.6981	103.138	71.6928	28.6522	36.1683	47.2846	37.3233	67.3649	44.999	40.9569	17.6845	20.3769	39.435	55.3807	30.3822
ENSBTAG00000010874	0.658307	0	0	0	0	0.498923	0	0	0	0	0	0.488352	0	0	0.586724	0	0	0	0	0	0	0	0	0	0	0	0	0	0	0	0	0	0.727747	0	0	0
ENSBTAG00000019376	194.2	97.37	118.008	106.996	101.493	92.7997	95.9843	90.5494	74.3052	113.611	130.813	114.763	92.5543	145.684	135.533	128.24	86.2716	116.813	145.202	80.2689	227.948	97.0007	98.357	96.4318	74.629	72.971	114.556	83.1292	151.571	128.149	166.884	59.745	67.6805	97.9615	80.8734	88.937
ENSBTAG00000050699	0	0	0	0	0	0	0	0	0	0	0	0	0	0	0	0	0	0	0	0	0	0	0	0	0	0	0	0	0	0	0	0	0	0	0	0
ENSBTAG00000006174	0	0	0	0	0	0	0	0	0	0	0	0	0	0	0	0	0	0	0	0	0	0	0	0	0	0	0	0	0	0	0	0	0	0	0	0
ENSBTAG00000017490	11.8495	12.021	14.3039	11.5297	13.1941	11.4752	12.921	4.42905	5.67215	11.7981	19.8704	17.0923	14.4965	9.71227	9.97432	19.0455	8.21634	22.0007	11.8532	13.5749	20.1587	12.227	8.19641	15.6512	16.6583	17.1323	20.9612	16.3996	21.0515	19.0757	41.5682	13.8609	10.1885	11.5801	10.9882	11.6005
ENSBTAG00000049814	14.4827	10.2178	6.43677	10.6074	8.62692	7.98277	11.5366	5.9054	9.07545	11.7981	11.591	9.76704	10.5936	9.71227	17.015	13.3319	13.9678	6.80975	18.9651	14.1651	13.1807	44.8323	20.491	8.58294	19.9899	20.9395	4.38723	6.78606	11.7889	8.80416	3.66778	14.3388	13.8272	13.7709	14.944	9.94326
ENSBTAG00000051079	0.658307	0	0.715197	0	0.507466	0	0	0	0.567215	0	0	0.488352	0.557556	0	2.3469	1.2697	1.64327	1.04765	1.18532	1.18043	0	0	0	1.51464	0	0.634531	0	0	0	0.48912	0	0.47796	0	0	0	0
ENSBTAG00000011742	7.89968	10.2178	21.4559	8.76259	9.13438	14.4688	24.919	5.41328	15.882	11.3611	14.3508	13.6739	6.13311	17.8058	8.21414	6.34851	9.85961	7.33358	4.74128	14.7553	6.978	22.8237	8.87945	10.0976	27.3196	22.2086	19.9863	17.5306	5.89443	12.7171	12.2259	27.2437	17.4659	23.4732	18.0207	10.4957
ENSBTAG00000050747	0	0	0	0	0	0	0	0	0	0	0	0	0	0	0	0	0	0	0	0	0	0	0	0	0	0	0	0	0	0	0	0	0	0	0	0
ENSBTAG00000005386	0	0	0	0	0	0	0	0	0	0	0	0	0	0	0	0	0	0	0	0	0	0	0	0	0	0	0	0	0	0	0	0	0	0	0	0
ENSBTAG00000010550	7.89968	5.40944	7.86717	2.30595	4.56719	4.98923	5.07609	1.96847	6.23937	3.49573	2.75977	10.2554	3.34534	9.71227	6.45397	3.17426	5.75144	2.61914	1.77798	5.90213	6.978	5.70592	3.41517	3.53415	5.99698	12.0561	6.82459	10.7446	8.42062	13.6954	2.44519	7.16941	8.00522	5.00762	6.59294	9.39086
ENSBTAG00000007394	3.29153	2.4042	2.14559	11.9909	7.61199	2.99354	5.53756	6.39752	8.50823	5.68057	3.31173	5.86023	29.5505	11.331	24.0557	28.5683	14.7894	26.7152	23.1137	11.8043	3.10133	4.07566	24.5892	24.7391	1.33266	1.26906	5.36217	3.39303	5.05237	6.35856	2.44519	3.34572	0	6.5725	7.472	3.86682
ENSBTAG00000052203	0	0	0	0	0	0	0	0	0	0	0	0	0	0	0	0	0	0	0	0	0	0	0	0	0	0	0	0	0	0	0	0	0	0	0	0
ENSBTAG00000016323	0	0	0	0	0	0	0	0	0	0	0	0	0	0	0	0	0	0	0	0	0	0	0	0	1.99899	0	0	0	0	0	0	0	0	0	0	0
ENSBTAG00000019060	8.55799	3.00525	8.58237	6.91784	4.56719	3.49246	2.76878	1.96847	2.26886	2.6218	5.51954	19.0457	7.80578	8.90291	5.28052	7.61822	9.85961	9.95272	15.4092	8.26298	98.4673	1.63026	4.09821	12.1171	7.32964	16.4978	6.33712	3.95853	15.9992	21.5213	28.731	5.25756	9.46072	8.76333	9.66964	3.31442
ENSBTAG00000004154	42.1316	45.6798	43.627	38.2787	45.6719	39.9138	49.3766	43.3063	62.9609	34.9573	31.4614	39.5565	30.108	18.6152	34.6167	26.6638	36.9735	34.0488	35.5596	33.6421	21.7093	30.1599	26.6383	41.9049	53.3065	47.5898	38.0227	57.6815	37.0507	32.771	60.5184	32.5013	48.0313	32.2365	29.4485	49.7163
ENSBTAG00000049676	0	0	0	0	0	0	0	0	0	0	0	0	0	0	0	0	0	0	0	0	0	0	0	0	0	0	0	0	0	0	0	0	0	0	0	0
ENSBTAG00000001403	11.8495	7.81364	7.15197	10.1462	14.209	11.9742	12.921	14.7635	13.6132	16.1678	7.72736	17.5807	21.7447	22.662	29.3362	18.4107	21.3625	33.0011	25.4844	19.477	28.6873	30.975	12.2946	23.2244	6.66331	10.787	15.5991	7.91707	12.6309	8.31504	10.3921	8.60329	5.09423	10.9542	12.7463	9.39086
ENSBTAG00000043872	0	0	0	0	0	0	0	0	0	0	0	0	0	0	0	0	0	0	0	0	0	0	0	0	0	0	0	0	0	0	0	0	0	0	0	0
ENSBTAG00000013938	2.63323	8.41469	0.715197	2.76713	3.55226	3.99138	2.76878	2.46058	5.10494	2.6218	2.20782	5.37187	1.67267	4.04678	2.3469	4.44396	4.10817	3.66679	5.9266	5.31191	6.20267	11.4118	6.14731	6.56342	1.99899	4.44172	1.94988	3.39303	3.36825	1.95648	4.27908	1.91184	1.45549	3.12976	3.51623	6.07644
ENSBTAG00000045411	0	0	0	0	0	0	0	0	0	0	0	0	0	0	0.586724	0	1.64327	0	0	0	0	0	0	0	0	0	0	0	0	0	0	0	0	0	0	0
ENSBTAG00000048011	0	0	0	0	0	0	0	0	0	0	0	0.976704	0	0	0	0	0.821634	0	0	0.590213	0	0	0	0.504879	0	0	0	0	0	0	0	0	0	0	0	0
ENSBTAG00000042535	0	0	0	0	0	0	0	0	0	0	0	0	0	0	0	0	0	0	0	0	0	0	0	0	0	0	0	0	0	0	0	0	0	0	0	0
ENSBTAG00000045991	0	0	0	0	0	0	0	0	0	0	0	0	0	0	0	0	0	0	0	0	0	0	0	0	0	0	0.974941	0	0	0.48912	0	0	0	0	0	0
ENSBTAG00000039442	117.837	94.9658	85.1085	142.969	116.717	116.249	121.365	117.616	130.46	134.149	132.469	120.623	162.249	97.1227	159.589	166.966	159.397	170.244	209.802	122.174	115.525	117.379	141.388	140.861	82.625	98.9868	113.581	116.494	147.361	122.28	153.436	77.4296	70.5915	136.145	128.343	92.2514
ENSBTAG00000018228	0	0	0	0	0	0	0	0	0	0	0	0	0	0	0	0	0	0	0	0	0	0	0	0	0	0	0	0	0	0	0	0	0	0	0	0
ENSBTAG00000006415	0	0	0	0	0	0	0	0	0	0	0	0	0	0	0	0	0	0	0	0	0	0	0	0	0	0	0	0	0	0	0	0	0	0	0	0
ENSBTAG00000006409	0	1.2021	0.715197	0.461189	0.507466	0	0	0.984233	0	0	0	0.488352	1.67267	0.809356	0.586724	0	1.64327	0.523827	1.77798	1.18043	1.55067	0	2.0491	2.01951	0.666331	0.634531	0.48747	0	0.842062	0.48912	1.22259	0.47796	0.727747	0.625952	0.879059	0
ENSBTAG00000013142	25.674	23.4409	7.86717	25.8266	21.821	25.4451	28.6107	17.7162	23.823	19.2265	24.8379	22.4642	26.7627	32.3742	23.469	38.7259	34.5086	25.1437	34.3743	24.7889	29.4627	32.6053	32.1026	36.3513	19.9899	15.2287	13.6492	20.3582	20.2095	16.6301	28.1197	22.4641	16.7382	22.5343	20.6579	18.2293
ENSBTAG00000013141	0.658307	1.80315	0.715197	1.84476	2.02986	2.49461	0.461463	0.492117	1.70165	1.3109	0.551954	1.95341	2.23022	0.809356	3.52035	1.90455	4.10817	3.66679	1.18532	2.36085	1.55067	3.26053	2.73214	2.01951	1.99899	1.90359	1.46241	1.13101	0.842062	0.48912	3.05649	0.47796	3.63874	1.56488	1.75812	2.76202
ENSBTAG00000043157	9.8746	2.4042	10.728	5.99546	7.61199	6.98492	4.15317	3.93693	6.23937	8.30237	6.0715	6.34858	2.78778	3.23742	2.3469	3.17426	5.75144	2.09531	8.29724	4.13149	5.42733	4.07566	3.41517	7.0683	2.66532	6.34531	7.31206	11.8756	3.36825	5.86944	4.89038	6.21349	8.73297	5.00762	5.27435	5.52404
ENSBTAG00000054767	0	0	0	0	0	0	0	0	0	0	0	0	0	0	0	0	0	0	0	0	0	0	0	0	0	0	0	0	0	0	0	0	0	0	0	0
ENSBTAG00000053891	0	0	0	0	0	0	0	0	0	0	0	0	0	0	0	0	0	0	0	0	0	0	0	0	0	0	0	0	0	0	0	0	0	0	0	0
ENSBTAG00000047144	0	0	0	0	0	0	0	0	0	0	0	0	0	0	0	0	0	0	0	0	0	0	0	0	0	0	0	0	0	0	0	0	0	0	0	0
ENSBTAG00000005871	0	1.2021	0	0	1.01493	1.49677	0	0.492117	0	0.873934	0	0.488352	1.11511	0.809356	0	1.2697	0	0	2.9633	0.590213	3.87667	0	0.683034	0	2.66532	0	0.48747	1.69651	5.05237	4.40208	6.72427	1.91184	0	0.938928	0.439529	1.65721
ENSBTAG00000054693	0	0	0	0	0	0	0	0	0	0	0	0	0	0	0	0	0	0	0	0	0	0	0	0	0	0	0	0	0	0	0	0	0	0	0	0
ENSBTAG00000030029	0	0	0	0	0	0	0	0	0	0	0	0	0	0	0	0	0	0	0	0	0	0	0	0	0	0	0	0	0	0	0	0	0	0	0	0
ENSBTAG00000018727	45.4232	24.042	41.4814	37.3563	36.5375	31.4321	29.9951	30.5112	33.4657	55.4948	34.2212	45.4168	27.8778	38.8491	41.0707	26.6638	27.1139	30.9058	35.5596	31.2813	88.388	35.0507	19.808	28.2732	34.6492	35.5337	42.4099	34.4958	61.4705	58.6944	80.6913	27.2437	27.6544	37.8701	38.239	44.1923
ENSBTAG00000031704	0	0	0	0	0	0	0	0	0	0	0	0	0	0	0	0	0	0	0	0	0	0	0	0	0	0	0	0	0	0	0	0	0	0	0	0
ENSBTAG00000012708	14.4827	25.2441	30.0383	20.2923	22.3285	16.9634	17.0741	25.5901	20.4198	19.2265	13.2469	22.4642	23.4173	10.5216	8.80087	15.8713	18.0759	8.38124	11.8532	18.2966	15.5067	11.4118	3.41517	17.1659	20.6563	20.305	17.0615	14.7031	7.57856	16.6301	19.5615	26.7658	27.6544	12.519	16.7021	20.9913
ENSBTAG00000031709	42.1316	39.6693	50.779	59.9546	47.7018	45.9009	48.4536	52.1644	60.1248	52.873	48.02	47.3702	74.1549	48.5613	75.6875	72.3731	78.8769	76.4788	62.2293	90.8927	51.172	39.1263	77.1829	85.8294	28.6522	41.2445	47.7721	63.902	31.1563	44.5099	44.6247	46.3622	37.1151	50.0762	44.3925	39.7731
ENSBTAG00000031618	0	0	0	0	0	0	0	0	0	0	0	0	0	0	0	0	0.821634	0	0	0	0	0	0.683034	0	0	0	0	0	0	0	0	0	0	0.312976	0	0
ENSBTAG00000011423	0	0	0	0	0	0	0	0	0	0	0	0	0	0	0	0	0	0	0	0	0	0	0	0	0	0	0	0	0	0	0	0	0	0	0	0
ENSBTAG00000035710	0	0	0	0	0	0	0	0	0	0	0	0	0	0	0	0	0	0	0	0	0	0	0	0	0	0	0	0	0	0	0	0	0	0	0	0
ENSBTAG00000043293	0	0	0	0	0	0	0	0	0	0	0	0.488352	0	0	0	0	0	0	0	0	0	0	0	0	0	0	0	0	0	0	0	0	0	0	0	0
ENSBTAG00000011139	0	0	0	0.461189	0	0	0.922926	0	0	0.436967	0.551954	0	2.23022	0	2.3469	1.2697	1.64327	0.523827	2.9633	1.18043	0.775333	0	0.683034	1.00976	0.666331	1.26906	0.48747	0.565505	3.36825	0.97824	5.50168	0	0.727747	0.625952	1.31859	1.10481
ENSBTAG00000053582	0	0	0	0	0	0	0	0	0	0	0	0	0	0	0	0	0	0	0	0	0	0	0	0	0	0	0	0	0	0	0	0	0	0	0	0
ENSBTAG00000044337	0	0	0	0	0	0	0	0	0	0	0	0	0	0	0	0	0	0	0	0	0	0	0	0	0	0	0	0	0	0	0	0	0	0	0	0
ENSBTAG00000017180	0	0	0	0	0	0	0	0	0	0	0	0	0	0	0	0	0	0	0	0	0	0	0	0	0	0	0	0	0	0	0	0	0	0	0	0
ENSBTAG00000055191	0	0	0	0	0	0	0	0	0	0	0	0	0	0	0	0	0	0	0	0	0	0	0	0	0	0	0	0	0	0	0	0	0	0	0	0
ENSBTAG00000006975	0	0	0	0	0	0	0	0	0	0	0	0	0	0	0	0	0	0	0	0	0	0	0	0	0	0	0	0	0	0	0	0	0	0	0	0
ENSBTAG00000044737	0	0	0	0	0	0	0	0	0	0	0	0	0	0	0	0	0	0	0	0	0	0	0	0	0	0	0	0	0	0	0	0	0	0	0	0
ENSBTAG00000048551	0	0	0	0	0	0	0	0	0	0	0	0	0	0	0	0	0	0	0	0	0	0	0	0	0	0	0	0	0	0	0	0	0	0	0	0
ENSBTAG00000018312	0	0	0	0	0.507466	0	0	0	0	0	0	0	0	0	0	0	0	0	0	0	0	0	0	0	0	0	0	0	0	0	0	0	0	0	0	0
ENSBTAG00000043587	0	0	0	0	0	0	0	0	0	0	0	0	0	0	0	0	0	0	0	0	0	0	0	0	0	0	0	0	0	0	0	0	0	0	0	0
ENSBTAG00000027213	0.658307	0	0	0	1.01493	0.997846	0.922926	1.96847	0	0	0	0.488352	0	1.61871	0.586724	0	0	0	0	0	0	0	1.36607	0.504879	0.666331	0	0	0	0.842062	0.97824	0	0	0	0	0	0.552404
ENSBTAG00000025847	0	0	0	0	0	0	0	0	0	0	0	0	0	0	0	0	0	0	0	0	0	0	0	0	0	0	0	0	0	0	0	0	0	0	0	0
ENSBTAG00000043595	0	0	0	0	0	0	0	0	0	0	0	0	0	0	0	0	0	0	0	0	0	0	0	0	0	0	0	0	0	0	0	0	0	0	0	0
ENSBTAG00000018489	0	0	0	0	0	0	0	0	0	0	0	0	0	0	0	0	0	0	0	0	0	0	0	0	0	0	0	0	0	0	0	0	0	0	0	0
ENSBTAG00000049813	0	0	0	0	0	0	0	0	0	0	0	0	0	0	0	0	0	0	0	0	0	0	0	0	0	0	0	0	0	0	0	0	0	0	0	0
ENSBTAG00000049223	0	0	0	0	0	0	0	0	0	0	0	0	0	0	0	0	0	0	0	0	0	0	0	0	0	0	0	0	0	0	0	0	0	0	0	0
ENSBTAG00000016228	25.674	22.8399	25.7471	28.5937	20.2986	15.4666	14.3054	31.4955	21.5542	20.1005	32.0134	23.9293	25.09	32.3742	37.5504	27.2986	37.7952	29.3343	24.2991	29.5106	21.7093	32.6053	40.299	24.7391	32.6502	20.305	28.7608	31.1028	23.5777	24.456	19.5615	24.376	21.1047	20.9694	22.8555	22.6485
ENSBTAG00000046104	0	0	0	0	0	0	0	0	0	0	0	0	0	0.809356	0	0	0	0	0	0	0	0	0	0	0	0	0	0	0	0	0	0	0	0	0	0
ENSBTAG00000001274	0	0	0	0	0	0	0	0	0	0	0	0.976704	0	0.809356	0	0.634851	0	0	0	0	0	0	0	0	0	0	0	0	4.21031	0	1.83389	0	0	0.312976	0	0
ENSBTAG00000055054	0	0	0	0	0	0	0	0	0	0	0	0	0	0	0	0	0	0	0	0	0	0	0	0	0	0	0	0	0	0	0	0	0	0	0	0
ENSBTAG00000049943	0	0	0	0	0	0	0	0	0	0	0	0	0	0	0	0	0	0	0	0	0	0	0	0	0	0	0	0	0	0	0	0	0	0	0	0
ENSBTAG00000049656	0	0	0	0	0	0	0	0	0.567215	0	0	0	0	0	0	0	0	0	0	0	0	0	0	0	0	0	0	0	0	0	0	0	0	0	0	0
ENSBTAG00000017322	0	0	0	0	0	0	0	0	0	0	1.10391	0	0	0.809356	0.586724	0	0.821634	0	0	0	0	0	1.36607	0	0.666331	0	0	0	0	0	0	0.47796	1.45549	0.625952	0	0
ENSBTAG00000017416	48.7147	65.5144	50.0638	53.0368	71.0452	51.3891	39.2244	60.0382	35.1674	55.4948	59.0591	53.2304	29.5505	46.1333	51.6318	34.9168	38.6168	31.4296	24.2991	40.7247	37.9913	75.8073	30.0535	32.3122	94.619	56.4732	55.5716	57.116	50.5237	37.6622	41.5682	55.4434	49.4868	68.2288	59.3365	58.0024
ENSBTAG00000045275	42.1316	22.2388	30.7535	19.3699	14.209	19.9569	24.919	13.2871	55.0199	20.9744	24.286	34.1847	109.839	41.2771	105.61	100.941	83.8067	138.814	102.53	108.599	79.084	43.202	84.0132	165.095	26.6532	20.305	14.1366	23.7512	29.4722	25.4342	30.5649	15.7727	26.1989	20.9694	25.0532	22.0961
ENSBTAG00000008078	4.60815	5.40944	5.72158	2.30595	8.62692	9.47954	5.53756	12.3029	10.7771	8.73934	2.20782	5.86023	5.018	8.09356	15.2548	10.7925	9.85961	9.95272	7.70458	10.6238	6.978	11.4118	20.491	9.5927	5.33065	6.34531	7.79953	10.1791	4.21031	8.31504	3.05649	9.08125	14.5549	8.13738	7.91153	8.28605
ENSBTAG00000005862	484.514	304.131	419.821	597.24	516.6	462.502	494.227	386.804	445.831	490.277	547.539	459.051	427.645	401.44	539.2	516.134	561.998	400.204	461.09	459.776	221.745	412.457	593.557	369.571	449.773	471.456	511.357	582.47	330.93	368.307	246.964	456.93	442.47	610.303	554.246	479.486
ENSBTAG00000029916	0	0	0	0	0	0.498923	0	0	0	0	0	0	0	0	0	0.634851	0	0	0	0	0	0	0	0	0.666331	0	0	0	0	0	0	0	0	0	0	0
ENSBTAG00000029929	0	0	0	0	0	0	0	0	0	0	0	0	0	0	0	0	0	0	0	0	0	0	0	0	0	0	0	0	0	0	0	0	0	0	0	0
ENSBTAG00000031572	3.94984	3.00525	2.86079	2.76713	6.08959	2.49461	4.15317	3.44482	3.97051	3.49573	2.20782	4.39517	7.24823	7.2842	5.86724	6.34851	9.85961	4.71445	4.74128	4.13149	11.63	9.78158	8.19641	1.51464	5.99698	5.07625	4.38723	3.39303	0.842062	1.95648	4.89038	3.82368	3.63874	4.69464	3.95576	2.76202
ENSBTAG00000047247	0	0	0	0	0	0	0	0	0	0	0	0	0	0	0	0	0	0	0	0	0	0	0	0	0	0	0	0	0	0	0	0	0	0	0	0
ENSBTAG00000052570	64.5141	54.6955	75.8109	47.5025	66.9855	49.3934	68.2965	41.8299	56.7215	65.982	49.6759	57.6256	45.7196	61.511	52.2185	39.9956	41.0817	48.7159	47.4128	60.7919	57.3747	51.3533	56.6919	48.9732	62.6351	71.0674	47.7721	66.1641	38.7348	67.0094	47.6812	95.1141	77.869	63.5341	46.5901	56.8976
ENSBTAG00000015150	0.658307	0	0	0	0	0	0	0	0	0	0	0	0	0	0	0	2.4649	0	0	0.590213	0	0	2.0491	1.00976	0	0	0	0	0.842062	0	0	0	0	0	0	0.552404
ENSBTAG00000049210	0	0.601049	0.715197	0	0	0	0	0	0	0	0	0	0	0	0	0	0	0	0	0	0	1.63026	0	0	0	0	0	0	0	0	0	0	0	0.312976	0	0
ENSBTAG00000014960	0	0.601049	0	0	0	0	0	0	0	0	0.551954	0	0	0	0	0	1.64327	0	0	0	0	0	0	0	0	0.634531	0	0	0	0.48912	0.611297	0	0	0.312976	0.439529	0
ENSBTAG00000054919	0	0.601049	0	0	0	0	0.461463	0.984233	0	0	0	0	0	0	0	0	0.821634	0	0	1.18043	0.775333	0	1.36607	0	0	0	0.48747	0	0	0.97824	0	0	0	0	0	0
ENSBTAG00000003135	0	0	0	0	0	0	0	0	0	0	0	0	0	0	0	0	0	0	0	0	0	0	0	0	0	0	0	0	0	0	0	0	0	0	0	0
ENSBTAG00000038395	0	0	0	0	0	0	0	0	0	0	0	0	0	0	0	0	0	0	0	0	0	0	0	0	0	0	0	0	0	0	0	0	0	0	0	0
ENSBTAG00000009263	53.3228	78.7375	79.3869	50.2696	62.4183	44.4041	34.1483	23.6216	35.1674	49.3773	55.1954	48.8352	65.7916	67.9859	41.6574	41.9002	43.5466	61.8116	50.3761	102.107	144.212	66.0257	36.8839	65.1294	56.6381	58.3768	61.4213	44.1094	61.4705	67.0094	53.1829	41.5826	63.314	47.5724	36.0414	50.2687
ENSBTAG00000014713	26.3323	14.4252	17.1647	37.8175	35.0151	15.4666	41.5317	5.41328	37.4362	21.8483	45.8122	32.7196	84.7485	4.85613	28.7495	71.7382	0.821634	30.382	3.55596	36.003	3.87667	13.8572	6.14731	52.0025	7.99597	8.88343	26.3234	23.1857	47.1555	21.5213	37.9004	15.2947	16.0104	26.29	8.79059	25.4106
ENSBTAG00000027795	21.0658	21.0367	11.4432	23.5206	15.224	22.9505	23.0732	12.795	18.7181	15.2938	19.3184	20.0224	31.7807	27.5181	34.6167	34.282	35.3303	18.8578	45.6348	32.4617	21.7093	20.3783	40.9821	34.3318	19.3236	29.8229	28.2733	26.0132	23.5777	20.543	25.6745	24.8539	24.7434	21.9083	19.3393	23.7534
ENSBTAG00000009336	15.7994	10.2178	16.4495	31.8221	19.7912	18.4601	29.9951	17.7162	18.1509	22.2853	20.4223	25.3943	15.054	10.5216	14.0814	12.697	19.7192	10.4765	10.0752	15.9357	3.87667	9.78158	12.2946	25.2439	11.994	18.4014	21.4487	24.8822	30.3142	22.4995	29.3423	20.0743	9.46072	38.809	24.1741	23.2009
ENSBTAG00000004126	0.658307	0	0.715197	0	1.5224	0.498923	0.922926	0.492117	0	0.436967	0	0.976704	0	0	0	0.634851	0.821634	0.523827	0	0	0	0	0	0	1.33266	0	0	0	0.842062	1.46736	3.05649	0.47796	0.727747	0.625952	0.439529	2.20961
ENSBTAG00000031561	61.2225	67.9186	72.2349	70.5619	84.7468	75.3374	66.9122	64.9594	77.7085	71.6626	81.6892	81.5548	36.7987	103.598	68.6468	59.0412	71.4822	50.8112	62.822	58.431	76.758	154.06	85.3793	43.4196	97.2843	95.8141	66.7835	66.7296	96.8371	81.1939	67.2427	80.2973	101.157	80.7478	80.8734	80.0985
ENSBTAG00000005230	0.658307	0.601049	3.57599	7.37903	4.56719	4.49031	9.22926	1.96847	6.80658	6.5545	6.62345	3.90682	7.24823	5.66549	13.4947	8.25307	8.21634	11.5242	7.70458	4.7217	13.956	8.15132	10.9286	8.07806	6.66331	5.07625	3.89976	1.13101	19.3674	9.29328	17.1163	6.21349	5.09423	8.76333	6.59294	8.83846
ENSBTAG00000045446	0	0	0	0	0	0	0	0	0	0	0	0	0	0	0	0	0	0	0	0	0	0	0	0	0	0	0	0	0	0	0	0	0	0	0	0
ENSBTAG00000024643	0	0	0	0	0	0	0	0	0	0	0.551954	0	0	0	0	0	0.821634	0.523827	0	0	0	0	0	0	0	0.634531	0	0	0	0	0.611297	0	0	0.312976	0.439529	0
ENSBTAG00000009012	1.31661	2.4042	1.43039	0	0	0	0	0.492117	0.567215	0	0	0	1.67267	0.809356	0	0.634851	3.28654	2.09531	3.55596	0	0.775333	0	1.36607	1.00976	0	0	0	0	0	0	0	0	0	0	0	0.552404
ENSBTAG00000052714	0	0	0	0	0	0	0	0	0	0	0	0	0	0	0	0	0	0	0	0	0	0	0	0	0	0	0	0	0	0	0	0	0	0	0	0
ENSBTAG00000054426	0	0	0	0	0	0	0	0	0	0.436967	0	0	0	0	0	0	0	0	0	0	0	0	0	0	0	0	0	0	0	0	0	0	0	0	0	0
ENSBTAG00000003851	61.8808	60.1049	61.507	69.1784	50.2391	42.9074	73.8341	51.6722	80.5446	65.545	55.7474	57.1372	59.6585	67.9859	78.6211	96.4974	116.672	62.3354	92.455	44.2659	47.2953	81.5132	84.6963	66.644	59.9698	64.7221	50.6969	67.2951	70.7332	58.2053	49.5151	59.2671	62.5863	56.9616	77.3572	59.1072
ENSBTAG00000018009	7.24137	12.021	6.43677	5.99546	2.02986	4.98923	3.6917	17.2241	4.53772	6.5545	3.31173	16.604	3.90289	3.23742	11.7345	8.25307	4.10817	8.38124	1.77798	4.7217	6.20267	8.96645	6.83034	6.56342	1.99899	3.17265	10.2369	3.95853	6.73649	11.2498	2.44519	4.30164	0	0.938928	5.27435	3.31442
ENSBTAG00000050129	0.658307	0	0	0	0	0	0.922926	0	0.567215	0	0	0	0	0	0	0.634851	0.821634	0	1.18532	0	0	0	0	0.504879	0.666331	0	0	0	0	0	0.611297	0	0	0	0.439529	0
ENSBTAG00000012120	92.8213	57.7007	60.7918	59.9546	64.9556	55.8794	47.5307	65.4515	40.2723	69.9147	61.2669	67.3926	77.5003	67.9859	52.2185	69.8336	50.1197	60.764	50.9688	66.694	62.802	40.7566	38.933	59.0708	57.9708	38.0718	47.2846	65.0331	44.6293	57.7162	49.5151	56.3993	42.2094	65.725	40.8762	60.212
ENSBTAG00000018471	85.5799	42.6745	39.3358	65.95	39.0749	41.9095	56.2985	40.3536	46.5117	56.8057	57.4033	47.8585	184.551	95.504	198.9	292.032	207.873	223.15	243.583	145.192	109.322	56.2441	174.857	170.144	38.6472	23.4776	60.9338	39.0198	41.261	49.8902	55.6281	37.7589	25.4712	61.0303	48.3482	39.2206
ENSBTAG00000018465	0	0	0	0	0.507466	2.49461	0.461463	0.492117	0	0.873934	1.10391	0.488352	0.557556	0	0	0.634851	0.821634	0.523827	0	0	0.775333	0	0.683034	1.51464	0	0.634531	0	1.13101	0.842062	0.97824	4.27908	0.955921	0	0.625952	0	0
ENSBTAG00000044278	0	0	0	0	0	0	0	0	0	0	0	0	0	0	0	0	0	0	0	0	0	0	0	0	0	0	0	0	0	0	0	0	0	0	0	0
ENSBTAG00000013013	40.815	62.5091	62.9374	87.1647	70.0303	58.374	84.4478	53.1486	75.4396	92.637	81.1373	57.1372	88.0938	95.504	83.9016	99.6717	78.8769	73.8596	66.9706	104.468	62.0267	101.076	107.236	86.3343	73.2964	72.971	91.157	102.356	50.5237	55.2706	59.2958	86.0329	72.047	122.687	94.9383	60.212
ENSBTAG00000014318	7.89968	4.20735	2.86079	6.45665	3.04479	3.49246	5.07609	9.84233	5.10494	4.36967	6.0715	6.34858	9.47845	12.1403	9.38759	10.1576	14.7894	10.4765	18.3725	6.49234	5.42733	4.89079	10.2455	11.6122	1.99899	1.26906	3.41229	6.22055	7.57856	3.42384	4.89038	5.25756	3.63874	4.69464	4.39529	6.07644
ENSBTAG00000005203	0.658307	0	2.14559	1.38357	0.507466	0.997846	1.38439	2.9527	2.83608	1.74787	1.10391	1.95341	1.11511	1.61871	2.93362	1.90455	4.9298	1.04765	3.55596	4.13149	3.87667	3.26053	4.09821	1.51464	3.99798	1.90359	0	1.13101	2.52619	0	1.22259	1.43388	1.45549	1.56488	3.95576	1.10481
ENSBTAG00000008307	0	0	0	0	0	0	0	0.492117	0	0	0	0	0	0	0	0	0	0	0	0	0	0	0	0	0	0	0	0	0	0	0.611297	0	0	0	0	0
ENSBTAG00000042550	0	0	0	0	0	0	0	0	0	0	0	0	0	0	0	0	0	0	0	0	0	0	0	0	0	0	0	0	0	0	0	0	0	0	0	0
ENSBTAG00000054182	0	0	0	0	0	0	0	0	0	0	0	0	0	0	0	0	0	0	0	0	0	0	0	0	0	0	0	0	0	0	0	0	0	0	0	0
ENSBTAG00000044667	0	0	0	0	0	0	0	0	0	0	0	0	0	0	0	0	0	0	0	0	0	0	0	0	0	0	0	0	0	0	0	0	0	0	0	0
ENSBTAG00000002075	18.4326	12.622	11.4432	9.22378	36.5375	5.48815	23.0732	16.2398	5.10494	10.0502	20.4223	15.6273	10.5936	31.5649	28.7495	22.2198	21.3625	18.334	44.4495	21.2477	17.0573	29.3447	23.2232	9.5927	25.3206	17.1323	11.6993	23.1857	34.5245	29.8363	62.3523	13.8609	24.7434	31.2976	27.2508	23.7534
ENSBTAG00000024623	0	0	0	0	0	0	0	0	0	0	0	0	0	0	0	0	0	0	0	0	0	0	0	0	0	0	0	0	0	0	0	0	0	0	0	0
ENSBTAG00000006147	0	0	0	0	0	0	0	0	0	0	0	0	0	0	0	0	0	0	0	0	0	0	0	0	0	0	0	0	0	0	0	0	0	0	0	0
ENSBTAG00000006142	87.5548	69.7217	74.3805	76.5574	59.3735	59.3718	77.0643	66.4357	77.1413	73.8474	83.3451	67.881	85.8636	72.0327	78.0344	107.29	83.8067	73.3358	90.0843	77.3178	54.2733	85.5888	96.9909	81.7904	85.2903	71.0674	72.6331	65.5986	43.7872	69.9442	51.9603	68.3483	103.34	74.4883	91.8616	73.4697
ENSBTAG00000013439	0	1.80315	2.14559	6.91784	1.01493	1.49677	0	0.492117	2.26886	2.18483	0	0.488352	2.23022	6.47485	4.10707	0	0	2.09531	6.51926	1.18043	2.326	4.07566	1.36607	2.01951	1.99899	3.17265	0.974941	1.69651	2.52619	1.46736	1.22259	0.955921	0.727747	1.2519	1.75812	2.20961
ENSBTAG00000046896	0	0	0	0	0	0	0	0	0	0	0	0	0	0	0	0	0	0	0	0	0	0	0	0	0	0	0	0	0	0	0	0	0	0	0	0
ENSBTAG00000047341	0	0.601049	0	1.84476	4.56719	0.498923	0.461463	0.984233	1.13443	0.873934	0.551954	0	1.67267	1.61871	2.93362	1.2697	0.821634	0	0.59266	0.590213	0.775333	4.89079	0	1.00976	1.33266	0.634531	1.46241	1.69651	2.52619	1.46736	0.611297	0.955921	0	3.12976	2.63718	0
ENSBTAG00000048392	0.658307	0	0	0	0	0	0.461463	0	0	0	0	1.46506	0	0	0	0	0.821634	0.523827	0	0	0	0	0	0	0	0	0	0	1.68412	0	0.611297	0.955921	0	0	0	0
ENSBTAG00000055257	75.7053	85.349	74.3805	84.8588	104.538	97.7889	83.9863	101.376	84.5151	101.376	120.878	74.2295	119.875	85.7917	146.681	105.385	96.9528	114.718	66.3779	126.305	79.084	120.64	113.384	82.2952	147.925	93.276	78.4827	119.322	62.3126	68.4768	52.5716	123.314	67.6805	122.061	101.971	73.4697
ENSBTAG00000046577	0	0	0	0	0	0	0	0	0	0	0	0	0	0	0	0	0	0	0	0	0	0	0	0	0	0	0	0	0	0	0	0	0	0	0	0
ENSBTAG00000001465	1.31661	0	0	0	1.01493	0	0	0	0	0	0	0	0	0	0	0	0	0	0.59266	0	0	0	0	0	0	0	0.48747	0	0.842062	0.48912	1.22259	0.47796	0	0	0	0
ENSBTAG00000033740	0	0	0	0	0	0.498923	0.461463	0	0	0	0	0	0	0	0	1.2697	0	0	0	0	0	0	0	0	0	0	0	0	0	0	0	0	0	0.312976	0	0
ENSBTAG00000004564	205.392	227.798	314.687	211.225	196.897	225.513	267.187	216.531	253.545	240.332	230.717	207.061	230.271	195.864	226.476	209.501	234.166	223.674	178.983	306.911	178.327	196.447	254.772	260.013	305.179	277.29	230.086	261.263	229.041	210.322	176.054	270.048	350.047	236.61	262.399	280.621
ENSBTAG00000043899	0	0	0	0	0	0	0	0	0	0	0	0	0	0	0	0	0	0	0	0	0	0	0	0	0	0	0	0	0	0	0	0	0	0	0	0
ENSBTAG00000053581	13.8244	12.622	5.00638	12.4521	8.11945	7.98277	11.998	15.7477	11.3443	10.0502	19.8704	14.1622	12.2662	4.85613	12.3212	8.25307	3.28654	35.6203	3.55596	9.4434	18.608	3.26053	4.78124	29.7878	6.66331	6.97984	19.0113	9.04808	14.315	14.1845	14.0598	8.60329	7.27747	10.9542	9.66964	11.0481
ENSBTAG00000049884	0	0	0	0	0	0	0	0	0	0	0	0	0	0	0	0	0	0	0	0	0	0	0	0	0	0	0	0	0	0	0	0	0	0	0	0
ENSBTAG00000011569	0	0	0	0	0	0	0	0	0	0	0	0	0	0	0	0	0	0	0	0	0	0	0	0	0	0	0	0	0	0	0	0	0	0	0	0
ENSBTAG00000050308	0	0	0	0	0	0	0	0	0	0	0	0	0	0	0	0	0	0	0	0	0	0	0	0	0	0	0	0	0	0	0	0	0	0	0	0
ENSBTAG00000013378	0	0	0	0	0	0	0	0	0	0	0	0	0	0	0	0	0	0	0	0	0	0	0	0	0	0	0	0	0.842062	0	0	0	0	0	0	0
ENSBTAG00000042814	0.658307	0	0.715197	0.461189	1.01493	0.498923	0	0	1.70165	0	0	0	0.557556	0.809356	1.17345	0.634851	1.64327	0.523827	0	0	0.775333	0.815132	0	0	0	0.634531	0	0.565505	0.842062	0	0	0.955921	0	0.625952	0	0.552404
ENSBTAG00000050232	0	0	0	0	0	0	0	0	0	0	0	0	0	0	0	0	0	0	0	0	0	0	0	0	0	0	0	0	0	0	0	0	0	0	0	0
ENSBTAG00000010385	0	0	0	0	0	0	0	0	0	0	0	0	0	0	0	0	0	0	0	0	0	0	0	0	0	0	0	0	0	0	0	0	0	0	0	0
ENSBTAG00000049521	0	0	0	0	0	0	0	0	0	0	0	0	0	0	0	0	0	0	0	0	0	0	0	0	0	0	0	0	0	0	0	0	0	0	0	0
ENSBTAG00000001728	0.658307	2.4042	4.29118	2.30595	0.507466	0	0.461463	0.492117	0	2.6218	4.96759	1.95341	0.557556	2.42807	2.3469	2.53941	3.28654	7.33358	3.55596	1.18043	24.8107	5.70592	1.36607	3.02927	9.32863	10.787	3.41229	1.13101	34.5245	20.543	59.2958	2.86776	2.91099	2.50381	7.472	3.86682
ENSBTAG00000021703	20.4075	12.021	6.43677	5.53427	4.56719	4.98923	7.38341	7.38175	8.50823	9.61327	4.96759	8.30199	5.018	15.3778	7.04069	11.4273	7.39471	2.09531	5.33394	4.7217	17.0573	8.96645	3.41517	0.504879	11.3276	12.6906	4.8747	3.39303	6.73649	7.82592	3.66778	0.47796	8.00522	4.06869	7.03247	3.31442
ENSBTAG00000015837	1.97492	0	1.43039	0.461189	0	0.498923	0	0	0	0	0.551954	0.976704	1.67267	0	1.17345	0	2.4649	1.57148	0.59266	0	0	0	0	0.504879	0.666331	0	0.48747	1.69651	1.68412	0.97824	0.611297	0	0.727747	0	0.439529	0.552404
ENSBTAG00000011192	3.94984	4.8084	4.29118	1.84476	3.04479	4.49031	2.30732	6.88963	1.70165	3.05877	4.41564	4.88352	1.11511	2.42807	1.17345	1.90455	0	0.523827	1.77798	0.590213	3.10133	0	0	2.01951	0.666331	1.26906	6.33712	4.52404	2.52619	2.4456	2.44519	2.86776	2.18324	1.87786	0	4.97163
ENSBTAG00000020990	3.29153	1.2021	2.14559	2.76713	4.56719	0.997846	0.922926	6.88963	0.567215	3.05877	3.31173	7.32528	0.557556	0.809356	2.3469	0	4.9298	3.14296	0	1.18043	0.775333	2.4454	0	4.03903	1.33266	2.53812	2.92482	1.13101	0.842062	1.95648	0	1.43388	0	0	2.63718	2.20961
ENSBTAG00000009848	14.4827	19.8346	27.1775	20.2923	24.8658	17.4623	17.5356	20.1768	18.7181	18.3526	22.6301	19.5341	16.7267	20.2339	21.1221	17.141	27.1139	13.6195	11.8532	20.0672	15.5067	14.6724	13.6607	26.2537	31.3175	22.2086	20.4738	23.7512	12.6309	10.7606	11.0034	21.0303	18.1937	31.9236	19.3393	9.39086
ENSBTAG00000054822	0	0	0	0	0	0	0	0	0	0	0	0	0	0	0	0	0	0	0	0	0	0	0	0	0	0	0	0	0	0	0	0	0	0	0	0
ENSBTAG00000011267	0	0	0	0	0	0	0	0	0	0	0	0	0	0	0	0	0	0	0	0	0	0	0	0	0	0	0	0	0	0	0	0	0	0	0	0
ENSBTAG00000023445	7.89968	4.8084	2.86079	14.2969	8.11945	9.97846	9.69073	7.87386	10.7771	12.672	13.2469	8.30199	26.7627	9.71227	48.1114	46.979	42.725	35.0964	23.1137	18.8868	4.652	8.15132	35.5178	40.3903	9.32863	6.34531	6.82459	14.1376	5.89443	4.8912	6.11297	7.64737	5.09423	9.38928	13.6254	6.07644
ENSBTAG00000001331	0	0	0	0	0	0	0	0	0	0	0	0	0	0	0	0.634851	0	0	0	0	0	0.815132	0	0	0.666331	0	0	0	0	0	0	0.955921	0.727747	0.312976	0.439529	0
ENSBTAG00000031435	42.1316	34.2598	29.3231	66.4112	47.7018	46.3998	45.2234	55.6092	55.5871	54.6209	60.715	64.9508	214.659	56.6549	167.803	159.348	145.429	227.341	166.537	159.948	44.9693	31.7901	123.629	175.193	39.9798	43.1481	56.0591	59.378	54.734	46.9555	38.5117	40.1487	48.0313	72.6104	62.4132	47.5067
ENSBTAG00000009106	39.4984	27.0472	38.6206	41.0458	39.0749	37.9181	39.6858	33.956	27.2263	35.3943	36.429	30.7662	32.3382	18.6152	26.4026	33.6471	26.2923	23.0484	29.0403	29.5106	24.8107	32.6053	40.299	24.7391	47.9758	50.1279	43.3849	53.1575	37.8928	34.2384	37.9004	42.0605	48.0313	45.3815	47.0296	50.2687
ENSBTAG00000042474	0	0	0	0	0	0	0	0	0	0	0	0	0	0	0	0	0	0	0	0	0	0	0	0	0	0	0	0	0	0	0	0	0	0	0	0
ENSBTAG00000009104	50.0313	40.2703	30.7535	65.0277	48.7167	35.4235	36.917	27.5585	29.4952	37.1422	43.6044	41.5099	30.6656	47.752	23.469	43.1699	32.8654	32.4773	32.5963	43.6757	31.0133	19.5632	17.0759	33.8269	35.9819	30.4575	39.9726	42.9784	23.5777	29.8363	12.8372	26.2878	26.9267	30.0457	30.767	39.7731
ENSBTAG00000018402	7.89968	9.61679	11.4432	6.45665	7.61199	7.48384	5.53756	6.39752	10.2099	8.30237	7.72736	9.27869	6.69067	14.5684	13.4947	6.34851	12.3245	6.80975	13.6312	7.08255	11.63	17.1178	4.78124	10.0976	7.32964	3.80718	5.36217	7.91707	8.42062	8.80416	9.78076	3.82368	4.36648	12.2061	8.79059	10.4957
ENSBTAG00000053963	0	0	0	0	0	0	0	0	0	0	0	0	0	0	0	0	0	0	0	0	0	0	0	0	0	0	0	0	0	0	0	0	0	0	0	0
ENSBTAG00000011150	3.94984	7.21259	3.57599	1.84476	4.56719	4.49031	2.76878	8.8581	3.97051	3.05877	4.96759	2.44176	16.1691	3.23742	16.4283	12.697	14.7894	14.1433	11.2605	5.90213	6.978	8.15132	10.2455	3.53415	6.66331	1.90359	1.94988	3.95853	6.73649	4.40208	10.3921	0.955921	3.63874	4.06869	6.15341	6.07644
ENSBTAG00000011147	2.63323	6.01049	6.43677	5.99546	4.05973	6.98492	5.99902	4.42905	2.83608	4.36967	4.41564	2.44176	11.7087	4.04678	7.62742	7.61822	7.39471	6.80975	7.11192	6.49234	5.42733	7.33619	10.2455	8.58294	7.32964	6.34531	4.38723	5.65505	8.42062	5.86944	8.55816	3.82368	8.00522	5.00762	5.27435	9.94326
ENSBTAG00000031346	0	0	0	0	0	0	0	0	0	0.436967	0	0	0	0	0	0	0	0	0	0	0	0	0	0	0	0	0	0	0	0	0	0	0	0	0	0
ENSBTAG00000005068	12.5078	4.20735	5.72158	11.5297	16.7464	8.48169	11.5366	9.35021	6.23937	10.9242	9.93518	9.76704	34.0109	21.8526	21.1221	27.2986	18.8976	33.5249	25.4844	36.5932	16.282	8.96645	29.3705	28.2732	5.33065	8.88343	10.2369	16.9651	9.26268	4.8912	9.16946	6.69145	5.82198	17.5267	10.5487	3.31442
ENSBTAG00000007814	1.97492	1.80315	0.715197	0.461189	0	0.498923	0.461463	0.492117	0	0	0.551954	0	0	0	1.17345	0.634851	0	2.09531	1.77798	0.590213	0.775333	4.07566	0	0	1.99899	0	0.48747	0	1.68412	1.46736	1.83389	0.47796	0.727747	0.625952	1.31859	1.10481
ENSBTAG00000001893	0	0	0	0	0	0	0	0	0	0	0	0	0	0	0	0	0	0	0	0	0	0	0	0	0	0	0	0	0	0	0	0	0	0	0	0
ENSBTAG00000015163	46.0815	49.286	49.3486	47.9637	37.045	52.3869	22.1502	67.9121	25.5247	26.655	28.7016	35.6497	26.7627	47.752	31.0964	29.838	33.687	49.7636	64.6	24.7889	131.807	35.0507	28.6874	24.7391	43.3115	39.9754	40.46	26.0132	82.522	66.0312	75.8009	37.2809	30.5654	51.0151	50.1063	61.8692
ENSBTAG00000019960	1.97492	6.01049	0	2.76713	2.53733	6.98492	4.15317	4.92117	2.26886	3.05877	4.96759	2.44176	6.13311	8.90291	8.80087	10.7925	5.75144	11.0004	7.70458	2.95106	4.652	12.227	16.3928	4.03903	3.33165	1.26906	2.92482	2.82752	7.57856	3.42384	1.83389	2.3898	0.727747	4.38166	1.31859	2.20961
ENSBTAG00000012164	19.0909	33.6588	65.0829	29.5161	34.0002	43.9052	49.3766	23.6216	89.62	31.4616	29.2536	38.5798	30.108	26.7087	46.938	60.3109	192.262	47.1445	152.314	46.6268	30.238	145.093	84.0132	74.7221	67.2994	92.007	65.321	41.8474	24.4198	34.7275	45.236	41.1046	69.8638	31.9236	44.832	55.7928
ENSBTAG00000002395	10.5329	7.21259	10.0128	5.53427	7.61199	5.48815	6.92195	4.42905	3.97051	3.9327	6.62345	4.88352	7.24823	8.90291	8.21414	3.17426	4.9298	4.19062	10.0752	4.13149	8.52867	13.8572	8.87945	10.0976	11.994	8.2489	6.33712	5.08954	4.21031	9.7824	16.505	8.60329	8.73297	7.51142	6.15341	7.73365
ENSBTAG00000042551	0	0	0	0	0	0.498923	0	0	0	0	0	0	0	0	0	0	0	0	0	0	0	0	0	0	0	0	0	0	0	0	0	0	0	0	0	0
ENSBTAG00000019704	125.078	88.9553	110.856	116.22	116.21	124.232	102.445	84.644	124.787	117.981	116.462	123.065	139.947	157.015	131.426	140.937	143.786	124.147	107.864	180.605	120.952	131.236	140.705	143.89	112.61	120.561	137.954	158.907	103.574	106.139	131.429	136.697	112.073	139.274	131.419	129.815
ENSBTAG00000001721	16.4577	12.021	21.4559	20.2923	20.2986	13.4709	18.92	19.6847	13.046	19.6635	25.3899	22.9526	13.3813	12.9497	5.86724	15.8713	10.6812	11.0004	8.8899	13.5749	13.1807	12.227	6.83034	13.1268	14.6593	10.787	23.3986	20.3582	17.6833	15.1627	22.618	23.4201	12.3717	19.0915	19.3393	16.0197
ENSBTAG00000015008	0.658307	0.601049	0	1.84476	1.01493	0	0	0.492117	0.567215	0.436967	1.65586	0	1.11511	0.809356	3.52035	0	4.10817	3.66679	1.18532	1.18043	3.87667	0.815132	0	1.51464	0.666331	2.53812	0.48747	0.565505	3.36825	1.46736	3.66778	1.43388	0.727747	2.50381	1.31859	0.552404
ENSBTAG00000000456	0	0	0	0	0	0	0	0	0	0	0	0	0	0	0	0	0	0	0	0	0	0	0	0	0	0	0	0	0	0	0	0	0	0	0	0
ENSBTAG00000045633	1.31661	2.4042	0	0	0	0.498923	1.38439	0	0	0.873934	1.10391	0	0	0.809356	0.586724	1.90455	3.28654	0.523827	5.33394	0	10.0793	0	2.0491	1.00976	1.33266	0	1.94988	0	10.1047	2.4456	25.6745	1.43388	0.727747	0.938928	0	1.10481
ENSBTAG00000046008	0	0	0	0	0	0	0	0	0	0	0	0	0	0	0.586724	0	0	0	0	0	0	0	0	0	0	0	0.48747	0	0.842062	0	0	0	0	0	0	0
ENSBTAG00000042362	0	0	0	0	0	0	0	0	0	0	0	0	0	0	0	0	0	0	0	0	0	0	0	0	0	0	0	0	0	0	0	0	0	0	0	0
ENSBTAG00000050282	0	0	0	0	0	0	0	0	0	0	0	0	0	0	0	0	0	0	0	0	0	0	0	0	0	0	0	0	0	0	0	0	0	0	0	0
ENSBTAG00000014751	0	0	0	0	0	0	0	0	0	0	0	0	0	0	0	0	0	0	0	0	0	0	0	0	0	0	0	0	0	0	0	0	0	0	0	0
ENSBTAG00000014749	0	0	0	0	0	0	0	0	0	0	0	0	0	0	0	0	0	0	0	0	0	0	0	0	0	0	0	0	0	0	0	0	0	0	0	0
ENSBTAG00000053400	0	0	0	0	0	0	0	0	0	0	0	0	0	0	0	0	0	0	0	0	0	0	0	0	0	0	0	0	0	0	0	0	0	0	0	0
ENSBTAG00000048442	0	0	0	0	0	0	0	0	0	0	0	0	0	0	0	0	0	0	0	0	0	0	0	0	0	0	0	0	0	0	0	0	0	0	0	0
ENSBTAG00000039176	0	0	0	0	0	0	0	0.492117	0	0	0	0	0.557556	0	0	0	0	0	0	0	0	0	0	0	0	0	0	0	0	0	0	0	0	0	0	0
ENSBTAG00000005522	0	0	0	0	0	0	0	0	0	0	0	0	0	0	0	0	0	0	0	0	0	0	0	0	0	0	0	0	0	0	0	0	0	0	0	0
ENSBTAG00000022227	13.1661	6.61154	1.43039	9.68497	4.56719	6.98492	7.84487	30.0191	8.50823	8.73934	5.51954	12.6972	26.2051	2.42807	24.6424	18.4107	31.2221	25.6675	21.3358	12.3945	5.42733	10.5967	23.2232	23.2244	0.666331	5.07625	2.92482	6.22055	6.73649	4.40208	3.05649	3.82368	1.45549	6.88547	5.71388	3.31442
ENSBTAG00000054268	0	0.601049	0	0.461189	0	0	0	0	0	0	0	0	0	0	0	0	0	0.523827	0	0	0	1.63026	0	0	0	0	0	0	0	0	0	0.47796	0	0	0	0.552404
ENSBTAG00000031306	0	0	0	0	0	0	0	0	0	0	0	0	0	0	0	0	0	0	0	0	0	0	0	0	0	0	0	0	0	0	0	0	0	0	0	0
ENSBTAG00000011986	5.26645	13.8241	8.58237	5.99546	6.08959	5.98708	5.99902	10.8266	3.97051	4.36967	7.72736	8.30199	7.80578	7.2842	9.38759	13.3319	11.5029	5.7621	16.5945	4.13149	29.4627	13.0421	10.9286	9.5927	7.32964	7.61437	4.38723	5.65505	14.315	16.141	23.8406	5.73552	9.46072	9.0763	9.66964	7.18125
ENSBTAG00000007331	1.31661	6.01049	2.14559	4.61189	2.53733	2.99354	9.22926	3.44482	6.23937	6.5545	4.41564	3.90682	9.47845	5.66549	19.3619	15.8713	16.4327	11.0004	33.7816	4.13149	3.10133	4.89079	10.2455	10.6025	1.33266	3.80718	4.38723	3.39303	4.21031	3.42384	3.66778	1.43388	2.18324	8.76333	3.95576	4.97163
ENSBTAG00000043802	0	0	0	0	0	0	0	0	0	0	0	0	0	0	0	0	0	0	0	0	0	0	0	0	0	0	0	0	0	0	0	0	0	0	0	0
ENSBTAG00000049240	0	0	0	0	0	0	0	0	0	0	0	0	0	0	0	0	0	0	0.59266	0	0	0	0	0	0	0	0	0	0	0	0	0.47796	0	0	0	0
ENSBTAG00000049785	0	0	0	0	0	0	0	0	0	0	0	0	0	0	0	0	0	0	0	0	0	0	0	0	0	0	0	0	0	0	0	0	0	0	0	0
ENSBTAG00000007933	3.94984	1.2021	0	0.461189	1.5224	0.498923	2.76878	1.47635	3.97051	2.6218	2.75977	3.90682	8.36334	2.42807	7.04069	10.7925	7.39471	9.95272	8.8899	2.95106	3.10133	6.52105	4.09821	10.6025	1.33266	3.80718	1.46241	0.565505	3.36825	4.8912	5.50168	1.91184	1.45549	3.12976	4.83482	1.10481
ENSBTAG00000031178	6.58307	4.20735	10.0128	7.37903	9.64185	6.98492	17.5356	5.41328	7.94102	13.546	12.695	4.88352	11.1511	15.3778	13.4947	11.4273	20.5408	11.5242	14.8165	12.9847	13.956	17.1178	15.7098	9.5927	8.6623	12.6906	8.77447	6.78606	5.89443	10.2715	10.3921	8.12533	3.63874	7.51142	7.91153	6.07644
ENSBTAG00000054067	0	0	0	0	0	0	0	0	0	0	0	0	0	0	0	0	0	0	0	0	0	0	0	0	0	0.634531	0	0	0	0	0	0	0	0	0	0
ENSBTAG00000052125	0	0	0	0	0	0	0	0	0	0	0	0	0	0	0	0	0	0	0	0	0	0	0	0	0	0	0	0	0	0	0	0	0	0	0	0
ENSBTAG00000011584	14.4827	12.021	15.0191	27.2102	21.821	27.9397	25.8419	11.8108	32.3313	18.3526	24.8379	19.0457	60.7736	12.1403	55.7388	46.979	49.298	47.6683	62.822	43.6757	11.63	35.0507	32.7857	54.022	7.99597	18.4014	19.4988	22.6202	17.6833	18.5866	15.8937	22.9421	17.4659	28.4808	22.416	13.8101
ENSBTAG00000009154	73.072	85.349	86.5389	96.3885	69.5228	72.3438	91.8312	78.2465	83.3807	83.0237	92.1764	83.5082	64.6765	102.788	79.7945	92.0534	101.883	77.0026	104.901	86.171	85.2867	144.278	76.4999	76.7416	91.9536	85.6617	92.6194	100.66	89.2585	82.6613	66.6314	79.8194	83.691	85.1295	97.5755	78.4413
ENSBTAG00000011116	0	0	0	0	0	0	0	0	0	0	0	0	0	0	0	0	0	0	0	0	0	0	0	0	0	0	0	0	0	0	0	0	0	0.312976	0	0
ENSBTAG00000038111	0	0	0	0	0	0	0	0	0	0	0	0	0	0	0	0	0	0	0	0	0	0	0	0	0	0	0	0	0	0	0	0	0	0	0	0
ENSBTAG00000016026	0	1.2021	0	0	1.5224	1.49677	0.461463	1.47635	0	0.436967	1.65586	2.93011	7.80578	4.04678	8.80087	12.697	19.7192	11.0004	21.9284	0.590213	5.42733	4.07566	8.87945	9.5927	0.666331	0	0.48747	0.565505	15.1571	2.93472	20.7841	2.3898	2.18324	1.87786	3.51623	2.76202
ENSBTAG00000002232	0.658307	0.601049	1.43039	0	0	0	0.461463	0	0.567215	0.873934	0	0	0.557556	0.809356	0.586724	1.2697	2.4649	0	2.37064	0	1.55067	0.815132	0	0	0	0.634531	0	0.565505	0.842062	0	1.22259	0.955921	0.727747	0.625952	0.439529	0.552404
ENSBTAG00000023429	0	0	0.715197	0.461189	0	0.498923	0	0	0	0	0	0	0	0	0	0	0	0.523827	0	0	0	0	0	0	0	0	0	0	0	0	0	0	0.727747	0	0	0.552404
ENSBTAG00000011529	15.7994	12.622	12.1584	15.6804	11.6717	14.4688	18.92	8.36598	15.3148	12.672	8.83127	16.1156	11.1511	27.5181	18.1885	23.4895	33.687	14.6672	19.5578	14.1651	13.1807	31.7901	26.6383	15.1464	11.994	19.0359	10.7243	13.0066	11.7889	11.2498	16.505	17.6845	16.7382	15.6488	19.7788	7.18125
ENSBTAG00000011524	104.012	58.9028	78.6717	86.2424	75.6124	81.8234	85.8321	83.6598	69.2003	86.9564	82.2412	76.6713	99.2449	132.734	118.518	121.891	125.71	98.4795	130.978	92.0732	122.503	206.228	124.312	113.093	91.9536	107.236	79.9452	84.2602	80.8379	72.8789	88.0268	81.7312	82.2355	97.6485	96.2569	87.2798
ENSBTAG00000018138	2.63323	2.4042	2.14559	2.76713	4.05973	3.49246	3.23024	4.42905	2.83608	3.9327	2.20782	3.41847	6.13311	2.42807	4.6938	5.07881	9.03797	4.19062	2.37064	2.95106	5.42733	4.89079	4.78124	6.05854	0.666331	3.80718	4.8747	2.82752	3.36825	1.46736	4.27908	2.86776	2.91099	4.06869	2.63718	1.10481
ENSBTAG00000006222	21.7241	15.6273	22.8863	18.9088	16.2389	17.4623	26.3034	17.7162	22.6886	14.8569	14.3508	19.5341	19.5145	15.3778	30.5097	21.5849	30.4005	14.1433	19.5578	26.5596	31.7887	36.6809	17.7589	20.1951	17.9909	20.305	19.0113	23.1857	33.6825	16.141	26.2858	26.7658	24.0157	20.0305	25.4927	17.6769
ENSBTAG00000019007	0	0	0.715197	1.84476	0	0	0	0	0.567215	0	0	0	0	0.809356	0	0	0	0	0	0	0	0	0	0	0	0	0	0	0.842062	0	0	0	0	0	0	0
ENSBTAG00000014140	77.0219	101.577	74.3805	94.0826	83.7318	107.268	80.2946	95.4706	93.5905	77.3431	84.449	82.0432	86.4212	74.4607	61.0193	60.3109	46.0115	78.5741	56.8954	71.4157	47.2953	39.1263	62.8392	70.683	63.3014	72.971	76.0454	71.2536	63.9967	78.2592	46.4586	66.9145	73.5025	76.6791	72.0828	96.6706
ENSBTAG00000021886	0	0	0	0	0	0	0	0	0	0	0	0	0	0	0	0	0	0	0.59266	0	0	0	0	0	0	0	0	0	0.842062	0	0	0	0	0	0	0
ENSBTAG00000044773	0	0	0	0	0	0	0	0	0	0	0	0.488352	0	0	0	0	0	0	0	0	0	0	0	0	0	0	0	0	0	0	0	0	0	0	0	0
ENSBTAG00000002185	4.60815	3.6063	3.57599	10.6074	8.11945	11.4752	5.99902	8.36598	9.64266	10.9242	8.83127	6.34858	30.6656	8.09356	23.469	27.9335	26.2923	27.239	26.077	17.7064	5.42733	1.63026	10.9286	31.3025	2.66532	1.90359	5.36217	6.78606	3.36825	6.35856	6.72427	3.82368	2.18324	11.8931	5.71388	3.31442
ENSBTAG00000054849	0	0	0	0	0	0	0	0	0	0	0	0	0	0	0	0	0	0	0	0	0	0	0	0	0	0	0	0	0	0	0	0	0	0	0	0
ENSBTAG00000045597	0	0	0	0	0	0	0	0	0	0	0	0	0	0	0	0	0	0	0	0	0	0	0	0	0	0	0	0	0	0	0	0	0	0	0	0
ENSBTAG00000015413	89.5297	56.4986	84.3933	77.0186	70.0303	67.3546	80.2946	65.9436	70.3347	72.5365	87.7607	74.7179	55.198	55.0362	55.7388	50.7881	72.3038	43.4777	59.266	72.0059	41.0927	74.177	51.2276	64.6245	76.628	61.5495	61.9087	69.5571	43.7872	64.0747	49.5151	69.3043	54.5811	79.4959	61.5341	69.0504
ENSBTAG00000049533	0	0	0	0	0	0	0	0	0	0	0	0	0	0	0	0	0	0	0	0	0	0	0	0	0	0	0	0	0	0	0	0	0	0	0	0
ENSBTAG00000040061	73.072	65.5144	80.8173	55.8039	52.7764	60.8686	68.2965	40.8457	60.1248	85.2085	74.5138	56.6489	44.0469	58.2736	47.5247	51.423	46.0115	45.0491	41.4862	46.6268	49.6213	43.202	44.3972	54.5269	60.6361	64.0876	55.0842	71.2536	41.261	56.2488	66.6314	56.3993	74.958	69.1677	61.9736	56.8976
ENSBTAG00000050763	0	0.601049	0.715197	0	1.01493	0.997846	0	0.492117	0.567215	0	1.10391	0.976704	0	1.61871	0	0	0	0.523827	0	1.18043	0	0	0	1.00976	1.99899	2.53812	0.974941	0.565505	0	1.46736	0.611297	0.955921	3.63874	0	0.439529	1.65721
ENSBTAG00000050470	0	0	0	0	0	0	0	0	0	0	0	0	0	0	0	0	0	0	0	0	0	0	0	0	0	0	0	0	0	0	0	0	0	0	0	0
ENSBTAG00000009115	1.31661	1.80315	0	2.30595	1.5224	3.49246	1.38439	2.9527	0.567215	0	2.75977	0.488352	0.557556	0	0	0	0	0.523827	0.59266	1.18043	0.775333	1.63026	0.683034	0.504879	1.99899	1.90359	0.48747	1.13101	2.52619	0.97824	1.83389	0.47796	2.18324	0.312976	2.19765	1.65721
ENSBTAG00000015310	15.1411	19.8346	20.7407	17.9864	16.2389	16.9634	27.6878	15.2556	17.5837	13.546	19.8704	23.4409	21.1871	19.4245	24.6424	31.1077	36.1519	19.3816	19.5578	14.7553	31.7887	23.6388	22.5401	24.7391	19.3236	14.5942	18.5239	19.7927	28.6301	15.6518	19.5615	15.2947	20.3769	12.2061	19.7788	20.9913
ENSBTAG00000052041	0	0	0	0	0	0	0	0	0	0	0	0	0	0	0	0	0	0	0	0	0	0	0	0	0	0	0	0	0	0	0	0	0	0	0	0
ENSBTAG00000018346	0	0	0	0	0	0	0	0	0	0	0	0	0	0	0	0	0	0	0	0	0	0	0	0	0	0	0	0	0	0	0	0	0	0	0	0
ENSBTAG00000008714	0	0	0	0	0	0	0	0	0	0	0	0	0	0	0	0	0	0	0	0	0	0	0	0	0	0	0	0	0	0	0	0	0	0	0	0
ENSBTAG00000051936	0	0	0.715197	0	0	0	0.922926	0	0	0.436967	0.551954	0	0	0	1.17345	0	0	0	0	0	0	0	0	0	0	0	0	0.565505	0	0	0	0.47796	0	0.312976	0	0
ENSBTAG00000048200	1.31661	2.4042	1.43039	1.38357	1.5224	0	2.30732	0	0.567215	4.36967	1.10391	0.488352	0.557556	3.23742	0	0	0	0	0.59266	0.590213	0	2.4454	2.73214	0	0	1.90359	0.48747	1.13101	2.52619	1.95648	0.611297	0	1.45549	1.87786	1.31859	2.20961
ENSBTAG00000020028	0	0	0	0	0	0	0.461463	0.492117	0.567215	0.436967	0	0.488352	0	0.809356	0	0	0	1.04765	1.18532	1.18043	0	0	0	0	0	0	0	0	1.68412	0	0	0	0	0	0	0
ENSBTAG00000015056	0	0	0	0	0	0	0	0	0	0	0	0	0	0	0	0	0	0	0	0	0	0	0	0	0	0	0	0	0	0	0	0	0	0	0	0
ENSBTAG00000043381	0	0	0	0	0	0	0	0	0	0	0	0	0	0	0	0	0	0	0	0	0	0	0	0	0	0	0	0	0	0	0	0	0	0	0	0
ENSBTAG00000014843	116.52	85.349	94.406	121.754	96.9259	121.238	105.214	113.187	95.2922	111.427	110.391	104.507	79.7305	117.357	106.197	110.464	92.8446	98.4795	114.976	107.419	99.2427	95.3704	84.0132	109.559	94.619	79.3163	109.681	98.9633	127.993	104.672	98.4189	84.599	69.8638	107.038	96.2569	91.1466
ENSBTAG00000047608	14.4827	10.8189	6.43677	26.2878	17.2538	16.4645	23.5346	9.84233	19.2853	15.2938	19.3184	16.1156	22.8598	15.3778	24.6424	26.6638	31.2221	32.4773	23.7064	25.9694	10.8547	6.52105	34.8348	31.3025	5.33065	6.97984	13.6492	18.0962	20.2095	11.2498	21.3954	17.6845	14.5549	19.0915	15.8231	17.1245
ENSBTAG00000048953	0	0	0	0	0	0	0	0	1.13443	0	0	0	0	0	0	0	0	1.04765	0	0	0	0	0	0.504879	0.666331	0	0	0	0	0	0.611297	0	0	0	0	0
ENSBTAG00000048326	0	0	0	0	0	0	0	0	0	0	0	0	0	0	0	0	0	0	0	0	0	0	0	0	0	0	0	0	0	0	0	0	0	0	0	0
ENSBTAG00000046040	0	0	0	0	0	0	0	0	0	0	0	0	0	0	0	0	0	0	0	0	0	0	0	0	0	0	0	0	0	0	0	0	0	0	0	0
ENSBTAG00000046738	0	0	0	0	0	0	0	0	0	0	0	0	0	0	0	0	0	0	0	0	0	0	0	0	0	0	0	0	0	0	0	0	0	0	0	0
ENSBTAG00000051220	0	0	0	0	0	0	0	0	0	0	0	0	0	0	0	0	0	0	0	0	0	0	0	0	0	0	0	0	0	0	0	0	0	0	0	0
ENSBTAG00000048724	0	0	0	0	0	0	0	0	0	0	0	0	0	0	0	0	0	0	0	0	0	0	0	0	0	0	0	0	0	0	0	0	0	0	0	0
ENSBTAG00000050721	0	0	0	0	0	0	0	0	0	0	0	0	0	0	0	0	0	0	0	0	0	0	0	0	0	0	0	0	0	0	0	0	0	0	0	0
ENSBTAG00000045637	0	0	0	0	0	0	0	0	0	0	0	0	0	0	0	0	0	0	0	0	0	0	0	0	0	0	0	0	0	0	0	0	0	0	0	0
ENSBTAG00000031277	0	0	0	0	0	0	0	0	0	0	0	0	0	0	0	0	0	0	0	0	0	0	0	0	0	0	0	0	0	0	0	0	0	0	0	0
ENSBTAG00000006909	9.8746	4.20735	5.72158	8.76259	5.58212	5.48815	8.7678	5.41328	10.7771	7.8654	6.62345	6.83693	2.78778	1.61871	5.86724	10.1576	6.57307	8.38124	6.51926	8.26298	3.10133	6.52105	10.2455	10.6025	5.99698	7.61437	3.89976	7.35156	7.57856	6.35856	7.94687	5.73552	3.63874	5.63357	6.15341	9.39086
ENSBTAG00000023426	13.8244	8.41469	25.7471	15.2192	5.58212	11.9742	13.3824	8.36598	17.0165	10.9242	6.62345	10.2554	11.7087	4.85613	5.86724	6.98336	11.5029	5.23827	10.0752	6.49234	20.1587	10.5967	4.78124	6.05854	8.6623	10.1525	8.287	11.8756	6.73649	5.38032	18.3389	10.9931	28.3822	5.94654	13.1859	19.8865
ENSBTAG00000048975	0	0	0	0	0	0	0	0	0	0	0	0	0	0	0	0	0	0	0	0	0	0	0	0	0	0	0	0	0	0	0	0	0	0	0	0
ENSBTAG00000018538	38.8401	43.8766	45.0574	35.9728	40.0898	40.4128	35.5327	37.893	44.81	34.5204	31.4614	40.0449	49.0649	28.3275	28.7495	37.4562	41.0817	24.6199	41.4862	28.9204	37.216	57.0592	30.0535	38.8757	33.9829	39.3409	41.9225	38.4543	42.1031	43.5317	31.7875	31.5454	38.5706	41.9388	43.0739	50.2687
ENSBTAG00000026861	1.97492	1.80315	5.72158	1.38357	3.55226	2.99354	11.5366	1.96847	6.23937	3.05877	3.86368	3.90682	0.557556	2.42807	1.76017	2.53941	0	0	0	0.590213	3.10133	0.815132	0	0	3.99798	9.51796	0.974941	2.82752	4.21031	1.95648	2.44519	2.86776	4.36648	1.87786	3.0767	2.20961
ENSBTAG00000008111	0	0	0	0	0	0	0	0	0	0	0	0	0	0	0	0	0	0	0	0	0	0	0	0	0	0	0	0	0	0	0	0	0	0	0	0
ENSBTAG00000001497	7.24137	7.21259	7.15197	4.61189	9.13438	7.48384	3.6917	6.88963	10.2099	7.42844	6.62345	5.37187	5.57556	4.04678	7.04069	5.07881	7.39471	4.71445	3.55596	3.54128	7.75333	4.07566	6.83034	3.02927	9.32863	12.0561	12.1868	3.95853	65.6808	20.543	82.5251	6.69145	6.54973	9.0763	7.91153	9.94326
ENSBTAG00000012850	0	0	0	0	0	0	0	0	0	0	0	0	0	0	0	0	0	0	0	0	0	0	0	0	0	0	0	0	0	0.48912	0.611297	0	0	0	0	0
ENSBTAG00000019952	11.1912	6.01049	7.15197	9.22378	5.58212	4.98923	13.8439	6.88963	14.7476	10.0502	4.96759	16.1156	41.2591	16.1871	32.8566	46.979	47.6548	30.9058	46.2275	25.9694	18.608	31.7901	34.8348	39.3805	3.99798	8.2489	10.2369	9.04808	12.6309	2.4456	7.33557	8.60329	5.82198	7.19845	10.5487	2.76202
ENSBTAG00000019949	7.24137	12.622	19.3103	5.99546	7.10452	9.47954	5.07609	11.8108	6.80658	8.73934	15.4547	8.30199	12.8238	16.1871	14.0814	17.141	16.4327	12.048	24.2991	7.67276	11.63	8.96645	13.6607	17.1659	14.6593	15.8633	4.38723	5.08954	10.9468	6.84768	9.16946	10.9931	18.1937	8.13738	6.59294	9.94326
ENSBTAG00000001451	0	0	0	0	0	0	0	0	0	0	0	0	0	0	0	0	0	0	0	0	0	0	0	0	0	0	0	0	0	0	0	0	0	0	0	0
ENSBTAG00000015198	0.658307	0.601049	0.715197	0.461189	0	0	0.461463	0.492117	0	0	0	0	0.557556	0	0	0	1.64327	0.523827	2.37064	0.590213	0.775333	0.815132	2.0491	0	0.666331	0.634531	0	0	0.842062	0	0	0	1.45549	0	0	1.10481
ENSBTAG00000014589	0	0	0	0	0	0	0	0	0	0	0	0	0	0	0	0	0	0	0	0	0	0	0	0	0	0	0	0	0	0	0	0	0	0	0	0
ENSBTAG00000019535	0	0	0	0	0	0	0	0	0	0	0	0	0	0	0	0	0	0	0	0	0	0	0	0	0	0	0	0	0	0	0	0	0	0	0	0
ENSBTAG00000043591	0	0	0	0	0	0	0	0	0	0	0	0	0	0	0	0	0	0	0	0	0	0	0	0	0	0	0	0	0	0	0	0	0	0	0	0
ENSBTAG00000008299	1.31661	1.2021	0	3.68951	5.07466	0.498923	0	0	0	2.6218	2.20782	0	3.34534	1.61871	1.76017	0	0.821634	1.57148	0.59266	2.95106	5.42733	6.52105	1.36607	3.02927	3.33165	2.53812	1.94988	0.565505	1.68412	0.97824	1.22259	3.82368	0.727747	1.2519	1.31859	2.20961
ENSBTAG00000018427	82.2883	61.307	71.5197	51.192	48.2092	52.3869	62.2975	46.259	52.1838	55.4948	49.1239	54.2071	57.9858	80.1262	56.3255	57.7715	60.8009	69.1452	61.6367	72.5961	91.4893	72.5467	63.5222	56.5464	61.3024	71.702	71.1707	61.0745	51.3658	68.4768	51.349	65.0026	58.2198	51.954	51.8645	76.7841
ENSBTAG00000003833	0	0	0	0	0	0	0	0	0	0	0	0	0.557556	0	0.586724	0	0	0	0	2.36085	1.55067	0	0	1.00976	0	0	0	0	1.68412	0.48912	5.50168	0	0	0	0.439529	0
ENSBTAG00000054797	19.0909	10.2178	16.4495	18.9088	12.1792	14.9677	16.6127	19.6847	18.1509	26.655	22.6301	14.1622	29.5505	38.8491	52.2185	52.6927	60.8009	25.6675	61.044	53.1191	61.2513	85.5888	65.5713	47.9635	19.3236	30.4575	20.4738	20.9237	25.2619	11.2498	11.0034	15.2947	13.8272	23.4732	29.4485	9.94326
ENSBTAG00000016306	11.1912	8.41469	6.43677	6.45665	2.02986	8.48169	6.46048	10.8266	7.94102	6.99147	10.4871	7.32528	0.557556	4.85613	3.52035	1.2697	6.57307	2.61914	2.9633	1.18043	5.42733	6.52105	5.46428	4.03903	17.9909	9.51796	3.89976	8.48257	10.9468	3.91296	7.33557	9.55921	11.644	6.25952	6.15341	6.62884
ENSBTAG00000035437	20.4075	14.4252	20.0255	19.3699	17.7613	15.9655	24.4575	9.84233	15.3148	13.109	16.5586	18.5574	8.92089	25.09	23.469	10.1576	21.3625	13.0957	15.4092	19.477	16.282	27.7145	17.0759	18.1756	31.3175	20.9395	14.6241	22.0547	24.4198	24.9451	19.5615	22.4641	26.1989	22.8472	17.5812	24.3058
ENSBTAG00000015221	0.658307	2.4042	0	0.461189	1.5224	1.49677	1.38439	0.984233	0.567215	2.18483	1.10391	0.976704	2.23022	0	1.76017	0.634851	0	1.04765	1.18532	0.590213	0.775333	0	2.0491	3.53415	0.666331	0	0.974941	0.565505	7.57856	1.95648	11.0034	0	2.18324	0.938928	1.75812	0.552404
ENSBTAG00000052750	0	0	0	0	0	0	0.461463	0	0.567215	0	0	0	0	0	0	0.634851	0	0	0	0	0.775333	0	0	0	0	0	0.48747	0	0	0	0	0	0	0	0	0
ENSBTAG00000000750	17.7743	12.622	10.0128	10.6074	20.2986	13.4709	14.7668	15.7477	14.1804	16.1678	17.6625	16.1156	11.7087	5.66549	7.62742	11.4273	11.5029	10.4765	14.2238	10.0336	6.20267	17.9329	7.51338	10.0976	13.3266	16.4978	13.1617	19.2272	14.315	14.6736	11.6147	15.2947	8.00522	16.5877	20.6579	15.4673
ENSBTAG00000023416	16.4577	5.40944	6.43677	5.53427	5.58212	10.9763	4.15317	2.9527	2.83608	9.61327	5.51954	13.6739	11.1511	6.47485	11.7345	8.88792	8.21634	11.5242	10.6679	5.31191	17.8327	7.33619	12.2946	11.6122	7.99597	6.97984	8.77447	6.78606	15.9992	11.7389	28.731	9.08125	5.82198	6.25952	7.472	3.86682
ENSBTAG00000051032	0	0	0	0	0	0	0	0	0	0	0	0	0	0	0	0	0	0	0	0	0	0	0	0	0	0	0	0	0	0	0	0	0	0	0	0
ENSBTAG00000042460	0	0	0	0	0	0	0	0	0	0	0	0	0	0	0	0	0	0	0	0	0	0	0	0	0	0	0	0	0	0	0	0	0	0	0	0
ENSBTAG00000015377	5.26645	2.4042	1.43039	0.922378	2.53733	0.498923	4.61463	0.984233	0.567215	0	1.10391	0.488352	2.78778	5.66549	6.45397	3.80911	5.75144	1.57148	5.9266	4.13149	7.75333	0.815132	4.09821	3.02927	3.33165	3.80718	1.46241	0.565505	4.21031	0.97824	1.22259	1.91184	1.45549	2.50381	1.75812	1.10481
ENSBTAG00000054179	0	0	0	0	0	0	0	0	0	0	0	0	0	0	0	0	0	0	0	0	0	0	0	0	0	0	0	0	0	0	0	0	0	0	0	0
ENSBTAG00000051206	0	0	0	0	0	0	0	0	0	0	0	0	0	0	0	0	0	0	0	0	0	0	0	0	0	0	0	0	0	0	0	0	0	0	0	0
ENSBTAG00000007014	40.815	46.2808	50.0638	39.6623	48.2092	34.9246	29.5336	35.4324	39.7051	37.5791	41.9485	49.8119	35.6836	61.511	31.6831	33.0123	33.687	42.43	34.9669	41.3149	85.2867	66.8408	30.7366	37.8659	51.3075	41.879	40.9475	35.0613	38.7348	52.825	29.9536	45.8842	53.1256	40.3739	41.7553	50.8211
ENSBTAG00000014461	11.8495	12.622	5.00638	10.6074	6.08959	9.47954	9.69073	9.35021	5.67215	10.9242	12.695	11.7205	12.8238	10.5216	9.97432	15.8713	2.4649	10.4765	6.51926	12.3945	5.42733	0.815132	10.2455	10.6025	7.99597	12.6906	10.7243	10.1791	8.42062	7.82592	4.27908	4.30164	15.2827	10.3282	7.472	9.39086
ENSBTAG00000000742	15.7994	9.01574	23.6015	8.76259	14.7165	9.47954	12.921	10.3344	11.3443	8.73934	17.6625	10.7437	17.2842	6.47485	21.1221	15.2364	15.611	18.334	40.3009	7.67276	22.4847	11.4118	19.808	15.6512	11.994	19.0359	9.26194	7.91707	49.6816	22.9886	31.7875	11.949	14.5549	17.2137	11.4278	10.4957
ENSBTAG00000049951	0	0	0	0	0	0	0	0	0	0	0	0	0	0	0	0	0	0	0	0	0	0	0	0	0	0	0	0	0	0	0	0	0	0	0	0
ENSBTAG00000016999	1.97492	6.01049	0.715197	2.76713	2.02986	3.99138	4.15317	2.46058	4.53772	3.9327	3.86368	1.95341	8.36334	3.23742	6.45397	6.34851	11.5029	4.71445	13.0385	1.77064	6.978	4.89079	9.56248	7.0683	3.33165	2.53812	3.41229	3.95853	5.89443	1.95648	8.55816	0.955921	2.18324	5.63357	6.15341	3.31442
ENSBTAG00000048733	0	0	0	0	0	0	0	0	0	0	0	0	0	0	0	0	0	0	0	0	0	0	0	0	0	0	0	0	0	0	0	0	0	0	0	0
ENSBTAG00000001324	0	0.601049	2.14559	0	0	0.498923	0.461463	1.47635	0	0.436967	0	0	0	0	1.17345	0	0	0	0.59266	0	0.775333	0	0	0	0	0	0	0	0	0	0	0	0	1.2519	0.439529	1.65721
ENSBTAG00000000905	0	0.601049	0	0.922378	1.01493	1.99569	1.38439	0.492117	0	0.436967	1.10391	0.976704	0.557556	1.61871	1.17345	2.53941	0.821634	1.57148	5.33394	0	0.775333	0	0.683034	0	1.33266	0	0	0.565505	2.52619	0.48912	0	1.91184	1.45549	2.50381	2.19765	0
ENSBTAG00000044075	69.1222	45.6798	52.9246	83.014	61.9108	65.3589	57.2214	55.6092	64.0953	65.1081	85.5529	66.4159	78.0578	123.022	94.4626	119.987	100.239	100.051	115.569	99.1557	126.379	73.3619	83.3302	89.8684	53.9728	45.0517	58.9839	54.854	52.2078	52.3358	40.3456	55.4434	40.0261	68.8547	52.7435	59.1072
ENSBTAG00000007273	0.658307	9.61679	4.29118	0	10.1493	19.9569	2.76878	11.3187	7.3738	6.5545	4.96759	7.32528	1.67267	16.1871	2.3469	1.90455	1.64327	0.523827	4.74128	1.18043	13.956	4.89079	4.78124	2.01951	3.33165	3.17265	6.33712	5.08954	11.7889	13.6954	11.6147	1.91184	1.45549	2.81678	3.95576	8.28605
ENSBTAG00000023411	0	0	0	0	0	0.498923	0	0	0	0	0	0	0	0	0.586724	0	0	0	0.59266	0	0	0	0	0.504879	0	0.634531	0.48747	0	0	0.48912	0	0	0	0	0	0
ENSBTAG00000000526	58.5893	42.6745	47.9182	64.1053	39.0749	58.8729	68.758	51.1801	54.4527	75.5953	59.6111	61.044	106.493	97.1227	95.6361	81.261	135.57	73.3358	109.642	110.96	48.0707	46.4625	127.727	116.627	46.6431	57.1078	61.4213	70.1226	45.4713	47.9338	47.6812	57.8332	46.5758	66.3509	55.8202	53.5831
ENSBTAG00000035556	793.918	899.771	713.052	797.396	669.855	711.464	614.207	590.54	725.468	755.953	705.398	645.113	951.748	924.284	894.168	1003.07	789.59	942.365	740.825	1169.8	1019.56	565.702	903.655	963.309	735.629	685.928	631.762	652.027	484.185	567.379	511.656	724.11	919.873	647.547	578.86	854.016
ENSBTAG00000043328	0	0	0	0	0	0	0	0	0	0	0	0	0	0	0	0	0	0	0	0	0	0	0	0	0	0	0	0	0	0	0	0	0	0	0	0
ENSBTAG00000017659	9.21629	12.021	12.8735	10.6074	6.59705	3.99138	3.6917	7.87386	13.046	6.5545	9.38322	5.86023	2.23022	2.42807	0.586724	5.71366	4.9298	4.19062	0.59266	8.85319	3.10133	3.26053	4.78124	4.03903	19.3236	15.8633	12.1868	7.35156	5.89443	2.93472	9.16946	8.60329	19.6492	5.94654	14.5045	17.1245
ENSBTAG00000018508	0	0	0	0	0	0	0	0	0	0	0	0	0	0	0	0	0	0	0	0	0	0	0	0	0	0	0	0	0	0	0	0	0	0	0	0
ENSBTAG00000049758	0	0	0	0	0	0	0	0	0	0	0	0	0	0	0	0	0	0	0	0	0	0	0	0	0	0	0	0	0	0	0	0	0	0	0	0
ENSBTAG00000049044	0	0	0	0	0	0	0	0	0	0	0	0	0	0	0	0	0	0	0	0	0	0	0	0	0	0	0	0	0	0	0	0	0	0	0	0
ENSBTAG00000045260	0	0	0	0	0	0	0	0	0	0	0	0	0	0	0	0	0	0	0	0	0	0	0	0	0	0	0	0	0	0	0	0	0	0	0	0
ENSBTAG00000049529	0	0	0	0	0	0	0	0	0	0	0.551954	0	0	0	0	0	0	0	0	0	0.775333	0	0	0	0	0	0	0.565505	0	0	0	0	0	0	0	0
ENSBTAG00000005769	1.31661	0.601049	0.715197	0.922378	3.04479	0.997846	1.38439	1.96847	4.53772	3.05877	0.551954	0.976704	0.557556	0.809356	1.17345	1.90455	0	1.57148	2.9633	1.77064	3.10133	6.52105	4.09821	2.52439	1.99899	1.90359	0.48747	2.26202	2.52619	0.48912	2.44519	4.30164	0.727747	2.19083	3.95576	0.552404
ENSBTAG00000004495	28.3072	18.6325	15.0191	25.3654	19.7912	16.9634	21.2273	15.2556	20.4198	20.1005	24.8379	17.0923	31.7807	28.3275	34.6167	32.3774	42.725	30.382	47.4128	27.1498	14.7313	27.7145	40.299	37.8659	31.9839	19.0359	22.9111	20.9237	27.788	20.543	22.618	14.8168	32.0209	28.7938	26.8113	20.9913
ENSBTAG00000031010	5.92476	1.80315	3.57599	4.61189	3.04479	2.99354	4.15317	1.47635	5.67215	2.18483	3.31173	6.83693	3.90289	3.23742	11.7345	8.88792	9.85961	11.5242	9.48256	8.26298	9.304	5.70592	6.83034	11.6122	1.33266	2.53812	5.36217	1.13101	0.842062	2.4456	6.72427	0.47796	0.727747	5.63357	3.0767	2.76202
ENSBTAG00000019577	1.97492	1.80315	4.29118	2.76713	0.507466	1.49677	1.84585	0.984233	3.40329	1.74787	2.75977	3.41847	3.90289	0	5.28052	4.44396	2.4649	3.14296	16.5945	0.590213	11.63	0	4.78124	3.53415	0.666331	0	3.89976	5.65505	11.7889	2.93472	5.50168	3.34572	1.45549	1.87786	3.0767	1.65721
ENSBTAG00000002966	62.5391	93.1627	73.6653	82.5529	58.3586	78.8298	63.2204	89.0731	73.738	68.6038	58.5072	68.8577	80.288	91.4572	76.2742	83.8004	96.1312	78.0503	80.0091	61.9723	83.736	132.051	86.7454	63.6147	103.948	90.7379	70.1957	79.7362	63.9967	81.1939	70.2992	71.2161	90.2407	68.5417	80.4339	87.2798
ENSBTAG00000011634	0	0	0	0	0	0	0	0	0	0	0	0	0	0	0	0	0	0	0	0	0	0	0	0	0	0	0	0	0	0	0	0	0	0	0	0
ENSBTAG00000054801	0	0	0	0	0	0	0	0	0	0	0	0	0	0	0	0	0	0	0	0	0	0	0	0	0	0	0	0	0	0	0	0	0	0	0	0
ENSBTAG00000049430	0	0	0	0	0	0	0	0	0	0	0	0	0	0	0	0	0	0	0	0	0	0	0	0	0	0	0	0	0	0	0	0	0	0	0	0
ENSBTAG00000054913	0	0	0	0	0	0	0	0	0	0	0	0	0	0	0	0	0	0	0	0	0	0	0	0	0	0	0	0	0	0	0	0	0	0	0	0
ENSBTAG00000053823	0	0	0	0	0	0	0	0	0	0	0	0	0	0	0	0	0	0	0	0	0	0	0	0	0	0	0	0	0	0	0	0	0	0	0	0
ENSBTAG00000054550	0	0	0	0	0	0	0	0	0	0	0	0	0	0	0	0	0	0	0	0	0	0	0	0	0	0	0	0	0	0	0	0	0	0	0	0
ENSBTAG00000010448	0	0	0	0	0	0	0.922926	0	0	0	0	0	0	0	0.586724	0	0	0	0	0	0	0	0	0	0	0	0	0	0	0	0	0	0	0.312976	0	0.552404
ENSBTAG00000053358	0	0	0	0	0	0	0	0.492117	0	0	0	0	0	0	0	0	0	0	0	0	0	0.815132	0	0	0	0	0	0.565505	0	0	0	0	0	0	0	0
ENSBTAG00000030942	7.89968	3.6063	3.57599	10.1462	5.58212	4.49031	3.23024	7.38175	6.23937	5.68057	10.4871	8.30199	13.9389	6.47485	11.7345	11.4273	20.5408	16.2386	21.3358	12.9847	5.42733	1.63026	14.3437	18.6805	5.99698	6.97984	7.31206	3.95853	7.57856	7.82592	17.1163	7.16941	2.91099	12.832	5.27435	6.07644
ENSBTAG00000018749	5.26645	7.21259	8.58237	8.3014	4.05973	10.9763	5.99902	6.39752	6.23937	7.8654	4.41564	4.39517	6.13311	8.09356	4.6938	5.07881	2.4649	4.19062	4.74128	5.31191	10.0793	6.52105	2.73214	5.55367	6.66331	4.44172	5.84965	11.3101	6.73649	3.42384	14.0598	9.55921	5.09423	5.63357	9.66964	9.94326
ENSBTAG00000009258	0	0	0	0	0	0	0	0.492117	0.567215	0	0.551954	0	0.557556	0.809356	0	0	0	0	1.18532	0.590213	3.10133	0	0	1.00976	1.99899	2.53812	0.48747	0.565505	0	1.46736	0.611297	0	0.727747	0	0.439529	0
ENSBTAG00000045294	0	0	0	0	0	0	0	0	0	0	0	0	0	0	0	0	0	0	0	0	0	0	0	0	0	0	0	0	0	0	0	0	0	0	0	0
ENSBTAG00000007462	1.97492	0.601049	0.715197	0.922378	3.04479	0.997846	1.38439	0.984233	0	0.436967	0.551954	0.976704	2.78778	0	1.17345	0.634851	0	1.04765	0.59266	1.18043	0	1.63026	0.683034	1.00976	2.66532	0.634531	1.94988	0	0	1.46736	1.22259	0.47796	1.45549	1.2519	1.75812	0.552404
ENSBTAG00000011626	7.24137	15.0262	10.728	4.1507	8.62692	9.47954	9.69073	11.3187	6.80658	8.73934	5.51954	11.2321	5.018	10.5216	10.561	10.7925	7.39471	9.95272	11.2605	8.85319	10.0793	12.227	10.9286	10.0976	13.9929	12.0561	8.287	13.0066	15.1571	9.29328	12.8372	10.5151	13.0995	8.76333	8.79059	7.18125
ENSBTAG00000050167	0	0	0	0	0	0	0	0	0	0	0	0	0	0	0	0	0	0	0	0	0	0	0	0	0	0	0	0	0	0	0	0	0	0	0	0
ENSBTAG00000013600	9.21629	3.00525	5.72158	13.3745	10.1493	12.972	12.921	12.795	19.8525	13.546	17.1106	12.6972	17.2842	4.85613	17.6017	21.5849	8.21634	17.8101	15.4092	12.9847	7.75333	4.89079	17.7589	21.2049	4.66431	5.07625	7.79953	9.04808	10.1047	5.38032	3.66778	5.73552	6.54973	14.0839	13.1859	4.41923
ENSBTAG00000013602	89.5297	73.9291	92.9756	81.6305	69.0153	60.8686	96.9073	55.1171	99.8299	90.0152	72.858	64.9508	59.6585	71.2233	89.1821	83.1655	105.169	60.764	97.1963	76.7276	67.454	149.169	68.9865	67.1489	75.2954	93.276	77.9953	77.4742	100.205	58.2053	103.309	81.7312	79.3245	71.9845	92.3011	66.2884
ENSBTAG00000050138	0	0.601049	0.715197	0.461189	1.01493	0	0	0	0	0	0	0	0	0.809356	0	0	1.64327	0	0	0	0	0.815132	0	0	0.666331	0	0.974941	0	0	0	0	0	0	0.625952	0	0
ENSBTAG00000018768	125.737	140.646	127.305	168.334	133.971	158.657	145.822	159.938	196.824	149.443	135.229	141.134	170.055	102.788	170.15	137.128	147.894	173.387	154.684	171.162	74.432	107.597	152.317	176.708	147.925	151.018	153.553	180.962	123.783	110.541	143.655	162.029	148.46	138.335	153.835	164.064
ENSBTAG00000023106	0.658307	3.6063	1.43039	2.76713	3.55226	2.49461	2.30732	0.492117	9.07545	1.3109	4.41564	1.46506	6.69067	8.90291	10.561	5.71366	6.57307	7.85741	8.29724	8.85319	2.326	8.96645	10.2455	10.0976	9.32863	1.90359	2.43735	5.65505	4.21031	3.42384	4.27908	4.30164	5.09423	3.12976	6.59294	2.76202
ENSBTAG00000013629	0.658307	0.601049	0	1.38357	4.56719	1.99569	1.84585	0.492117	3.97051	0.436967	3.31173	0.976704	5.018	0.809356	3.52035	4.44396	9.85961	3.66679	4.14862	0.590213	1.55067	2.4454	2.73214	5.04879	0.666331	1.90359	0.48747	2.82752	1.68412	2.93472	4.89038	1.43388	0	2.50381	1.31859	0
ENSBTAG00000030993	0	0	0	0	0	0	0	0	0	0	0	0	0	0	0	0	0	0	0	0	0	0	0	0	0.666331	0.634531	0	0.565505	0	0	0	0	0	0.312976	0	0.552404
ENSBTAG00000043046	0	0	0	0	0	0	0	0	0	0	0.551954	0	0	0	0	0	0	0	0	0	0	0	0	0	0	0	0	0	0	0	0	0	0	0	0	0
ENSBTAG00000007068	0	0	1.43039	2.30595	4.56719	1.49677	1.84585	1.47635	2.83608	1.74787	3.31173	0.488352	2.23022	1.61871	2.3469	3.80911	7.39471	1.04765	5.33394	1.18043	7.75333	0.815132	2.0491	2.01951	3.99798	0	1.46241	3.95853	7.57856	5.86944	9.78076	2.86776	3.63874	3.12976	4.39529	4.41923
ENSBTAG00000048819	0	0	0	0	0	0	0	0	0	0	0	0	0	0	0	0	0	0	0	0	0	0	0	0	0	0	0	0	0	0	0	0	0	0	0	0
ENSBTAG00000023407	0	0	1.43039	0.461189	0	0.498923	1.38439	0.492117	1.13443	0.873934	1.65586	0.488352	0.557556	0	0.586724	0	4.10817	0.523827	0.59266	1.18043	0	3.26053	0	0	0.666331	0.634531	1.46241	0	0	0.97824	0.611297	1.91184	0.727747	0.625952	1.31859	0
ENSBTAG00000002029	0	0	0	0	0	0	0	0	0	0	0	0	0	0	0	0	0	0	0	0	0	0	0	0	0	0	0	0	0	0	0	0.47796	0	0	0	0
ENSBTAG00000051421	0	0	0	0	0	0	0	0	0	0	0	0	0	0	0.586724	0	0.821634	0	0	0	0.775333	0	0	0	0	0	0	0	0	0	0.611297	0	0.727747	0	0	0
ENSBTAG00000004754	0	0	0	0	0	0	0	0	0	0	0	0	0	0	0	0	0	0.523827	0	0	0	0	0.683034	0	0	0	0	0	0	0	0	0	0	0	0	0
ENSBTAG00000054486	0	0	0	0	0	0	0	0	0	0	0	0	0	0	0	0	0	0	0	0	0	0	0	0	0	0	0	0	0	0	0	0	0	0	0	0
ENSBTAG00000042467	0	0	0	0	0	0	0	0	0	0	0	0	0	0	0	0	0	0	0	0	0	0	0	0	0	0	0	0	0	0	0	0	0	0	0	0
ENSBTAG00000043030	0	0	0	0	0	0	0	0	0	0	0	0	0	0	0	0	0	0	0	0	0	0	0	0	0	0	0	0	0	0	0	0	0	0	0	0
ENSBTAG00000048701	0	0	0	0	0	0	0	0	0	0	0	0	0	0	0	0	0	0	0	0	0	0	0	0	0	0	0	0	0	0	0	0	0	0	0	0
ENSBTAG00000000394	0	0.601049	1.43039	0.922378	0	0	0	0	0	0	0	0.488352	1.11511	0.809356	1.17345	0	0	0	2.9633	0	0	0	2.0491	0	0.666331	0	0.48747	0	0	0.48912	0	0	0	0	0.439529	0
ENSBTAG00000030921	0	0	0	0	0	0	0	0	0	0	0	0	0	0	0	0	0	0	0	0	0	0	0	0	0	0	0	0	0	0	0	0	0	0	0	0
ENSBTAG00000008471	60.5642	772.95	91.5452	197.389	91.3438	185.1	43.3775	1869.55	105.502	125.846	46.3642	659.275	113.184	54.2268	61.0193	54.5972	26.2923	59.1925	17.7798	78.4983	100.793	72.5467	35.5178	99.4611	37.9809	58.3768	75.5579	92.7428	27.788	49.4011	14.0598	35.847	26.1989	25.3511	72.5223	39.2206
ENSBTAG00000030913	69.1222	659.952	64.3677	398.929	81.702	121.737	45.6848	1369.56	104.935	133.712	124.742	440.982	71.3672	80.9356	40.484	36.1865	48.4764	23.5722	19.5578	86.7613	241.904	244.54	58.0579	79.266	65.9667	30.4575	119.918	115.363	35.3666	45.4882	50.7377	49.2299	67.6805	34.7403	134.496	62.974
ENSBTAG00000009132	0	0	0	0	0	0	0	0	0	0	0	0	0	0	0	0	0	0	0	0	0	0	0	0	0	0	0	0	0	0	0	0	0	0	0	0
ENSBTAG00000050235	0	0	0	0	0	0	0	0	0	0	0	0	0	0	0	0	0	0	0	0	0	0	0	0	0	0	0	0	0	0	0	0	0	0	0	0
ENSBTAG00000045771	0	0	0	0	0	0	0	0	0	0	0	0	0	0	0	0	0	0	0	0	0	0	0	0	0	0	0	0	0	0	0	0	0	0	0	0
ENSBTAG00000046015	0	0	0	0	0	0	0	0	0	0	0	0	0	0	0	0	0	0	0	0	0	0	0	0	0	0	0	0	0	0	0	0	0	0	0	0
ENSBTAG00000021251	0	0	0	0	0	0	0	0.492117	0	0	0	0	0	0	0	0	0	0	0	0	0.775333	0	0	0	0	0	0.48747	0	0.842062	0.97824	0	0.47796	0	0	0	0
ENSBTAG00000021253	0.658307	4.20735	6.43677	0.922378	3.04479	4.98923	4.61463	2.46058	3.97051	3.9327	4.41564	7.32528	0.557556	3.23742	4.6938	1.2697	7.39471	1.57148	7.11192	3.54128	2.326	1.63026	2.0491	3.53415	4.66431	1.90359	1.94988	3.39303	2.52619	5.86944	4.27908	6.21349	3.63874	3.44274	1.75812	2.20961
ENSBTAG00000021259	7.24137	0	6.43677	8.3014	6.08959	1.99569	6.46048	5.9054	5.10494	3.05877	5.51954	3.41847	2.78778	0.809356	1.76017	3.17426	5.75144	1.57148	2.9633	3.54128	7.75333	8.15132	7.51338	2.01951	4.66431	8.2489	5.36217	5.08954	23.5777	7.82592	15.2824	10.0372	0.727747	8.13738	12.7463	3.86682
ENSBTAG00000030836	14.4827	13.2231	16.4495	15.6804	14.7165	16.4645	16.1512	22.6374	21.5542	19.6635	19.8704	17.5807	26.7627	8.09356	19.9486	23.4895	13.1461	27.239	20.7431	23.6085	8.52867	7.33619	17.7589	23.2244	7.99597	13.3251	18.0364	17.5306	12.6309	16.6301	7.94687	16.2507	10.9162	20.3434	15.3835	18.7817
ENSBTAG00000021270	0	0	0	0	0	0	0	0	0	0	0	0	0	0	0	0	0	0	0	0	0	0	0	0	0	0	0	0	0	0	0	0	0	0	0	0
ENSBTAG00000021272	5.26645	1.80315	4.29118	1.84476	3.04479	3.49246	3.6917	1.47635	1.13443	3.05877	2.20782	2.93011	1.11511	2.42807	2.93362	3.80911	1.64327	5.23827	2.37064	5.31191	0.775333	4.07566	2.0491	3.02927	5.33065	5.71078	3.41229	5.08954	1.68412	0.97824	1.22259	3.34572	5.09423	2.50381	3.95576	2.20961
ENSBTAG00000021276	0	0	0	0	0	0	0	0	0	0	0	0	0	0	0	0	0	0	0	0	0	0	0	0	0	0	0	0	0	0	0	0	0	0	0	0
ENSBTAG00000030814	0	0	0	0	0	0	0	0	0	0	0	0	0	0	0	0	0	0	0	0	0	0	0	0	0	0	0	0	0	0	0	0	0	0	0	0
ENSBTAG00000048276	0	0	0	0	0	0	0	0	0	0	0	0	0	0	0	0	0	0	0	0	0	0	0	0	0	0	0	0	0	0	0	0	0	0	0	0
ENSBTAG00000021280	0	0	0	0	0	0	0	0	0	0	0	0	0	0	0	0	0	0	0	0	0	0	0	0	0	0	0	0	0	0	0	0	0	0	0	0
ENSBTAG00000023398	11.8495	12.622	7.86717	11.9909	19.2837	12.972	8.7678	18.7004	11.3443	7.42844	12.695	7.32528	14.4965	4.04678	8.21414	5.71366	9.03797	5.7621	8.29724	11.8043	0.775333	1.63026	11.6116	14.6415	12.6603	11.4216	9.74941	12.4411	3.36825	2.93472	4.89038	13.3829	7.27747	14.0839	11.4278	2.76202
ENSBTAG00000021284	0	0	0	0	0	0	0	0	0	0	0	0	0	0	0	0	0	0	0	0	0	0	0	0	0	0	0	0	0.842062	0	0	0	0	0	0	0
ENSBTAG00000021286	0.658307	0	0	0.922378	3.55226	1.99569	1.84585	0.492117	1.13443	1.74787	2.20782	0	4.46045	1.61871	1.17345	0.634851	1.64327	2.09531	1.18532	2.36085	0	0	2.0491	1.00976	0.666331	0.634531	0.48747	2.26202	0.842062	1.46736	0	1.43388	0	0.625952	1.75812	0
ENSBTAG00000021899	0	1.80315	0.715197	1.38357	0.507466	1.99569	3.6917	0.492117	0.567215	0.873934	0	0.488352	0	0	2.3469	0	2.4649	1.57148	1.18532	1.77064	0.775333	0	1.36607	0.504879	5.99698	0	1.46241	1.69651	0.842062	2.93472	0.611297	0.955921	2.18324	0.938928	1.75812	3.31442
ENSBTAG00000021490	0	0.601049	0.715197	1.38357	1.5224	1.49677	2.76878	1.47635	0.567215	0.873934	0.551954	0	1.11511	0	0	1.90455	0	1.57148	1.77798	2.36085	0	0	2.0491	2.01951	0.666331	1.26906	1.46241	1.69651	0	0	0	0.955921	1.45549	0.625952	0	0
ENSBTAG00000021491	80.3134	79.3385	64.3677	79.3245	90.3289	105.273	116.75	82.6756	79.9774	86.0825	81.6892	64.9508	100.918	64.7485	85.075	102.846	67.374	91.1459	68.1559	97.9753	54.2733	39.1263	77.1829	87.344	60.6361	60.2804	77.5078	76.3432	87.5744	65.5421	82.5251	71.6941	60.403	79.4959	70.3247	69.0504
ENSBTAG00000014153	18.4326	11.4199	18.5951	11.5297	17.7613	11.9742	12.921	11.8108	16.4492	9.1763	15.4547	11.2321	6.69067	7.2842	11.1478	3.80911	4.9298	6.28593	8.29724	10.6238	8.52867	8.96645	4.78124	5.04879	13.9929	12.0561	10.7243	14.1376	16.8412	14.1845	18.9502	12.9049	12.3717	16.5877	11.8673	14.3625
ENSBTAG00000000160	5.26645	6.61154	7.15197	8.3014	6.59705	9.97846	4.61463	14.7635	5.10494	6.99147	9.93518	7.32528	6.13311	4.85613	5.28052	4.44396	4.9298	4.19062	2.37064	5.31191	3.10133	3.26053	4.09821	4.54391	6.66331	6.97984	6.33712	6.78606	3.36825	8.31504	9.16946	10.9931	8.73297	5.94654	5.71388	5.52404
ENSBTAG00000011645	64.5141	25.8451	26.4623	101	65.4631	56.8772	55.3756	62.4988	99.8299	50.6882	68.9943	63.4858	191.242	65.5578	178.951	169.505	138.856	163.958	143.424	148.143	51.172	55.429	173.491	163.076	25.3206	37.4373	58.009	61.0745	45.4713	40.597	44.0134	38.2368	24.7434	78.87	71.6433	41.9827
ENSBTAG00000003134	0	0	0	0	0	0	0	0	0	0	0	0	0	0	0	0	0	0	0	0	0	0	0	0	0	0	0	0	0	0	0	0	0	0	0	0
ENSBTAG00000011437	3.29153	6.01049	3.57599	2.30595	3.04479	6.486	3.23024	2.9527	3.40329	2.6218	6.0715	6.83693	6.13311	12.9497	8.21414	8.25307	8.21634	7.85741	2.9633	3.54128	10.0793	0.815132	4.09821	6.05854	1.33266	6.97984	2.92482	2.82752	5.89443	5.38032	3.66778	5.73552	1.45549	3.12976	3.0767	6.07644
ENSBTAG00000052654	0.658307	0	0	0	0	0	0	0	0	0	0	0	0	0	0	0	0	0	0	0	0	0	0	0	0	0	0	0	0	0	0	0	0	0	0	0
ENSBTAG00000017407	1.97492	1.80315	0	1.38357	3.55226	1.99569	5.99902	0.492117	1.70165	1.74787	1.10391	0.488352	2.23022	0	8.80087	0	3.28654	3.66679	1.77798	1.77064	2.326	0	3.41517	4.03903	0	1.26906	2.43735	1.69651	1.68412	0.48912	4.89038	0.955921	0	1.2519	4.39529	1.10481
ENSBTAG00000017418	40.1567	43.8766	52.2094	58.571	35.5226	34.4257	32.7639	33.956	39.1379	39.764	38.6368	33.6963	23.4173	32.3742	23.469	12.697	32.0437	16.7625	12.4459	25.9694	20.1587	55.429	32.7857	22.7195	47.3095	31.7265	34.1229	39.5853	29.4722	32.771	21.3954	40.6266	36.3874	45.3815	29.4485	42.5351
ENSBTAG00000018186	20.4075	34.8609	17.8799	23.5206	25.8808	30.4343	16.1512	40.3536	20.987	24.0332	19.3184	21.4875	10.5936	17.8058	15.2548	16.5061	10.6812	23.0484	13.6312	10.0336	13.1807	13.8572	14.3437	10.6025	9.99496	8.2489	15.5991	19.7927	20.2095	22.4995	10.3921	13.3829	10.1885	11.8931	15.3835	27.6202
ENSBTAG00000018189	0	3.00525	19.3103	5.99546	10.1493	16.9634	2.30732	20.6689	23.823	9.61327	3.86368	17.5807	9.47845	11.331	5.86724	3.80911	7.39471	8.90506	11.8532	11.8043	0	8.15132	8.19641	10.6025	16.6583	6.97984	12.6742	2.82752	9.26268	15.6518	6.72427	9.55921	18.1937	10.9542	7.91153	27.0678
ENSBTAG00000000524	60.5642	93.7637	17.8799	59.9546	56.3287	65.8578	75.2185	83.6598	35.7346	50.6882	73.9619	39.5565	69.6945	34.8023	62.7795	50.1533	33.687	91.6698	56.8954	54.2996	59.7007	22.8237	40.9821	69.1684	27.3196	34.2647	28.7608	67.8606	38.7348	26.4125	31.7875	42.5385	18.9214	55.0838	37.7995	28.1726
ENSBTAG00000003981	3.29153	7.21259	10.0128	5.53427	6.59705	6.98492	7.38341	6.39752	5.10494	8.73934	2.75977	3.41847	2.23022	3.23742	3.52035	1.90455	0.821634	0.523827	1.18532	2.36085	3.10133	2.4454	3.41517	5.55367	11.994	7.61437	8.287	3.39303	1.68412	6.84768	1.83389	7.64737	8.73297	7.19845	5.27435	10.4957
ENSBTAG00000020456	18.4326	22.8399	19.3103	20.7535	19.7912	23.9483	22.6117	21.6531	17.0165	28.4028	24.286	24.4176	15.054	20.2339	13.4947	13.9667	11.5029	17.2863	20.1504	19.477	19.3833	10.5967	12.9777	21.7098	19.3236	19.0359	19.4988	23.7512	21.8936	25.4342	34.844	14.3388	18.9214	22.5343	15.8231	20.9913
ENSBTAG00000007100	13.8244	26.4462	17.1647	24.443	20.2986	19.9569	25.3805	21.6531	26.0919	28.4028	25.3899	23.9293	31.7807	29.1368	21.7088	23.4895	30.4005	27.239	23.7064	21.2477	26.3613	42.3869	28.0044	30.2927	19.3236	21.574	22.9111	27.1442	20.2095	15.1627	14.0598	23.898	20.3769	19.0915	19.7788	22.6485
ENSBTAG00000007105	9.8746	19.8346	7.15197	20.7535	11.1642	11.4752	12.921	19.1925	18.7181	20.5374	13.2469	13.6739	14.4965	14.5684	13.4947	17.7758	17.2543	18.334	11.2605	20.6574	9.304	9.78158	17.7589	15.6512	10.6613	8.2489	17.0615	12.4411	17.6833	10.2715	16.505	14.8168	8.00522	13.7709	15.3835	16.0197
ENSBTAG00000007106	12.5078	10.8189	10.728	12.4521	11.1642	6.98492	9.69073	10.3344	13.046	14.8569	8.27932	11.2321	16.7267	4.04678	7.62742	9.52277	10.6812	11.5242	8.29724	8.85319	9.304	9.78158	6.83034	9.08782	10.6613	11.4216	6.33712	13.5721	17.6833	8.31504	17.1163	11.949	3.63874	13.7709	9.23011	4.41923
ENSBTAG00000014880	5.26645	3.00525	7.15197	2.76713	5.58212	2.49461	2.30732	1.96847	5.67215	3.05877	2.20782	2.44176	1.67267	1.61871	1.17345	0.634851	1.64327	0.523827	2.9633	4.7217	3.10133	5.70592	3.41517	2.52439	13.9929	2.53812	2.43735	7.35156	2.52619	4.40208	3.05649	5.25756	13.0995	5.00762	1.75812	4.97163
ENSBTAG00000014882	0	0	0	0.461189	0.507466	0.498923	0	0	0	0	0	0	0	0	0.586724	0	0	0.523827	0	0	0	1.63026	0.683034	0	0.666331	0	0.48747	1.69651	0	0	0	0	0	0.625952	0	0
ENSBTAG00000023393	0	0	0	0	0	0	0	0	0	0	0	0	0	0	0	0	0	0	0	0	0	0	0	0	0	0	0	0	0	0	0	0	0	0	0	0
ENSBTAG00000051579	0	0	0	0	0	0	0	0	0	0	0	0	0	0	0	0	0	0	0	0	0	0	0	0	0	0	0	0	0	0	0	0	0	0	0	0
ENSBTAG00000010658	9.8746	16.2283	4.29118	7.37903	12.6866	15.9655	6.46048	12.3029	7.94102	7.42844	6.62345	9.76704	3.90289	3.23742	4.6938	1.2697	4.10817	5.7621	5.33394	6.49234	11.63	6.52105	3.41517	7.57318	9.32863	12.0561	7.79953	2.82752	16.8412	6.84768	12.8372	11.471	15.2827	6.5725	15.3835	12.7053
ENSBTAG00000019589	0	1.2021	0	0.922378	0	0.498923	0.461463	0.492117	2.26886	0.873934	0	0.488352	0	0	0	0	0	0.523827	0	0	0	0.815132	0	0	1.33266	0.634531	0	0.565505	0.842062	0.48912	0	0	0.727747	0	0	0.552404
ENSBTAG00000021901	4.60815	4.20735	5.72158	1.38357	3.04479	2.99354	5.07609	1.47635	3.97051	0.873934	2.20782	1.95341	2.23022	4.85613	2.93362	3.17426	4.10817	2.61914	1.77798	1.77064	3.87667	3.26053	4.09821	1.51464	3.33165	3.17265	3.41229	1.69651	1.68412	2.4456	1.22259	3.34572	0.727747	1.56488	3.51623	2.76202
ENSBTAG00000046909	0	0	0	0	0	0	0	0	0	0	0	0	0	0	0	0	0	0	0	0	0	0	0	0	0	0	0	0	0	0	0	0	0	0	0	0
ENSBTAG00000017882	0	0.601049	0	0	0	0	0	0	0	0	0.551954	0	0	0	0	0.634851	0	0	0	0	0	0	0	0	0	0	0	0.565505	0	0.97824	1.22259	0	0.727747	0	0	0
ENSBTAG00000018607	0.658307	1.2021	1.43039	1.84476	0.507466	0.997846	1.84585	0.492117	1.70165	0.436967	1.10391	0.488352	0	0.809356	0	0	0	0.523827	0	0.590213	0.775333	0	0	0	1.99899	3.80718	1.46241	0.565505	0	1.95648	0.611297	2.3898	0.727747	1.2519	1.31859	1.65721
ENSBTAG00000053879	0	0	0	0	0	0	0	0	0	0	0	0	0	0	0	0	0	0	0	0	0	0	0	0	0	0	0	0	0	0	0	0	0	0	0	0
ENSBTAG00000053978	0	0	0	0	0	0	0	0	0	0	0	0	0	0	0	0	0	0	0	0	0	0	0	0	0	0	0	0	0	0	0	0	0	0	0	0
ENSBTAG00000051900	0	0	0	0	0	0	0	0	0	0	0	0	0	0	0	0	0	0	0	0	0	0	0	0	0	0	0	0	0	0	0	0	0	0	0	0
ENSBTAG00000037662	0	0	0	0	0	0	0	0	0	0	0	0	0	0	0	0	0	0	0	0	0	0	0	0	0	0	0	0	0	0	0	0	0	0	0	0
ENSBTAG00000052773	0	0	0	0	0	0	0	0	0	0	0	0	0	0	0	0	0	0	0	0	0	0	0	0	0	0	0	0	0	0	0	0	0	0	0	0
ENSBTAG00000040291	0	0	0	0	0	0	0	0	0	0	0	0	0	0	0	0	0	0	0	0	0	0	0	0	0	0	0	0	0	0	0	0	0	0	0	0
ENSBTAG00000053056	0	0	0	0	0	0	0	0	0	0	0	0	0	0	0	0	0	0	0	0	0	0	0	0	0	0	0	0	0	0	0	0	0	0	0	0
ENSBTAG00000018610	0	0	0	0	0	0	0	0	0	0	0	0	0	0	0	0	0	0	0	0	0	0	0	0	0	0	0	0	0	0	0	0	0	0	0	0
ENSBTAG00000030862	0	0	0	0	0	0	0	0	0	0	0	0	0	0	0	0	0	0	0	0	0	0	0	0	0	0	0	0	0	0	0	0	0	0	0	0
ENSBTAG00000051778	0	0	0	0	0	0	0	0	0	0	0	0	0	0	0	0	0	0	0	0	0	0	0	0	0	0	0	0	0	0	0	0	0	0	0	0
ENSBTAG00000050038	0	0	0	0	0	0	0	0	0	0	0	0	0	0	0	0	0	0	0	0	0	0	0	0	0	0	0	0	0	0	0	0	0	0	0	0
ENSBTAG00000048090	13.1661	21.0367	15.7343	11.9909	14.7165	9.97846	8.30634	15.2556	6.80658	14.4199	6.0715	9.27869	8.36334	18.6152	8.21414	8.88792	4.9298	11.0004	2.37064	12.9847	8.52867	4.07566	8.87945	4.54391	13.9929	10.787	13.1617	10.7446	10.1047	14.1845	4.89038	11.471	9.46072	5.63357	8.35106	14.9149
ENSBTAG00000017321	24.3573	21.0367	22.1711	23.9818	22.3285	22.9505	18.92	27.5585	20.987	22.2853	27.0458	19.0457	27.3202	31.5649	31.6831	15.2364	18.8976	28.2867	23.1137	23.6085	42.6433	25.2691	17.7589	27.7683	30.6512	26.6503	23.3986	18.0962	26.946	33.2602	28.1197	28.1997	20.3769	27.8549	27.6903	23.7534
ENSBTAG00000021771	50.0313	58.9028	42.9118	40.1235	48.2092	50.3912	35.5327	39.3693	40.2723	48.5033	38.6368	46.3935	28.9929	33.9929	28.1628	18.4107	13.1461	27.7628	28.4477	24.7889	44.194	33.4204	22.5401	40.8952	59.9698	53.3006	45.3348	39.0198	48.8396	62.1182	75.8009	53.5316	54.5811	45.0685	41.3158	50.8211
ENSBTAG00000017060	17.116	15.6273	18.5951	27.2102	22.3285	23.4494	25.3805	22.6374	21.5542	26.218	35.877	25.8827	56.8707	10.5216	38.1371	29.2032	24.649	56.5733	32.0036	28.3302	16.282	15.4875	29.3705	62.1001	16.6583	19.6705	17.5489	17.5306	29.4722	21.5213	10.3921	12.9049	15.2827	25.977	20.2183	15.4673
ENSBTAG00000017010	11.8495	17.4304	11.4432	7.84022	6.08959	7.98277	6.92195	9.84233	14.7476	9.61327	14.9028	6.83693	8.92089	8.09356	8.80087	5.71366	5.75144	8.38124	2.37064	6.49234	13.1807	6.52105	8.87945	5.55367	13.3266	7.61437	7.31206	10.7446	8.42062	7.82592	6.11297	6.21349	6.54973	18.7786	8.35106	10.4957
ENSBTAG00000053509	0	0	0	0	0	0	0	0	0	0	0	0	0	0	0	0	0	0	0	0	0	0	0	0	0	0	0	0	0	0	0	0	0	0.312976	0	0
ENSBTAG00000017486	1.31661	0.601049	1.43039	0.461189	0	0.498923	0.461463	0.492117	0.567215	0.873934	1.10391	2.44176	0	0.809356	0.586724	0	0	0	0.59266	1.18043	0	0	0	0	1.33266	0	0.48747	0	3.36825	0	3.66778	0.955921	2.18324	1.56488	2.19765	0
ENSBTAG00000007818	25.0157	12.622	10.0128	17.064	24.3584	19.9569	16.1512	25.5901	23.823	19.2265	20.9743	20.9991	25.09	16.1871	28.1628	27.9335	19.7192	25.6675	19.5578	26.5596	24.0353	15.4875	28.6874	33.322	11.994	17.1323	17.0615	14.7031	18.5254	20.543	24.4519	15.7727	4.36648	13.458	21.5369	14.3625
ENSBTAG00000050478	0	0	0	0	0	0	0.461463	0	0	0	0	0	2.23022	0	0	0	0	0	0	0.590213	0	1.63026	0	0	0	0	0	0	0.842062	0	1.22259	0	0	0	0.879059	0
ENSBTAG00000023907	8.55799	6.61154	14.3039	15.6804	13.7016	10.9763	7.38341	6.88963	6.80658	6.5545	5.51954	5.37187	7.24823	24.2807	10.561	6.98336	9.85961	10.4765	18.3725	8.26298	29.4627	20.3783	6.83034	5.55367	9.32863	5.07625	11.2118	12.4411	18.5254	15.1627	23.2293	9.55921	16.0104	13.145	20.2183	18.2293
ENSBTAG00000024162	8.55799	6.01049	6.43677	14.2969	9.64185	12.4731	16.1512	12.795	10.2099	13.109	9.93518	10.2554	10.5936	8.09356	11.7345	8.88792	9.03797	7.33358	6.51926	9.4434	10.8547	12.227	6.83034	8.58294	7.32964	15.2287	11.6993	7.35156	6.73649	6.35856	7.33557	9.08125	5.09423	5.00762	9.66964	9.94326
ENSBTAG00000051007	0	0	0	0	0	0	0	0	0	0	0	0	0	0	0	0	0	0	0	0	0	0	0	0	0	0	0	0	0	0	0	0	0	0	0	0
ENSBTAG00000030775	0	0	0.715197	0	0.507466	1.49677	0.461463	0.492117	2.83608	1.3109	0.551954	0.488352	0.557556	1.61871	1.17345	0.634851	0	0	0	2.36085	0.775333	0	0.683034	0.504879	1.33266	2.53812	1.94988	0.565505	2.52619	4.8912	0	0	5.09423	0.312976	0.439529	1.10481
ENSBTAG00000030764	0	0	0	0	0	0	0	0	0	0	0	0	0	0	0	0	0	0	0	0	0	0	0	0	0	0	0	0	0	0	0	0	0	0	0	0
ENSBTAG00000048318	0	0	0	0	0	0	0	0	0	0	0	0	0	0	0	0	0	0	0	0	0	0	0	0	0	0	0	0	0	0	0	0	0	0	0	0
ENSBTAG00000011802	2.63323	10.2178	4.29118	7.84022	3.04479	4.49031	2.76878	5.41328	1.13443	5.68057	4.41564	3.90682	0.557556	4.04678	1.17345	1.90455	0	4.71445	0.59266	2.36085	12.4053	4.89079	2.73214	3.53415	13.3266	12.0561	1.94988	3.95853	15.1571	9.7824	23.8406	10.0372	3.63874	5.63357	8.35106	9.94326
ENSBTAG00000019269	1.97492	3.6063	2.14559	1.38357	5.07466	3.49246	5.07609	0.492117	2.83608	3.05877	1.65586	2.93011	2.23022	3.23742	0.586724	5.07881	3.28654	2.09531	5.33394	0.590213	7.75333	3.26053	4.78124	1.51464	3.99798	3.17265	3.41229	2.26202	18.5254	5.38032	16.505	2.86776	1.45549	2.50381	2.63718	1.65721
ENSBTAG00000020404	0	0	0	0	0	0	0	0	0	0	0	0	0	0	0	0	0	0	0	0	0	0	0	0	0	0	0	0	0	0	0	0	0	0	0	0
ENSBTAG00000020409	0	0	0	0	0	0	0	0	0	0	0	0	0	0	0	0	0	0	0	0	0	0	0	0	0	0	0	0	0	0	0	0	0	0	0	0
ENSBTAG00000018936	2.63323	1.2021	0	3.68951	1.5224	6.98492	3.23024	1.96847	2.26886	2.6218	1.65586	1.46506	3.90289	0	2.93362	1.90455	3.28654	1.04765	4.14862	1.18043	0.775333	0.815132	2.0491	2.01951	1.99899	3.17265	2.43735	3.39303	7.57856	2.4456	10.3921	3.34572	2.18324	2.81678	3.0767	1.65721
ENSBTAG00000003148	58.5893	60.706	60.0766	61.3382	59.3735	52.3869	72.4497	41.8299	75.4396	59.4275	68.4423	69.346	75.27	76.8888	83.9016	84.4352	71.4822	70.7167	50.3761	70.8255	79.8593	70.1013	78.549	82.2952	49.9748	60.915	61.9087	57.116	68.207	52.3358	63.5749	61.1789	42.2094	63.8471	64.1713	41.4303
ENSBTAG00000003161	9.8746	4.20735	3.57599	9.22378	5.58212	7.98277	3.6917	5.9054	3.40329	3.9327	0.551954	5.86023	6.69067	7.2842	2.93362	3.17426	0.821634	4.71445	5.33394	2.95106	3.10133	2.4454	4.78124	5.04879	6.66331	8.88343	6.82459	2.82752	1.68412	7.82592	4.27908	7.64737	3.63874	4.38166	3.0767	4.41923
ENSBTAG00000021984	0	0	0	0	0	0	0	0	0	0	0	0	0	0	0	0	0	0	0	0	0	0	0	0	0	0	0	0	0	0	0	0	0	0	0	0
ENSBTAG00000030670	44.1066	31.8556	52.2094	43.3518	29.9405	32.9289	36.917	26.0822	43.6756	45.8815	39.1888	34.673	17.2842	58.2736	27.576	29.2032	34.5086	16.7625	24.8917	27.74	37.9913	92.1099	45.7633	23.7293	39.3135	48.8589	26.3234	39.5853	31.1563	42.0643	40.9569	36.803	58.2198	29.1068	44.3925	29.2774
ENSBTAG00000011495	1.97492	6.61154	10.728	3.22832	2.02986	2.49461	4.15317	6.39752	3.97051	2.18483	2.75977	3.90682	1.11511	2.42807	1.17345	1.2697	2.4649	0.523827	1.18532	0.590213	6.20267	8.96645	2.0491	1.51464	12.6603	8.88343	3.41229	1.13101	5.05237	3.91296	4.27908	5.73552	8.00522	1.56488	4.83482	4.41923
ENSBTAG00000004777	11.1912	7.21259	7.86717	3.68951	9.13438	3.99138	3.23024	4.42905	2.26886	4.36967	4.41564	14.6506	6.69067	24.2807	8.80087	5.07881	9.03797	6.28593	13.6312	5.31191	15.5067	4.89079	8.87945	8.58294	7.99597	32.9956	8.287	2.26202	74.9435	19.5648	88.0268	15.7727	7.27747	6.88547	10.5487	2.20961
ENSBTAG00000044930	0	0	0	0	0	0	0	0	0	0	0	0	0	0	0	0	0	0	0	0	0	0	0	0	0	0	0	0	0	0	0	0	0	0	0	0
ENSBTAG00000005503	5.92476	1.80315	2.14559	8.3014	4.05973	2.99354	9.22926	5.41328	9.64266	4.36967	3.86368	3.41847	16.1691	6.47485	15.2548	14.6016	11.5029	7.33358	12.4459	15.3455	6.978	10.5967	7.51338	14.1366	2.66532	5.07625	9.74941	5.08954	5.05237	5.86944	5.50168	2.86776	8.73297	9.38928	14.5045	7.18125
ENSBTAG00000052513	0	0	0	0	0	0	0	0	0	0	0	0	0	0	0	0	0	0	0	0	0	0	0	0	0	0	0	0	0	0	0	0	0	0	0	0
ENSBTAG00000007039	30.9404	22.8399	37.1903	24.443	30.9554	20.9548	18.4585	18.7004	23.823	23.5962	28.7016	26.8594	33.4534	35.6117	22.8823	12.0622	12.3245	30.9058	18.3725	25.3791	65.9033	33.4204	18.4419	23.2244	31.9839	34.8992	38.5102	41.2819	40.419	47.9338	40.3456	38.7148	37.1151	28.1678	37.36	39.7731
ENSBTAG00000043957	0.658307	0	0.715197	0.461189	0	0.498923	0.461463	0.492117	0	0.873934	0	0.976704	0	0.809356	0	0	0	0	2.37064	0	2.326	0.815132	2.0491	0	0	1.90359	0.974941	0.565505	0.842062	1.46736	2.44519	1.43388	0.727747	0.312976	1.31859	0
ENSBTAG00000054155	0	0	0	0	0	0	0	0	0	0	0	0	0	0	0	0	0	0	0	0	0	0	0	0	0	0	0	0	0	0	0	0	0	0	0	0
ENSBTAG00000052599	0	0	0	0	0	0	0	0	0	0	0	0	0	0	0	0	0	0	0	0	0	0	0	0	0	0	0	0	0	0	0	0	0	0	0	0
ENSBTAG00000053000	0	0	0	0	0	0	0	0	0	0	0	0	0	0	0	0	0	0	0	0	0	0	0	0	0	0	0	0	0	0	0	0	0	0	0	0
ENSBTAG00000046447	0	0	0	0	0	0	0	0	0	0	0	0	0	0	0	0	0	0	0	0	0	0	0	0	0	0	0	0	0	0	0	0	0	0	0	0
ENSBTAG00000004742	1.31661	0.601049	0	0	0.507466	0.997846	0.461463	0.492117	1.13443	0.873934	0.551954	0.488352	1.11511	0.809356	1.17345	1.2697	0.821634	0	0	0.590213	1.55067	0.815132	1.36607	0	0.666331	0	0.974941	1.13101	0.842062	1.95648	0	0.47796	0.727747	1.2519	1.75812	1.10481
ENSBTAG00000044270	0	0	0	0	0	0	0	0	0	0	0	0	0	0	0	0	0	0	0	0	0	0	0	0	0	0	0	0	0	0	0	0	0	0	0	0
ENSBTAG00000030105	0	0	0	0	0	0	0	0	0	0	0	0	0	0	0	0	0	0	0	0	0	0	0	0	0	0	0	0	0	0	0	0	0	0	0	0
ENSBTAG00000018682	7.24137	10.2178	2.14559	7.84022	6.59705	3.99138	7.38341	6.39752	13.046	7.42844	6.0715	6.34858	8.92089	5.66549	8.80087	8.25307	9.03797	9.95272	6.51926	10.0336	5.42733	6.52105	10.2455	9.5927	7.32964	8.2489	10.7243	5.65505	9.26268	6.84768	4.27908	9.55921	7.27747	10.0152	7.03247	6.62884
ENSBTAG00000023384	0	0.601049	2.86079	0.461189	1.01493	0	0	0.492117	0	0.436967	1.10391	0	0	0.809356	1.17345	0	0	0	1.18532	0.590213	0.775333	4.07566	0.683034	2.52439	1.33266	0	0.48747	0	0	0.48912	1.22259	1.43388	2.18324	1.2519	1.75812	2.20961
ENSBTAG00000052342	0	0	0	0	0	0	0	0	0	0	0	0	0	0	0	0	0	0	0	0	0	0	0	0	0	0	0	0	0	0	0	0	0	0	0	0
ENSBTAG00000030629	0	0	0	0	0	0	0	0	0	0	0	0	0	0	0	0	0	0	0	0	0	0	0.683034	0	0	0	0	0	0	0	0	0	0	0	0	0
ENSBTAG00000018688	3.29153	4.20735	5.00638	3.22832	4.56719	2.49461	2.30732	5.41328	2.83608	4.36967	3.31173	0.976704	4.46045	1.61871	2.3469	0.634851	3.28654	2.61914	2.37064	4.13149	5.42733	1.63026	0	2.01951	8.6623	6.34531	3.41229	3.95853	5.89443	5.86944	4.27908	5.25756	5.82198	2.81678	3.51623	5.52404
ENSBTAG00000053201	0	0	0	0	0	0	0	0	0	0.436967	0	0	0	0	0	0.634851	0	0	0	0	0	0	0	0	0	0.634531	0	0	0.842062	0	0	0	0	0	0.439529	0
ENSBTAG00000014306	5.26645	3.6063	11.4432	4.61189	7.10452	7.98277	2.76878	9.35021	7.3738	2.18483	5.51954	8.30199	6.69067	7.2842	17.015	12.0622	13.1461	13.6195	12.4459	3.54128	5.42733	8.15132	13.6607	19.6903	9.32863	8.2489	7.31206	9.04808	5.89443	10.7606	8.55816	2.86776	8.00522	5.00762	9.66964	4.41923
ENSBTAG00000011876	115.862	240.42	170.932	142.046	123.314	127.225	88.6009	268.204	112.876	137.208	120.878	145.041	61.3311	84.173	70.4069	66.6594	69.8389	53.9542	45.6348	51.3485	105.445	136.942	61.4731	60.5854	149.924	156.095	131.13	148.162	93.4689	94.8893	85.5816	127.137	163.015	92.3279	115.157	138.101
ENSBTAG00000011880	3.29153	6.61154	5.00638	7.37903	9.64185	7.48384	3.23024	6.39752	7.3738	5.68057	7.17541	7.32528	11.1511	5.66549	11.7345	5.07881	8.21634	7.85741	8.8899	6.49234	4.652	4.07566	6.14731	10.0976	3.33165	4.44172	2.92482	7.91707	2.52619	2.4456	1.22259	4.30164	2.18324	6.5725	1.31859	2.20961
ENSBTAG00000030585	0	0	0	0	0	0	0	0	0	0	0	0	0	0	0	0	0	0	0	0	0	0	0	0	0	0	0	0	0	0	0	0	0	0	0	0
ENSBTAG00000037096	0	0	0	0	0	0	0	0	0	0	0	0	0	0	0	0	0	0	0	0	0	0	0	0	0	0	0	0	0	0	0	0	0	0	0	0
ENSBTAG00000053305	0	0	0	0	0	0	0	0	0	0	0	0	0	0	0	0	0	0	0	0	0	0	0	0	0	0	0	0	0	0	0	0	0	0	0	0
ENSBTAG00000021447	0	0	0	0	0	0	0	0	0	0	0	0	0	0	0	0	0	0	0	0	0	0	0	0	0	0	0	0	0	0	0	0	0	0	0	0
ENSBTAG00000033679	0	0	0	0	0	0	0	0.492117	0	0.436967	0	0.976704	0	0	1.17345	0	0	0.523827	1.18532	0	0	0	0	0	0	0	0	0	0	0	0	0	0	0	0	0
ENSBTAG00000051916	0	0	0.715197	0	0	0.498923	1.84585	0.492117	0.567215	0.873934	0.551954	0	1.67267	0	1.17345	1.2697	3.28654	4.19062	1.77798	1.77064	0	1.63026	4.09821	2.52439	0.666331	0	0.48747	1.13101	0.842062	0.97824	1.22259	0	0	0	0.879059	0
ENSBTAG00000043298	0	0	0	0	0	0	0	0	0	0	0	0	0	0	0	0	0	0	0	0	0	0	0	0	0	0	0	0	0	0	0	0	0	0	0	0
ENSBTAG00000055107	3.94984	3.00525	2.86079	4.1507	4.05973	1.99569	4.15317	2.46058	4.53772	3.9327	7.72736	4.39517	2.23022	0	4.6938	3.17426	7.39471	5.7621	2.9633	4.13149	3.10133	3.26053	6.83034	3.02927	1.99899	0	2.92482	3.39303	5.89443	3.91296	13.4485	5.25756	1.45549	4.06869	3.95576	3.86682
ENSBTAG00000008167	117.179	120.21	130.881	106.535	129.404	100.782	149.514	68.4042	102.666	118.418	124.19	95.2287	125.45	142.447	126.146	159.983	173.365	129.385	175.427	112.14	158.168	225.792	141.388	113.598	195.901	145.942	147.704	127.239	174.307	136.464	238.406	133.351	152.827	147.412	156.472	118.214
ENSBTAG00000004791	3.29153	2.4042	2.86079	1.38357	2.02986	2.49461	1.38439	2.9527	1.70165	0.873934	0.551954	3.90682	1.67267	3.23742	2.3469	1.2697	0.821634	1.57148	1.18532	1.77064	0	1.63026	2.73214	3.53415	4.66431	0.634531	2.43735	0.565505	0	2.93472	3.66778	0	2.18324	0.625952	0	3.31442
ENSBTAG00000001771	124.42	108.79	123.729	87.1647	95.911	80.3266	105.214	84.644	120.817	120.166	94.3842	107.926	116.529	89.0291	95.6361	86.3398	98.5961	97.4319	75.2678	100.336	98.4673	109.228	88.1114	105.52	110.611	125.637	105.781	113.101	88.4165	98.3131	121.037	111.843	117.167	109.229	100.213	91.699
ENSBTAG00000037616	0	0	0	0	0	0	0	0	0	0	0	0	0	0	0	0	0	0	0	0	0	0	0	0	0	0	0	0	0	0	0	0	0	0	0	0
ENSBTAG00000042581	0	0	0	0	0	0	0	0	0	0	0	0	0	0	0	0	0	0	0	0	0	0	0	0	0	0	0	0	0	0	0	0	0	0	0	0
ENSBTAG00000045272	0	0	0	0	0	0	0	0	0	0	0	0	0	0	0	0	0	0	0	0	0	0	0	0	0	0	0	0	0	0	0	0	0	0	0	0
ENSBTAG00000053559	0	0	0	0	0	0	0	0	0	0	0	0	0	0	0	0	0	0	0	0	0	0	0	0	0	0	0	0	0	0	0	0	0	0	0	0
ENSBTAG00000000973	1.31661	1.80315	0	0	1.01493	0.997846	0.461463	0.492117	0.567215	0.873934	2.20782	0.488352	0	2.42807	0	0	1.64327	0.523827	1.77798	0	1.55067	0	1.36607	1.00976	0	1.90359	0	0	1.68412	2.93472	0.611297	0	0	0.312976	0	0
ENSBTAG00000011001	19.0909	18.0315	19.3103	10.1462	7.61199	9.47954	8.30634	11.8108	7.3738	7.8654	13.2469	9.76704	8.36334	18.6152	10.561	19.6804	10.6812	8.90506	18.3725	8.26298	51.172	11.4118	13.6607	2.52439	13.3266	12.0561	7.79953	10.7446	29.4722	27.3907	25.0632	8.12533	7.27747	8.45035	11.4278	17.6769
ENSBTAG00000043221	0	0	0	0	0	0	0	0	0	0	0	0	0	0	0	0	0	0	0	0	0	0	0	0	0	0	0	0	0	0	0	0	0	0	0	0
ENSBTAG00000009214	35.5486	33.6588	29.3231	20.2923	23.3434	28.9375	29.0722	70.3727	16.4492	20.9744	18.7664	29.3011	28.4354	30.7555	22.2955	21.5849	9.03797	41.9062	15.4092	17.7064	49.6213	22.8237	15.0268	21.2049	17.9909	22.8431	19.9863	19.2272	35.3666	32.2819	25.6745	21.0303	13.8272	18.4656	19.3393	32.0394
ENSBTAG00000052589	0	0	0	0	0	0	0	0	0	0	0	0	0	0	0	0	0	0	0	0	0	0	0	0	0	0	0	0	0	0	0	0	0	0	0	0
ENSBTAG00000020787	13.8244	9.01574	9.29756	16.1416	19.2837	16.9634	20.7658	17.2241	13.6132	17.4787	14.9028	18.069	17.8418	13.759	22.8823	23.4895	27.9356	22.5246	21.3358	25.9694	7.75333	14.6724	17.7589	16.661	7.32964	16.4978	14.1366	21.4892	15.9992	15.6518	16.505	11.949	6.54973	15.3358	22.416	13.2577
ENSBTAG00000012837	0	0	0	0.461189	0.507466	0.498923	0	0.492117	0	0.436967	1.65586	0.488352	1.11511	5.66549	1.17345	3.17426	0	1.04765	1.18532	2.36085	3.10133	0.815132	1.36607	0	1.33266	2.53812	0.48747	0	6.73649	1.95648	0.611297	2.3898	0	1.56488	3.95576	2.20961
ENSBTAG00000049122	1.97492	3.6063	8.58237	5.53427	5.07466	7.48384	7.84487	11.8108	2.26886	13.546	4.96759	3.41847	2.78778	16.1871	8.21414	5.71366	0.821634	8.90506	12.4459	2.36085	11.63	8.15132	4.09821	4.03903	10.6613	15.2287	7.79953	0	10.9468	9.29328	3.05649	1.91184	5.82198	13.458	7.03247	6.62884
ENSBTAG00000006479	28.9655	20.4357	36.4751	20.2923	29.9405	23.4494	26.3034	20.1768	22.6886	20.1005	14.9028	21.9758	33.4534	33.9929	24.6424	26.6638	38.6168	32.4773	42.0789	27.1498	24.8107	27.7145	24.5892	26.7586	33.9829	35.5337	15.5991	17.5306	22.7357	26.9016	20.1728	28.1997	31.2931	25.0381	20.6579	20.4389
ENSBTAG00000023377	1.31661	0	0	0	0	0	0.461463	0.492117	0	0.873934	0.551954	0	0	0	0	0	0.821634	0	0	0	0	0.815132	0	0	0.666331	0	0	0	0	0.97824	1.22259	0	0	0.312976	0.439529	1.10481
ENSBTAG00000030592	0	0	0	0	0	0	0	0	0	0	0	0	0.557556	0	0	0	0	0	0	0	0	0	0	0	0	0	0	0	0	0	0	0	0	0	0	0
ENSBTAG00000023375	2.63323	1.2021	2.86079	0	2.53733	0	1.38439	2.9527	0.567215	0	0.551954	0.488352	1.11511	0	2.3469	1.2697	4.10817	4.71445	2.37064	1.18043	0.775333	0.815132	2.0491	4.03903	1.33266	0.634531	0.974941	1.13101	3.36825	0.48912	1.83389	2.3898	0	3.75571	2.63718	0
ENSBTAG00000019202	3.29153	1.2021	1.43039	2.30595	1.5224	5.98708	0.922926	0.984233	1.13443	2.6218	3.86368	3.90682	2.23022	7.2842	1.76017	3.17426	3.28654	1.57148	1.18532	5.31191	0.775333	3.26053	2.73214	1.51464	1.33266	1.90359	2.43735	1.69651	4.21031	3.42384	3.05649	0.47796	2.18324	1.2519	2.19765	1.65721
ENSBTAG00000051541	0	0	0	0	0	0	0	0	0	0	0	0	0	0	0	0	0	0	0	0	0	0	0	0	0	0	0	0	0	0	0	0	0	0	0	0
ENSBTAG00000040193	0	0	0	0	0	0	0	0	0.567215	0	0	0.488352	0	0	0	0	0	0	0	0	0	0	0	0	0	0	0	0	0	0	0	0	0	0	0.879059	0
ENSBTAG00000003718	4.60815	3.00525	0.715197	1.38357	0.507466	1.49677	4.15317	1.96847	1.13443	1.74787	1.65586	1.95341	3.34534	7.2842	6.45397	6.34851	8.21634	4.71445	4.74128	3.54128	3.10133	4.07566	2.73214	2.52439	6.66331	1.90359	0.974941	0.565505	5.05237	2.93472	3.66778	0.955921	4.36648	1.2519	3.95576	1.65721
ENSBTAG00000019129	2.63323	1.80315	2.14559	4.61189	1.5224	0.997846	1.38439	3.93693	0	2.18483	1.65586	1.95341	2.23022	2.42807	3.52035	1.90455	2.4649	0.523827	2.37064	1.77064	6.978	0.815132	4.09821	3.02927	2.66532	0	2.43735	1.69651	0	1.95648	0.611297	2.3898	0.727747	0.625952	0.879059	0.552404
ENSBTAG00000024815	9.8746	7.81364	0.715197	5.07308	9.64185	7.98277	7.38341	4.92117	5.67215	9.61327	4.41564	4.88352	2.23022	10.5216	2.3469	4.44396	7.39471	6.28593	7.70458	4.13149	7.75333	8.15132	4.78124	2.52439	5.99698	5.07625	7.79953	6.78606	7.57856	4.8912	2.44519	5.73552	7.27747	11.2671	7.91153	3.86682
ENSBTAG00000048450	0	0	0	0	0	0	0	0	0	0	0	0	0	0	0	0	0	0	0	0	0	0	0	0	0	0	0	0	0	0	0	0	0	0	0	0
ENSBTAG00000008240	1.31661	0	0	1.38357	1.01493	0	2.30732	0	1.13443	0.436967	0	0	1.11511	0	0	0.634851	0	0.523827	0	0.590213	1.55067	1.63026	0	1.00976	0	0	0	1.69651	1.68412	0.48912	6.11297	0	0	0.312976	0	1.10481
ENSBTAG00000051065	0	0	0	0	0	0	0	0	0	0	0	0	0	0	0	0	0	0	0	0	0	0	0	0	0	0	0	0	0	0	0	0	0	0	0	0
ENSBTAG00000003916	26.3323	30.6535	23.6015	23.0595	21.821	32.9289	18.4585	28.5428	20.987	21.4114	13.2469	21.4875	14.4965	28.3275	12.9079	15.8713	15.611	16.2386	18.9651	24.7889	24.8107	22.8237	20.491	17.1659	29.3186	26.0158	17.0615	17.5306	26.946	24.9451	24.4519	23.898	37.8429	18.4656	23.7346	30.3822
ENSBTAG00000053091	0	0	0	0	0	0	0	0	0	0	0	0	0	0	0	0	0	0	0	0	0	0	0	0	0	0	0	0	0	0	0	0	0	0	0	0
ENSBTAG00000004891	5.92476	2.4042	2.14559	0.922378	4.05973	4.98923	2.76878	4.92117	1.13443	3.05877	2.20782	1.95341	2.23022	5.66549	4.10707	8.88792	1.64327	2.09531	7.70458	4.13149	3.10133	2.4454	4.09821	2.01951	1.33266	6.97984	4.8747	0	0.842062	3.91296	2.44519	1.43388	0.727747	2.50381	1.75812	2.76202
ENSBTAG00000030593	21.0658	23.4409	35.0447	37.3563	44.1495	40.4128	31.841	25.0979	36.3018	51.9991	46.3642	30.7662	52.4103	29.1368	46.938	28.5683	13.1461	51.3351	32.5963	57.2506	27.1367	35.0507	25.9553	47.9635	42.6452	31.7265	27.2983	40.1508	21.8936	21.0322	22.0067	32.0233	37.8429	43.1907	39.9972	29.2774
ENSBTAG00000051752	1.31661	0	0	0	0.507466	0	0	0.492117	0.567215	0	0	0	0.557556	0	0	0	0	0.523827	0	0	0	0	0	0	0.666331	0	0	0	0	0	0	0.47796	0	0	0.879059	0
ENSBTAG00000000502	0	0	0	0	0	0	0	0	0	0	0	0	0	0	0	0	0	0	0	0	0	0	1.36607	0	0	0	0	0	0	0	0	0	0	0	0	0
ENSBTAG00000054674	0	0	0	0	0	0	0	0	0	0	0	0	0	0	0	0	0	0	0	0	0	0.815132	0	0	0.666331	0	0	0	0	0	0	0	0	0	0	0
ENSBTAG00000052583	0	1.2021	1.43039	0	0	0	0.461463	0	0	0	1.65586	0.488352	2.23022	2.42807	1.76017	0.634851	0	0.523827	0.59266	1.18043	0.775333	1.63026	0	0.504879	0.666331	1.26906	0.48747	0.565505	0	0	0.611297	0	0	1.56488	0	0
ENSBTAG00000009942	28.9655	36.063	35.7599	33.6668	32.9853	34.9246	32.3024	27.5585	32.8985	35.3943	28.1497	26.8594	36.2411	25.09	38.1371	22.8546	35.3303	39.287	18.3725	34.2323	13.956	19.5632	25.2723	29.283	44.6442	26.6503	39.9726	33.3648	12.6309	22.0104	18.3389	33.9352	31.2931	39.122	27.6903	22.0961
ENSBTAG00000054477	1.97492	0.601049	0	1.38357	0.507466	1.49677	4.61463	0.984233	3.97051	2.18483	0.551954	0.976704	12.8238	2.42807	10.561	9.52277	13.9678	4.19062	8.8899	14.7553	4.652	1.63026	7.51338	6.56342	0	0	1.94988	0.565505	0.842062	0	0	0	0	1.2519	2.63718	0.552404
ENSBTAG00000049193	0	0	0	0	0	0	0	0	0	0	0	0	0	0	0	0	0	0	0	0	0	0	0	0	0	0	0	0	0	0	0	0	0	0	0	0
ENSBTAG00000030581	11.1912	12.622	25.7471	17.9864	18.2688	18.9591	23.5346	12.3029	19.2853	10.4872	14.9028	17.0923	19.5145	21.8526	12.3212	17.7758	27.9356	15.191	19.5578	21.8379	29.4627	44.0171	23.2232	13.1268	24.6542	31.7265	16.574	18.6617	19.3674	17.6083	23.8406	22.9421	13.8272	20.3434	25.9322	13.2577
ENSBTAG00000021158	33.5736	21.0367	28.6079	20.7535	22.3285	24.4472	41.9931	26.5743	32.8985	30.5877	25.9419	24.4176	35.126	15.3778	19.9486	25.3941	24.649	27.239	20.7431	37.1834	13.956	15.4875	25.2723	41.9049	36.6482	27.2848	20.9612	26.5787	12.6309	12.7171	15.8937	31.5454	31.2931	28.1678	26.3718	27.0678
ENSBTAG00000012798	0	0	0	0	0	0.997846	0.922926	0	0	0.436967	0	0	0	0	0	0	0	0	0	0	0	0.815132	0	0	0	0.634531	0	0.565505	0	0	0	0	0.727747	0.312976	0.439529	1.10481
ENSBTAG00000052043	0	0	0	0	0	0	0	0	0	0	0	0	0	0	0	0	0	0	0	0	0	0	0	0	0	0	0	0	0	0	0	0	0	0	0	0
ENSBTAG00000047978	0	0	0	0	0	0	0	0	0	0	0	0	0	0	0	0	0	0	0	0	0	0	0	0	0	0	0	0	0	0	0	0	0	0	0	0
ENSBTAG00000013806	4.60815	3.00525	2.14559	1.84476	1.5224	0.498923	0.922926	1.47635	1.13443	2.6218	3.86368	1.46506	2.78778	1.61871	4.6938	3.17426	2.4649	0.523827	2.37064	2.36085	4.652	2.4454	2.73214	1.51464	2.66532	0	0.974941	0.565505	0	2.93472	0	0.955921	0.727747	3.12976	0.439529	1.65721
ENSBTAG00000046385	7.89968	10.2178	7.15197	6.45665	3.04479	10.4774	8.30634	9.35021	10.2099	6.99147	8.27932	3.90682	2.78778	8.90291	8.21414	2.53941	5.75144	2.61914	10.0752	5.31191	5.42733	14.6724	6.83034	10.6025	9.99496	5.71078	8.287	6.22055	7.57856	9.7824	7.33557	6.21349	8.00522	6.88547	6.59294	11.0481
ENSBTAG00000004061	0	0	0	0	0	0	0	0	0	0	0	0	0	0	0	0	0	0	0	0	0	0	0	0	0	0	0	0	0	0	0	0	0	0	0	0
ENSBTAG00000000746	10.5329	9.01574	13.5887	7.84022	12.1792	5.98708	13.3824	7.87386	9.64266	15.2938	3.86368	12.6972	6.13311	11.331	13.4947	9.52277	8.21634	11.0004	10.6679	4.7217	21.7093	17.1178	14.3437	6.05854	15.9919	14.5942	12.1868	4.52404	38.7348	18.5866	48.9038	14.3388	14.5549	9.38928	13.6254	13.2577
ENSBTAG00000000752	26.9906	16.2283	35.7599	35.5116	21.821	34.4257	23.5346	25.5901	28.928	27.9659	32.0134	34.673	24.5325	30.7555	26.9893	23.4895	18.0759	13.0957	26.6697	27.74	19.3833	22.8237	17.7589	16.661	21.3226	20.9395	34.6104	31.1028	19.3674	19.5648	15.8937	32.0233	40.0261	31.2976	26.8113	36.4586
ENSBTAG00000047076	0	0	0	0	0	0	0	0	0	0	0	0	0	0	0	0	0	0	0	0	0	0	0	0	0	0	0	0	0	0	0	0	0	0	0	0
ENSBTAG00000049158	2.63323	0.601049	2.14559	1.84476	3.55226	3.99138	9.22926	2.9527	3.40329	2.6218	2.75977	1.95341	4.46045	1.61871	1.17345	3.17426	1.64327	3.66679	1.77798	2.36085	4.652	2.4454	1.36607	2.01951	5.33065	5.71078	3.41229	5.08954	4.21031	2.4456	3.05649	4.30164	2.91099	2.50381	2.63718	2.76202
ENSBTAG00000055206	0	0	0	0	0	0	0	0	0	0	0	0	0	0	0	0	0	0	0	0	0	0	0	0	0	0	0	0	0	0	0	0	0	0	0	0
ENSBTAG00000004538	0	0	0	0	0	0	0	0	0	0	0	0	0	0	0	0	0	0	0	0	0	0	0	0	0	0	0	0	0	0	0	0	0	0	0	0
ENSBTAG00000040393	0	0	0	0	0	0	0	0	0	0	0	0	0	0	0	0	0	0	0	0	0	0	0	0	0	0	0	0	0	0	0	0	0	0	0	0
ENSBTAG00000051758	0	0	0	0.461189	0	0	0	0	0	0	0	0	0	0	0	0	0	0	0	0	0	0	0	0	0	0	0	0	0	0	0.611297	0	0	0	0	0
ENSBTAG00000048736	1.97492	1.2021	0.715197	0	0.507466	0.997846	0.461463	0.984233	0.567215	0.873934	0.551954	1.46506	0.557556	3.23742	1.76017	0	1.64327	0.523827	2.37064	1.18043	3.87667	6.52105	0	0	1.33266	2.53812	0	0.565505	6.73649	3.91296	3.66778	3.82368	0.727747	0.312976	1.75812	2.76202
ENSBTAG00000047651	0	0	0	0	0	0	0	0	0	0	0	0	0	0	0	0	0	0	0	0	0.775333	0	0	0	0	0	0	0	0	0	0	0	0	0	0	0
ENSBTAG00000049102	0	0	0	0	0	0	0	0	0	0	0	0	0	0	0	0.634851	0	0	0	0	0	0	0	0	0	0	0	0	0	0	0	0	0	0	0	0
ENSBTAG00000012023	0	0	0	0	0	0	0	0	0	0	0	0	0	0	0	0	0	0	0	0	0	0	0	0	0	0	0	0	0	0	0	0	0	0	0	0
ENSBTAG00000053325	0	0	0	0	0	0	0	0	0	0	0	0	0	0	0	0	0	0	0	0	0	0	0	0	0	0	0	0	0	0	0	0	0	0	0	0
ENSBTAG00000049601	0	0	0	0	0	0	0	0	0	0	0	0	0	0	0	0	0	0	0	0	0	0	0	0	0	0	0	0	0	0	0	0	0	0	0	0
ENSBTAG00000037965	0	0	0	0	0	0	0	0	0	0	0	0	0	0	0	0	0	0	0	0	0	0	0	0	0	0	0	0	0	0	0	0	0	0	0	0
ENSBTAG00000050787	0	0	0	0	0	0	0	0	0	0	0	0	0	0	0	0	0	0	0	0	0	0	0	0	0	0	0	0	0	0	0	0	0	0	0	0
ENSBTAG00000012867	16.4577	12.622	8.58237	8.3014	9.13438	11.4752	7.84487	7.87386	11.3443	9.1763	10.4871	12.2088	3.90289	19.4245	4.10707	3.80911	8.21634	5.7621	5.33394	5.90213	21.7093	9.78158	6.83034	5.55367	14.6593	13.3251	7.31206	13.0066	14.315	4.8912	10.3921	10.5151	13.0995	7.8244	10.1092	8.28605
ENSBTAG00000002896	7.89968	10.2178	10.0128	6.45665	3.04479	9.47954	11.5366	5.9054	9.07545	7.42844	5.51954	7.32528	7.80578	5.66549	5.86724	4.44396	1.64327	1.04765	4.74128	2.36085	3.10133	8.96645	4.09821	3.02927	8.6623	5.71078	11.6993	5.08954	4.21031	5.86944	6.72427	8.60329	13.0995	8.13738	6.15341	6.07644
ENSBTAG00000043742	0.658307	0	0.715197	0	0	1.99569	0.461463	0.492117	0	0	1.10391	0	0	0.809356	0.586724	0.634851	2.4649	0	1.18532	0.590213	0	0	0	0.504879	0	0	0	0.565505	0	0	0	0	0.727747	0.312976	0.879059	1.10481
ENSBTAG00000049543	0	0	0	0	0	0	0	0	0	0.436967	0.551954	0	0	0.809356	0	0	0	0	0	0	0	0	0	0	0	0	0	0	0	0	0	0	0	0	0	0
ENSBTAG00000016954	0	1.2021	0.715197	1.38357	3.55226	1.49677	1.38439	0.492117	1.70165	0.873934	1.10391	2.44176	8.36334	0.809356	3.52035	8.25307	3.28654	5.7621	5.33394	5.31191	0.775333	3.26053	4.78124	4.03903	1.99899	0.634531	1.94988	1.13101	0.842062	0.97824	0.611297	1.43388	1.45549	3.75571	3.0767	0.552404
ENSBTAG00000012497	44.7649	27.0472	42.1966	34.5892	40.5973	34.4257	34.6097	38.8772	41.9739	34.5204	32.0134	33.2079	83.6334	31.5649	79.2078	63.4851	86.2716	81.7171	77.6385	53.7093	34.1147	32.6053	84.6963	102.995	39.3135	30.4575	38.9976	44.1094	27.788	39.1296	36.0665	36.325	27.6544	43.8166	37.7995	37.5634
ENSBTAG00000049541	0	0	0	0	0	0	0	0	0	0	0	0	0	0	0	0	0	0	0	0	0	0	0	0	0	0	0	0	0	0	0	0	0	0	0	0
ENSBTAG00000005219	3.29153	2.4042	2.86079	0.461189	1.01493	0	4.15317	1.96847	3.40329	0.436967	1.10391	1.95341	0.557556	8.90291	1.76017	2.53941	0.821634	2.09531	1.77798	3.54128	27.912	5.70592	2.73214	6.05854	0.666331	6.34531	1.46241	0.565505	7.57856	2.4456	6.11297	3.34572	2.18324	1.87786	3.0767	4.41923
ENSBTAG00000050901	0	0	0	0	0	0	0	0	0	0	0	0	0	0	0	0	0	0	0	0	0	0	0	0	0	0	0	0	0	0	0	0	0	0	0	0
ENSBTAG00000053288	0	0.601049	0	0	0.507466	0	0	0	0	0	0	0	0	0	0.586724	0	0	0	0	0	0	0.815132	1.36607	0	0	0	0	0.565505	0	0	0	0.47796	0	0	0	0
ENSBTAG00000054028	0	0	0	0	0	0	0	0	0	0.436967	0	0.488352	0	0	0	0	0	0	0	0	0	0	0	0	0	0	0.48747	0	0.842062	0	0	0	0	0.312976	0	0.552404
ENSBTAG00000040386	0	0	0	0	0	0	0	0	0	0	0	0	0	0	0	0	0	0	0	0	0	0	0	0	0	0	0	0	0	0	0	0	0	0	0	0
ENSBTAG00000000185	0.658307	0	0	0	0	0	0	0	0	0	0	0	0.557556	0	0	0	0	0	0	0	0	0	0	0	0	0	0	0	0	0	0	0	0	0	0	0
ENSBTAG00000049868	0	0	0	0	0	0	0	0	0	0	0	0	0	0	0	0	0	0	0	0	0	0	0	0	0	0	0	0	0	0	0	0	0	0	0	0
ENSBTAG00000000501	0	0.601049	0.715197	0.461189	0.507466	0	0	0	0	0	0	0	0	0	0.586724	0.634851	0.821634	1.04765	0	0	1.55067	0	0.683034	1.00976	0	0.634531	0.974941	0	1.68412	2.4456	9.16946	0.955921	1.45549	1.2519	0.439529	0
ENSBTAG00000045525	0	0	0	0	0	0	0	0	0	0	0	0	0	0	0	0	0	0	0	0	0	0	0	0	0	0	0	0	0	0	0	0	0	0	0	0
ENSBTAG00000046978	0	0	0	0	0	0	0	0	0	0	0	0	0	0	0	0	0	0	0	0	0	0	0	0	0	0	0	0	0	0	0	0	0	0	0	0
ENSBTAG00000054281	0	0	0	0	0	0	0	0	0	0	0	0	0	0	0	0	0	0	0	0	0	0	0	0	0	0	0	0	0	0	0	0	0	0	0	0
ENSBTAG00000018697	17.116	13.2231	18.5951	10.1462	15.7314	20.4558	26.3034	13.7793	19.2853	13.9829	14.3508	17.0923	25.09	28.3275	24.6424	33.0123	21.3625	21.4769	22.5211	21.8379	20.1587	17.9329	21.1741	22.7195	27.3196	15.2287	14.6241	22.6202	15.1571	17.1192	11.0034	17.6845	21.1047	17.8396	19.7788	13.8101
ENSBTAG00000006439	23.699	22.2388	20.0255	21.6759	25.8808	18.9591	27.6878	25.0979	21.5542	20.9744	27.0458	14.1622	20.6296	20.2339	17.015	19.0455	23.8274	20.9531	20.7431	23.0183	23.26	32.6053	32.7857	18.6805	28.6522	27.2848	24.3735	18.0962	21.0515	30.3254	26.2858	18.6405	31.2931	30.0457	18.0207	25.963
ENSBTAG00000048038	0	0	0	0	0	0	0	0	0	0	0	0	0	0	0	0	0	0	0	0	0	0	0	0	0	0	0	0	0	0	0	0	0	0	0	0
ENSBTAG00000053537	2.63323	0	1.43039	3.22832	0.507466	0.997846	0	0	0	0	0	1.95341	0	4.04678	0.586724	0	0	2.09531	0	0	0	0	0	0	0.666331	0	0	0	0	0	6.72427	0	0	0	4.83482	1.10481
ENSBTAG00000051458	0	0	0	0.461189	0	0	0	0	0	0	0	0	0	0	0	0.634851	0	0	0	0	0	0	0	0	0	0	0	0	0	0	0	0	0	0	0	0
ENSBTAG00000019338	9.8746	22.8399	11.4432	11.5297	8.62692	16.9634	9.69073	25.5901	9.07545	10.9242	16.0067	13.6739	12.8238	12.1403	13.4947	16.5061	14.7894	25.6675	26.077	8.26298	28.6873	8.15132	23.9062	12.622	2.66532	9.51796	9.74941	12.4411	20.2095	20.543	29.9536	4.7796	5.09423	14.7099	14.944	12.1529
ENSBTAG00000043696	0	0	0	0	0	0	0	0	0	0	0	0	0	0	0	0	0	0	0	0	0	0	0	0	0	0	0	0	0	0	0	0	0	0	0	0
ENSBTAG00000054161	0	0	0	0	0	0	0	0	0	0	0	0	0	0	0	0	0	0	0	0	0	0	0	0	0	0	0	0	0	0	0	0	0	0	0	0
ENSBTAG00000035018	0	0	0	0	0	0	0	0	0	0	0	0	0	0	0	0	0	0	0.59266	1.77064	0	0	0	0	0	0	0	0	0	0	0	0	0	0	0	0
ENSBTAG00000051018	0	0	0	0	0	0	0	0.492117	0	0	0	0	0	0	0	0	0	0	0	0	0	0	2.0491	0	0	0	0	0	0	0	0	0.47796	0	0.312976	0	0
ENSBTAG00000002615	0.658307	0.601049	0.715197	0.461189	0	0	0.922926	0.984233	0	0.436967	0	0.488352	0	0	2.3469	0	3.28654	0.523827	2.9633	0	0	0	0.683034	0	0	0	0	0	2.52619	0.97824	3.66778	0	2.18324	0	0.439529	0
ENSBTAG00000051093	0	0	0	0	0	0	0	0	0	0	0	0	0	0	0	0	0	0	0	0	0	0	0	0	0	0	0	0	0	0	0	0	0	0	0	0
ENSBTAG00000019552	0.658307	6.01049	1.43039	2.30595	4.56719	1.99569	2.76878	2.9527	3.97051	3.05877	2.20782	0.488352	11.7087	5.66549	12.9079	11.4273	14.7894	15.7148	17.7798	6.49234	3.87667	7.33619	8.87945	16.1561	2.66532	2.53812	3.41229	3.95853	5.89443	0.97824	3.05649	2.86776	5.09423	2.50381	3.95576	2.20961
ENSBTAG00000019553	0	0	0	0	0	0	0	0	0	0	0	0	0	0	0	0	0	0	0	0	0	0	0	0	0	0	0	0	0	0	0	0	0	0	0	0
ENSBTAG00000047757	0	0	0	0	0	0	0	0	0	0	0	0	0	0	0	0	0	0	0	0	0	0	0	0	0	0	0	0	0	0	0	0	0	0	0	0
ENSBTAG00000001007	0	1.2021	0	0	0	0	0.461463	0.492117	0	0	0	0.488352	0	0	0	0.634851	0.821634	0	0	0	0.775333	0	0	0	0.666331	0	0	0.565505	1.68412	0.48912	1.22259	0	0.727747	0.625952	0.439529	0
ENSBTAG00000046037	1.31661	0.601049	0	2.76713	1.5224	0.498923	0.461463	0.984233	3.40329	1.74787	1.65586	2.93011	25.09	0.809356	19.9486	20.9501	13.9678	21.4769	29.0403	4.13149	0	0.815132	12.2946	14.1366	0	0	1.46241	1.69651	1.68412	0.48912	0.611297	0.47796	0	0.312976	1.31859	0
ENSBTAG00000047169	27.6489	37.8661	37.9055	28.1325	40.5973	37.9181	34.1483	47.2432	36.869	33.2095	38.0849	27.8361	23.9749	25.09	41.6574	29.2032	24.649	24.0961	30.2257	33.0519	34.1147	32.6053	29.3705	21.2049	53.9728	41.2445	43.8723	41.8474	26.946	34.7275	25.6745	49.2299	58.9475	37.5571	34.7228	54.6879
ENSBTAG00000045779	23.699	15.6273	10.0128	21.2147	18.7762	18.4601	12.4595	22.6374	22.6886	18.3526	22.0782	20.0224	31.7807	15.3778	20.5354	24.1244	26.2923	30.9058	26.077	27.1498	13.956	13.0421	33.4687	28.7781	13.3266	17.1323	24.3735	20.3582	8.42062	17.6083	9.78076	11.471	12.3717	21.5953	13.1859	11.6005
ENSBTAG00000045744	11.1912	22.2388	17.1647	14.2969	13.7016	20.4558	14.7668	18.2083	16.4492	15.2938	18.7664	12.6972	16.1691	12.9497	17.015	9.52277	12.3245	12.5719	13.0385	17.7064	10.0793	7.33619	19.808	19.6903	21.3226	15.8633	14.1366	16.9651	6.73649	15.6518	11.0034	19.1184	31.2931	20.9694	20.2183	22.0961
ENSBTAG00000004291	91.5046	72.1259	81.5325	97.7721	93.3737	87.8104	114.904	95.4706	121.951	99.1915	119.222	103.531	113.184	88.2198	99.7432	79.9913	78.0552	102.67	74.0825	145.192	37.216	82.3283	75.8168	135.812	104.614	109.139	99.9314	96.1358	72.4173	90.9763	73.967	99.4158	131.722	103.908	121.31	100.537
ENSBTAG00000042450	0	0	0	0	0	0	0	0	0	0	0	0	0	0	0	0	0	0	0	0	0	0	0	0	0	0	0	0	0	0	0	0	0	0	0	0
ENSBTAG00000046012	0	0	0	0	0	0	0	0	0	0	0	0	0	0	0	0	0	0	0	0	0	0	0	0	0	0	0	0	0	0	0	0	0	0	0	0
ENSBTAG00000049833	555.611	331.779	319.693	566.34	612.004	516.385	552.833	421.252	495.746	538.78	506.694	467.841	1494.81	516.369	1195.16	1302.71	895.581	1335.24	909.141	1278.99	519.473	359.473	770.463	1333.89	411.126	491.761	651.748	503.299	398.295	451.947	526.938	524.323	336.219	695.746	566.993	429.77
ENSBTAG00000051595	0	0	0	0	0	0	0	0	0	0	0	0	0	0	0	0	0	0	0	0	0	0	0	0	0	0	0	0	0	0	0	0	0	0	0	0
ENSBTAG00000043128	0	0	0	0.461189	0	0.498923	0.922926	0	0	0	0	0	0	0	0.586724	0	0	0.523827	0	0	0	0	0	0	0.666331	0	0	0	0	0	0	0	0	0	0	1.10481
ENSBTAG00000053038	0	0	0	0	0	0	0	0	0	0	0	0	0	0	0	0	0	0	0	0	0	0	0	0	0	0	0	0	0	0	0	0	0	0	0	0
ENSBTAG00000035615	77.0219	81.7427	87.9693	75.1738	52.7764	61.8664	69.2195	59.054	74.8724	77.7801	68.4423	66.4159	70.8096	63.9391	49.2849	50.1533	50.1197	58.1448	64.6	55.48	86.062	54.6138	51.2276	43.4196	56.6381	65.9912	62.8837	57.116	74.1014	67.4986	49.5151	63.5687	56.7643	59.4654	65.0503	69.0504
ENSBTAG00000047098	0	0	0	0	0	0	0	0	0	0	0	0	0	0	0	0	0	0	0	0	0	0	0	0	0	0	0.48747	0	0	0	0	0	0	0	0	0
ENSBTAG00000006034	4.60815	3.00525	4.29118	4.61189	6.08959	5.48815	5.07609	2.9527	7.94102	4.80664	6.62345	5.86023	4.46045	2.42807	7.62742	3.17426	1.64327	1.04765	1.18532	2.95106	0	1.63026	4.09821	3.02927	1.99899	3.17265	3.41229	6.22055	3.36825	4.8912	4.27908	4.7796	1.45549	4.06869	6.15341	2.20961
ENSBTAG00000006033	23.699	10.2178	10.728	33.2056	28.4181	23.4494	18.92	21.161	30.6296	25.3441	29.8055	22.9526	92.5543	38.0397	76.2742	109.829	87.0932	120.48	91.2697	74.3668	35.6653	16.3026	75.1338	125.715	9.32863	19.0359	19.0113	20.3582	14.315	22.4995	22.618	16.7286	5.82198	32.5495	25.4927	13.8101
ENSBTAG00000010881	0	0.601049	0	0	0	0	0.461463	0	0.567215	0	0	0	0	1.61871	1.17345	0	0	0	0	0.590213	0.775333	0	0.683034	0.504879	0	0	0	0	0	0	0	0	0	0	0.439529	0
ENSBTAG00000010884	46.7398	48.084	56.5006	45.1965	51.254	42.9074	49.3766	48.2274	45.3772	50.2512	51.8837	55.6721	38.4714	49.3707	38.1371	34.9168	32.8654	51.3351	33.189	53.7093	44.9693	39.1263	38.933	30.7976	42.6452	61.5495	51.6719	51.4609	50.5237	44.999	53.7942	38.7148	48.7591	49.1372	41.7553	40.3255
ENSBTAG00000051760	0	0	0	0	0	0	0	0	0	0	0.551954	0	0	0	0	0.634851	0	0	0.59266	0	0	0	0	0	0	0	0	0	0	0	0	0	0	0	0	0
ENSBTAG00000006252	0	0	0	0	0	0.498923	0	0	0	0	0	0	0	0	0	0	0	0	0	0	0	0	0	0	0	0	0	0	0	0	0	0	0	0	0	0
ENSBTAG00000052996	0	0	0	0	0.507466	0.498923	0	0	0	0	0	0	0	0	0	0	0	0	0	0	0	0	0.683034	0	0	0	0	0	0	0	0	0	0	0	0.439529	0
ENSBTAG00000017184	34.232	36.063	35.7599	35.0504	34.0002	23.4494	29.5336	29.0349	36.3018	32.3355	30.3575	26.371	57.4283	25.8994	49.2849	46.3441	41.0817	48.1921	46.8202	44.8562	27.912	24.454	34.8348	48.9732	25.9869	24.1122	21.9362	29.9718	36.2087	27.8798	26.8971	33.9352	25.4712	34.7403	33.4042	25.963
ENSBTAG00000017187	0	0.601049	0	0	0	0	0	0	0	0	0	0	0	0	0	0	0	0	0	0	0	0	0	0	0	0	0	0	0	0	0	0	0	0	0.439529	0
ENSBTAG00000008920	0	0	0	0	0	0	0	0	0	0	0	0	0	0	0	0	0	0	0	0	0	0	0	0	0	0	0	0	0	0	0	0	0	0	0	0
ENSBTAG00000007399	75.047	97.37	60.0766	72.4067	84.7468	91.3029	75.68	109.742	71.4691	83.4607	94.3842	83.9966	171.727	91.4572	189.512	144.111	119.137	184.911	161.204	131.617	122.503	101.891	134.558	119.151	61.3024	49.4934	90.182	67.8606	69.8911	80.2157	83.7477	61.6569	45.8481	86.3814	72.5223	68.498
ENSBTAG00000018569	14.4827	12.021	14.3039	10.1462	13.1941	9.97846	13.8439	18.2083	11.3443	10.9242	14.9028	10.2554	11.7087	11.331	9.38759	17.141	13.1461	15.191	18.3725	15.3455	9.304	14.6724	20.491	16.661	15.3256	10.1525	12.6742	11.3101	9.26268	13.6954	9.78076	10.0372	10.9162	12.519	14.944	9.39086
ENSBTAG00000052761	0	0	0	0	0	0	0	0	0	0	0	0	0	0	0	0	0	0	0	0	0	0	0	0	0	0	0	0	0	0	0	0	0	0	0	0
ENSBTAG00000034992	35.5486	67.9186	40.051	40.1235	39.5823	35.9225	38.7629	39.8614	41.9739	35.8313	41.9485	41.9983	41.2591	38.0397	35.2035	36.8214	38.6168	37.1917	31.411	38.954	68.2293	27.7145	30.7366	33.8269	25.3206	32.3611	38.5102	42.9784	27.788	39.1296	31.1762	39.1928	56.7643	39.748	32.0856	30.3822
ENSBTAG00000021410	3.94984	2.4042	0.715197	7.84022	5.07466	3.49246	3.6917	8.36598	7.94102	5.2436	8.83127	8.79034	10.5936	1.61871	11.1478	7.61822	9.03797	9.95272	3.55596	7.08255	6.20267	0.815132	9.56248	8.58294	2.66532	1.90359	7.31206	3.95853	2.52619	5.38032	2.44519	3.34572	3.63874	4.06869	2.19765	3.31442
ENSBTAG00000038497	0	0	0	0	0	0	0	0	0	0	0	0	0	0	0	0	0	0	0	0	0	0	0	0	0	0	0	0	0	0	0	0	0	0	0	0
ENSBTAG00000049471	0	0	0	0	0	0	0	0	0	0	0	0	0	0	0	0	0	0	0	0	0	0	0	0	0	0	0	0	0	0	0	0	0	0	0	0
ENSBTAG00000050820	0	0	0	0	0	0	0	0	0	0	0	0	0	0	0	0	0	0	0	0	0	0	0	0	0	0	0	0	0	0	0	0	0	0	0	0
ENSBTAG00000011833	0.658307	0	0.715197	0	0	0	0	0	0	0	0	0.488352	0	0	0.586724	0.634851	0	0	0.59266	0	0	0	0	0	0	0	0	0.565505	0.842062	0	0.611297	0.955921	0	0	0.879059	0.552404
ENSBTAG00000008388	248.182	227.798	233.869	251.348	237.494	223.019	259.342	232.279	234.26	256.937	226.853	245.641	183.436	233.094	229.409	228.546	262.923	185.959	233.508	186.507	188.406	311.38	206.959	167.115	233.882	247.467	222.774	226.202	208.831	187.333	216.399	200.743	217.596	251.32	282.617	213.78
ENSBTAG00000051114	0	0	0	0	0	0	0.461463	0	0	0	0	0.976704	0	0	0	0	0	0	0	0	0	0	0	0	0	0	0	0	0	0	0	0.47796	0	0.312976	0	0
ENSBTAG00000040350	6.58307	6.01049	2.14559	2.76713	4.56719	0.997846	5.07609	3.44482	5.67215	3.9327	1.65586	6.34858	5.57556	4.85613	4.6938	1.90455	7.39471	2.61914	1.77798	3.54128	8.52867	6.52105	2.73214	7.57318	5.33065	3.80718	4.8747	2.82752	5.89443	2.93472	4.89038	2.86776	4.36648	4.38166	5.27435	2.76202
ENSBTAG00000043402	0	0	0	0	0	0	0	0	0	0	0	0	0	0	0	0	0	0	0	0	0	0	0	0	0	0	0	0	0	0	0	0	0	0	0	0
ENSBTAG00000053617	0	0	0	0	0	0	0	0	0	0	0	0	0	0	0	0	0	0	0	0	0	0	0	0	0	0	0	0	0	0	0	0	0	0	0	0
ENSBTAG00000009121	142.194	134.635	147.331	132.361	158.837	120.24	134.286	114.663	152.014	152.938	136.333	141.134	114.299	136.781	123.799	118.082	118.315	101.622	98.9742	142.831	124.829	149.984	120.214	129.754	157.92	158.633	138.929	153.817	118.731	127.171	122.871	155.815	132.45	139.587	158.231	169.035
ENSBTAG00000052925	0	0	0	0	0	0	0	0	0	0	0	0	0	0	0	0	0	0	0	0	0	0	0	0	0	0	0	0	0	0	0	0	0	0	0	0
ENSBTAG00000045715	0	0	0	0	0	0	0	0	0	0	0	0	0	0.809356	0	0	0	0	0	0	0	0	0	0	0	0	0	0	0	0	0	0	0	0	0	0
ENSBTAG00000026067	4.60815	3.6063	2.14559	5.53427	7.61199	2.49461	2.76878	1.47635	6.80658	5.68057	2.75977	4.39517	11.7087	12.1403	22.8823	22.8546	23.8274	18.334	15.4092	12.3945	1.55067	4.89079	28.6874	37.361	5.99698	6.34531	2.92482	3.95853	3.36825	3.42384	4.27908	7.64737	5.09423	3.75571	5.71388	3.31442
ENSBTAG00000018819	1.31661	0.601049	1.43039	0	1.01493	0	0.461463	0	3.40329	0.436967	0.551954	0.488352	1.67267	0.809356	3.52035	3.17426	3.28654	0.523827	0.59266	2.95106	0.775333	1.63026	1.36607	2.01951	0.666331	0.634531	2.92482	0.565505	2.52619	1.95648	6.72427	0.955921	0	1.56488	0.439529	0.552404
ENSBTAG00000053513	0	0	0	0	0	0	0	0	0	0	0	0	0	0	0	0	0	0	0	0	0	0	0	0	0	0	0	0	0	0	0	0	0	0	0	0
ENSBTAG00000044803	0	0	0	0	0	0	0	0	0	0	0	0	0	0	0	0	0	0	0	0	0	0	0	0	0	0	0	0	0	0	0	0	0	0	0	0
ENSBTAG00000046796	0	0	0	0	0	0	0	0	0	0	0	0	0	0	0	0	0	0	0	0	0	0	0	0	0	0	0	0	0	0	0	0	0	0	0	0
ENSBTAG00000022399	0	0	0	0	0	0	0	0	0	0	0	0	0	0	0	0	0	0	0	0	0	0	0	0	0	0	0	0	0	0	0	0	0	0	0	0
ENSBTAG00000054321	0	0	0	0	0	0	0	0	0	0	0	0	0	0	0	0	0	0	0	0	0	0	0	0	0	0	0	0	0	0	0	0	0	0	0	0
ENSBTAG00000054511	0	0	0	0	0	0	0	0	0	0	0	0	0	0	0	0	0	0	0	0	0	0	0	0	0	0	0	0	0	0	0	0	0	0	0	0
ENSBTAG00000008763	0	0	0	0	0	0	0	0	0	0	0	0	0	0	0	0	0	0	0	0	0	0	0	0	0	0	0	0	0	0	0	0	0	0	0	0
ENSBTAG00000043523	0	0	0	0	0	0	0	0	0	0	0	0	0	0	0	0	0	0	0	0	0	0	0	0	0	0	0	0	0	0	0	0	0	0	0	0
ENSBTAG00000000154	0	0	0	0	0	0	0	0	0	0	0	0	0	0	0	0	0	0	0	0	0	0	0	0	0	0	0	0	0	0	0	0	0	0	0	0
ENSBTAG00000047701	0	0	0	0	0	0	0	0	0	0	0	0	0	0	0	0	0	0	0	0	0	0	0	0	0	0	0	0	0	0	0	0	0	0	0	0
ENSBTAG00000002292	30.9404	35.4619	37.1903	34.128	42.6271	33.9268	43.839	22.6374	35.7346	27.5289	40.8446	37.6031	20.072	52.6081	37.5504	31.7426	41.0817	43.4777	42.6715	22.4281	60.476	45.6474	47.1294	40.3903	32.6502	36.1683	29.2482	46.9369	52.2078	52.825	64.1862	32.9793	28.3822	33.8014	46.1506	34.249
ENSBTAG00000044746	0	0	0	0	0	0	0	0	0	0	0	0	0	0	0	0	0	0	0	0	0	0	0	0	0	0	0	0	0	0	0	0	0	0	0	0
ENSBTAG00000018247	5.92476	4.20735	0.715197	4.61189	2.02986	0.498923	2.76878	3.44482	2.83608	3.49573	4.41564	3.41847	6.13311	7.2842	11.1478	13.3319	13.9678	16.2386	13.6312	6.49234	7.75333	4.07566	6.83034	14.1366	1.99899	3.17265	5.36217	3.95853	3.36825	1.95648	4.27908	2.86776	5.82198	5.94654	3.0767	3.86682
ENSBTAG00000053073	0	0	0	0	0	0	0	0	0	0	0	0	0	0	0	0	0	0	0	0	0	0	0	0	0	0	0	0	0	0	0	0	0	0	0	0
ENSBTAG00000049022	0	0	0	0	0	0	0	0	0	0	0	0	0	0	0	0	0	0	0	0	0	0	0	0	0	0	0	0	0	0	0	0	0	0	0	0
ENSBTAG00000019993	0	0	0	0	0	0	0	0	0	0	0	0	0	0	0	0	0	0	0	0	0	0	0	0	0	0	0	0	0	0	0	0	0	0	0	0
ENSBTAG00000010345	0.658307	0.601049	0	0	1.01493	1.49677	0.922926	0	0	3.05877	0	0.976704	0	0	2.3469	0	0.821634	0	0	1.77064	0.775333	0	0	0	0	0	0.974941	0.565505	8.42062	6.84768	31.7875	0.47796	1.45549	1.56488	1.31859	0.552404
ENSBTAG00000026011	0	0	0	0.461189	0	0	0	0	0	0	0	0	0	0	0	0	0	0	0	0	0	0	0	0	0	0	0	0	0	0	0	0	0	0	0	0
ENSBTAG00000002041	11.1912	9.01574	8.58237	9.22378	12.6866	8.98061	6.46048	8.36598	9.07545	8.30237	8.27932	11.7205	20.6296	4.85613	7.62742	8.25307	2.4649	16.2386	8.29724	11.214	3.10133	5.70592	10.2455	17.6708	5.99698	6.97984	6.33712	10.1791	5.05237	5.38032	6.72427	10.0372	18.1937	7.8244	7.91153	8.83846
ENSBTAG00000015354	15.1411	10.8189	10.0128	14.7581	12.6866	17.4623	11.0751	18.2083	11.9115	12.672	18.7664	10.2554	12.8238	8.09356	11.7345	9.52277	3.28654	11.5242	14.8165	15.3455	14.7313	8.15132	10.9286	9.08782	11.994	4.44172	14.6241	13.0066	23.5777	15.1627	22.618	8.60329	8.00522	15.9618	17.1416	9.94326
ENSBTAG00000046395	0	0	0	0	0	0	0	0	0	0	0	0	0	0	0	0	0	0	0	0	0	0	0	0	0	0	0	0	0	0	0	0	0	0	0	0
ENSBTAG00000013671	64.5141	68.5196	70.8045	67.7948	79.6721	65.8578	67.3736	72.8332	91.3217	70.3517	66.7865	74.2295	74.7125	38.0397	62.7795	62.8503	54.2278	81.1932	52.1541	93.2536	51.9473	63.5803	67.6204	100.976	82.625	91.3724	77.9953	78.6052	60.6284	69.455	88.6381	84.599	85.1465	85.7554	80.4339	79.5461
ENSBTAG00000004962	1.31661	3.6063	3.57599	1.38357	3.55226	1.49677	2.30732	0.984233	1.70165	2.6218	1.65586	1.46506	0.557556	0	1.17345	1.2697	0.821634	2.09531	2.37064	1.18043	1.55067	1.63026	0.683034	3.02927	4.66431	1.90359	0.974941	1.69651	2.52619	0.97824	2.44519	2.3898	1.45549	1.87786	2.63718	2.20961
ENSBTAG00000019061	6.58307	14.4252	9.29756	10.1462	7.61199	12.972	4.61463	14.2714	6.80658	5.2436	12.695	8.79034	10.036	8.09356	2.3469	8.88792	4.10817	8.38124	5.33394	6.49234	8.52867	9.78158	9.56248	9.08782	9.32863	8.2489	11.6993	5.08954	2.52619	9.29328	7.94687	5.25756	8.00522	7.51142	7.91153	7.18125
ENSBTAG00000006838	55.9561	60.1049	58.6462	58.571	52.7764	54.8815	35.0712	60.0382	58.9904	42.8228	50.2278	48.8352	50.18	50.9894	34.6167	44.4396	40.2601	31.4296	38.5229	47.217	58.9253	39.9415	47.1294	37.361	67.9657	65.3567	62.3962	66.7296	69.8911	66.5203	62.3523	63.5687	77.1412	57.5876	49.6668	82.8605
ENSBTAG00000034712	0	0.601049	0	0	0	0	0	0	0	0	0	0	0	0	0	0	0	0.523827	0.59266	0	0	0	0	1.51464	0	0	0	0	0	0	0	0.47796	0	0	0	0
ENSBTAG00000019885	1.31661	3.00525	3.57599	1.84476	3.04479	2.49461	2.30732	1.96847	3.97051	3.05877	2.20782	2.44176	1.67267	0.809356	1.76017	3.17426	3.28654	0.523827	2.37064	5.31191	3.10133	0.815132	4.78124	2.01951	4.66431	4.44172	1.46241	3.95853	1.68412	0.97824	3.05649	2.3898	2.18324	2.50381	3.51623	2.20961
ENSBTAG00000016263	3.29153	3.6063	1.43039	1.84476	2.02986	1.49677	2.76878	2.9527	1.13443	2.6218	3.86368	2.44176	5.018	4.85613	3.52035	5.71366	1.64327	5.7621	3.55596	5.90213	4.652	0.815132	2.73214	7.0683	1.33266	0.634531	1.94988	2.26202	1.68412	2.93472	4.27908	1.43388	1.45549	2.50381	3.51623	2.76202
ENSBTAG00000051880	0	1.80315	0	0.461189	0	1.99569	0.461463	0.492117	0	4.36967	0	5.37187	0.557556	1.61871	0.586724	0	0	0	0.59266	0	0	0	0	0	0	2.53812	0	0	0	0	0.611297	2.86776	0	0	1.75812	0
ENSBTAG00000052042	0	0	0	0	0	0	0	0	0	0	0	0	0	0	0	0	0	0	0	0	0	0	0	0	0	0	0	0	0	0	0	0	0	0	0	0
ENSBTAG00000014770	0	0	0	0	0	0	0	0	0	0	0	0	0	0	0	0	0	0	0	0	0	0	0	0	0	0	0	0	0	0	0	0	0	0	0	0
ENSBTAG00000014771	23.699	15.6273	14.3039	16.1416	17.2538	19.9569	18.92	21.161	24.3903	27.0919	24.8379	25.8827	16.1691	13.759	15.8416	17.7758	17.2543	12.5719	20.7431	8.26298	13.1807	17.9329	12.9777	18.1756	19.3236	21.574	23.8861	16.3996	29.4722	16.141	19.5615	12.9049	14.5549	24.4121	25.4927	8.83846
ENSBTAG00000048581	0	0	0.715197	0	0	0	0	0	0	0	0	0	0	0	0	0	0	0	0	0	0	0	0	0	0	0	0	0	0	0	0	0	0	0	0	0
ENSBTAG00000049641	9.8746	10.8189	11.4432	4.61189	6.08959	2.49461	7.84487	7.38175	2.26886	4.80664	9.93518	8.30199	5.018	11.331	1.76017	4.44396	2.4649	3.66679	4.74128	5.90213	6.978	6.52105	4.78124	4.03903	13.3266	7.61437	5.84965	8.48257	9.26268	7.3368	9.78076	7.16941	12.3717	6.5725	7.472	10.4957
ENSBTAG00000021189	0	0	0	0	0	0	0	0	0	0	0	0	0	0	0	0	0	0	0	0	0	0	0	0	0	0	0	0	0	0	0	0	0	0	0	0
ENSBTAG00000047994	0	0	0	0	0	0	0	0	0	0	0	0	0	0	0	0	0	0	0	0	0	0	0	0	0	0	0	0	0	0	0	0	0	0	0	0
ENSBTAG00000051885	0	0	0	0	0	0.498923	0.922926	0.492117	0	0	0	0	0	0	0	1.2697	0	0	0	0	1.55067	0	0	0	0	0	0	0.565505	0	0.48912	0	0	0.727747	0.312976	0.439529	0.552404
ENSBTAG00000046476	0	0	0	0	0	0	0	0	0	0	0	0	0	0	0	0	0	0	0	0	0	0	0	0	0	0	0	0	0	0	0	0	0	0	0	0
ENSBTAG00000054512	0	0	0	0	0	0	0	0	0	0	0	0	0	0	0	0	0	0	0	0	0	0	0	0	0	0	0	0	0.842062	0	0	0	0	0	0	0
ENSBTAG00000048126	0	0	0	0	0	0	0	0	0	0	0	0	0	0	0	0	0	0	0	0	0	0	0	0	0	0	0	0	0	0	0	0	0	0	0	0
ENSBTAG00000051996	0	0	0	0	0	0	0	0	0	0	0	0	0	0	0	0	0	0	0	0	0	0	0	0	0	0	0	0	0	0	0	0	0	0	0	0
ENSBTAG00000054675	0	0	0	0	0	0	0	0	0	0	0	0	0	0	0	0	0	0	0	0	0	0	0	0	0	0	0	0	0	0	0	0	0	0	0	0
ENSBTAG00000049858	0	0	0	0	0	0	0	0	0	0	0.551954	0	0.557556	0	0	0	0	0	0	0	0	0	0	0	0	0	0	0	0	0	0	0	0	0	0	0
ENSBTAG00000024210	0	0	0	0	0	0	0	0	0	0	0	0	0	0	0	0	0	0	0	0	0	0	0	0	0	0	0	0	0	0	0	0	0	0	0	0
ENSBTAG00000044767	0	0	0	0	0	0	0	0	0	0	0	0	0	0	0	0	0	0	0	0	0	0	0	0	0	0	0	0	0	0	0	0	0	0	0	0
ENSBTAG00000007647	0	0	0	0	0	0	0	0	0	0	0	0	0	0	0	0	0	0	0	0	0	0	0	0	0	0	0	0	0	0	0	0	0	0	0	0
ENSBTAG00000051508	0	0	1.43039	0	0	0	0	0	0	0	0	0	0	0	0	0	0	0	0	0	0	0.815132	0	0	0	0	0	0	0	0.48912	0	0	0	0.312976	0	0
ENSBTAG00000019652	44.7649	50.4881	50.779	56.2651	60.8959	46.8988	50.7609	30.5112	63.5281	46.7555	50.7798	43.4633	64.1189	37.2304	53.9787	51.423	40.2601	49.2398	37.9302	67.8744	20.1587	45.6474	40.9821	87.344	50.6411	46.9553	54.1092	63.3365	31.9983	51.3576	25.0632	70.2602	67.6805	56.6487	53.183	44.1923
ENSBTAG00000007344	0	0	0	0	0	0	0	0	0	0	0	0	0	0	0	0	0	0	0	0	0	0	0	0	0	0	0	0	0	0	0	0	0	0	0	0
ENSBTAG00000004131	19.0909	19.2336	20.0255	19.3699	17.7613	24.9461	15.2283	20.6689	22.1214	17.9156	23.1821	20.5108	32.8958	15.3778	27.576	22.2198	27.1139	31.9535	23.1137	28.9204	28.6873	17.1178	17.0759	27.7683	23.9879	15.2287	15.1116	22.6202	17.6833	22.4995	23.2293	22.9421	19.6492	18.4656	17.5812	17.1245
ENSBTAG00000014088	15.7994	9.61679	25.7471	19.3699	9.64185	12.972	19.8429	6.88963	10.7771	13.109	6.62345	20.9991	7.80578	3.23742	2.93362	5.07881	9.85961	2.61914	4.14862	7.67276	5.42733	11.4118	4.09821	6.56342	13.9929	17.1323	19.9863	18.0962	18.5254	23.4778	45.236	18.1625	23.2879	10.3282	12.7463	22.6485
ENSBTAG00000042799	0	0	0	0	0	0	0	0	0	0	0	0	0	0	0	0	0	0	0	0	0	0	0	0	0	0	0	0	0	0	0	0	0	0	0	0
ENSBTAG00000049807	0	0	0	0	0	0	0	0	0	0	0	0	0	0	0	0	0	0	0	0	0	0	0	0	0	0.634531	0	0	0	0	0	0	0	0	0	0
ENSBTAG00000021344	0	0	0	0	0	0	0	0	0	0	0	0	0	0	0	0	0	0	0	0	0	0	0	0	0	0	0	0	0	0	0	0	0	0	0	0
ENSBTAG00000026063	0	0	0	0	0	0	0	0	0	0	0	0	0	0	0	0	0	0	0	0	0	0	0	0	0	0	0	0	0	0	0	0	0	0	0	0
ENSBTAG00000020644	0	0	0	0	0	0	0	0	0	0	0	0	1.67267	0	1.17345	0.634851	0	0.523827	0.59266	0	0	1.63026	0.683034	1.51464	0	0	0	0	0	0	0	0	0	0.625952	0	0
ENSBTAG00000036908	0	0	0	0	0	0	0	0	0	0	0	0	0	0	0	0	0	0	0	0	0	0	0	0	0	0	0	0	0	0	0	0	0	0	0	0
ENSBTAG00000020406	0	0	0	0	0	0.498923	0	0	0	0.436967	0.551954	0.976704	0	0	0	0	1.64327	0	0	0	5.42733	0	0	0	1.99899	0	0	0.565505	1.68412	2.4456	1.83389	0.47796	0	0	0	0
ENSBTAG00000054781	0	0	0	0	0	0	0	0	0	0	0	0	0	0	0	0	0	0	0	0	0	0	0	0	0	0	0	0	0	0	0	0	0	0	0	0
ENSBTAG00000030507	0	0	0	0	0	0	0	0	0	0	0	0	0	0	0	0	0	0	0	0	0	0	0	0	0	0	0	0	0	0	0	0	0	0	0	0
ENSBTAG00000053184	0	0	0	0	0	0	0	0	0	0	0	0	0	0	0	0	0	0	0	0	0	0	0	0.504879	0	0	0	0	0	0	0	0	0	0	0	0.552404
ENSBTAG00000029978	0	0	0	0	0	0	0	0	0	0	0	0	0	0	0	0	0.821634	0	0	0	0	0	0	0	0	0	0.974941	0	0	0	0	0	0	0	0	0
ENSBTAG00000030059	0	0	0	0	0	0	0	0	0	0	0	0.488352	0	0	0	0	0	0	0	0	0	0	0	0	0	0	0	0	0	0	0	0	0	0	0	0
ENSBTAG00000029785	0	0	0	0	0	0	0	0	0	0	0	0	0	0	0	0	0	0	0	0	0	0	0	0	0	0	0	0	0	0	0	0	0	0	0	0
ENSBTAG00000029910	0	0	0	0	0	0	0	0	0	0	0	0	0	0	0	0	0	0	0	0	0	0	0	0	0	0	0	0	0	0	0	0	0	0	0	0
ENSBTAG00000029973	0	0	0	0	0	0	0	0	0	0	0	0	0	0	0	0	0	0	0	0	0	0	0	0	0	1.26906	0	0	0	0	0	0	0	0	0	0
ENSBTAG00000029781	0	0	0	0	0	0	0	0	0	0.436967	0	0	0	0	0	0	0	0	0	0	0	0	0	0	0	0	0	0	0	0	0	0	0	0	0	0
ENSBTAG00000036349	0.658307	0.601049	0	0	0.507466	0	0.461463	0	0	0	0	0	0	0	0	0	0	0	0	0.590213	0	1.63026	1.36607	0	0.666331	0.634531	0	0	0	0.97824	0.611297	0	0	0	0.879059	0
ENSBTAG00000015196	46.7398	63.1102	75.0957	71.4843	50.2391	56.3783	63.2204	45.2747	64.6626	55.4948	51.3318	69.346	57.9858	66.3672	56.9123	88.2443	86.2716	56.5733	78.8238	86.7613	51.172	92.925	75.1338	77.7513	76.628	75.5092	62.8837	73.5156	53.0499	56.2488	50.7377	76.4737	57.4921	59.4654	66.3689	64.6312
ENSBTAG00000052441	0	0	0	0	0	0	0	0	0	0.436967	0	0	0	0	0	0	0	0	0	0	0	0.815132	0	0	0	0	0	0.565505	0	0	0	0	0	0.312976	0	0
ENSBTAG00000014685	34.232	21.0367	22.1711	48.4249	42.1197	44.4041	45.6848	55.1171	64.6626	38.4531	45.2603	54.6954	167.267	37.2304	154.895	116.813	114.207	181.768	120.31	152.865	34.89	31.7901	136.607	188.32	15.3256	13.9597	44.3598	42.4129	21.0515	32.771	15.2824	31.0674	16.0104	60.0914	54.5016	20.4389
ENSBTAG00000043695	0	0	0	0.461189	0	0	0	0	0	0.436967	0	0	1.11511	0.809356	0	0	0	0	0	0	0	0	0	0	0	0	0	0	0	0	0.611297	0	0	0	0	0
ENSBTAG00000029807	0	0	0	0	0	0	0	0	0	0	0	0	0	0	0	0.634851	0	0	0	0	0	0	0	0	0	0	0	0	0	0	0	0	0	0	0	0
ENSBTAG00000029885	0	0	0	0	0	0	0	0	0	0	0	0	0	0	0	0	0	0	0	0	0	0	0	0	0	0	0	0	0	0	0	0	0	0	0	0
ENSBTAG00000030024	0	0	0	0	0	0	0	0	0	0	0	0	0	0	0	0	0	0	0	0	0	0	0	0	0	0	0	0	0	0	0	0	0	0	0	0
ENSBTAG00000030084	0	0	0	0	0	0	0	0	0	0	0	0	0	0	0	0	0	0	0	0	0	0	0	0	0	0	0	0	0	0	0	0	0	0	0	0
ENSBTAG00000036419	0	0	0	0	0	0	0	0	0	0	0	0	0	0	0	0	0	0	0	0	0	0	0	0	0	0	0	0	0	0	0	0	0	0	0	0
ENSBTAG00000006293	0	0	0	0	0	0	0	0	0	0	0	0	0	0	0	0	0	0	0	0	0	0	0	0	0	0	0	0	0	0	0	0	0	0	0	0
ENSBTAG00000001886	2.63323	1.80315	2.86079	2.76713	3.55226	7.98277	1.84585	2.9527	4.53772	2.6218	4.41564	4.88352	3.90289	4.04678	2.93362	4.44396	2.4649	6.80975	7.11192	4.13149	2.326	4.89079	6.14731	6.05854	7.99597	1.90359	2.43735	7.35156	3.36825	3.91296	4.27908	4.30164	3.63874	3.12976	3.51623	2.20961
ENSBTAG00000044891	0	0	0	0	0	0.498923	0.461463	0	0	0	0.551954	0	0	0	0	0	0	0	0	0	0	0	0	0	0	0	0	0	0	0	0	0	0	0	0	0
ENSBTAG00000045425	0	0	0	0	0	0	0	0	0	0	0	0	0	0	0	0	0	0	0	0	0	0	0	0	0	0	0	0	0	0	0	0	0	0	0	0
ENSBTAG00000042714	0	0	0	0	0	0	0	0	0	0	0	0	0	0	0	0	0	0	0	0	0	0	0	0	0	0	0	0	0	0	0	0	0	0	0	0
ENSBTAG00000053525	0	0	0	0	0	0	0	0	0	0	0	0	0	0	0	0	0	0	0	0	0	0	0	0	0	0	0	0	0	0	0.611297	0	0	0	0.439529	0
ENSBTAG00000050804	0	0	0	0	0	0	0	0	0	0	0	0	0	0	0	0	0	0	0	0	0	0	0	0	0	0	0	0	0	0	0	0	0	0	0	0
ENSBTAG00000013922	5.26645	2.4042	3.57599	4.61189	5.58212	4.98923	5.07609	7.38175	2.26886	6.5545	2.75977	5.86023	7.24823	6.47485	18.7752	9.52277	9.03797	12.048	15.4092	14.7553	10.0793	7.33619	6.14731	9.08782	5.99698	4.44172	4.8747	3.95853	9.26268	5.38032	7.33557	4.30164	2.18324	2.81678	3.51623	3.31442
ENSBTAG00000048173	7.89968	1.80315	3.57599	1.84476	6.08959	1.99569	5.07609	2.46058	1.13443	1.74787	4.41564	2.93011	4.46045	6.47485	2.3469	4.44396	5.75144	5.23827	20.1504	1.18043	15.5067	4.89079	12.9777	1.51464	5.33065	4.44172	3.41229	1.69651	15.9992	7.3368	15.8937	3.82368	4.36648	4.69464	11.4278	3.31442
ENSBTAG00000054025	0	0	0	0	0	0	0	0	0	0	0	0	0	0	0	0	0	0	0	0	0	0	0	0	0	0	0	0	0	0	0	0	0	0	0	0
ENSBTAG00000039890	0	0	0	0	0	0	0	0	0	0	0	0	0	0	0	0	0	0	0	0	0	0	0	0	0	0	0	0	0	0	0	0	0	0	0	0
ENSBTAG00000052285	0	0	0	0	0	0	0	0	0	0	0	0	0	0	0	0	0	0	0	0	0	0	0	0	0	0	0	0	0	0	0	0	0	0	0	0
ENSBTAG00000049298	0	0	0	0	0	0	0	0	0	0	0	0	0	0	0	0	0	0	0	0	0	0	0	0	0	0	0	0	0.842062	0	0	0	0	0	0	0
ENSBTAG00000019546	0	0	0	0	0	0	0	0	0	0	0	0	0	0	0	0	0	0	0	0	0	0	0	0	0	0	0	0	0	0	0	0	0	0	0	0
ENSBTAG00000047954	0.658307	1.2021	0	0.461189	0	0.498923	0.461463	0.984233	0	0.436967	0.551954	0	0	0	0	0	0	0	0	0.590213	0	0	0	0	0	0	0.48747	0	1.68412	0	1.83389	0	0.727747	0.312976	0	0
ENSBTAG00000048653	0	0	0	0	0	0	0	0	0	0	0	0	0	0	0	0	0	0	0	0	0	0	0	0	0	0	0	0	0	0	0	0	0	0	0	0
ENSBTAG00000018090	0	0	0	0	0	0	0	0	0	0	0	0	0	0	0	0	0	0	0	0	0	0	0	0	0	0	0	0	0	0	0	0	0	0	0	0
ENSBTAG00000050385	0	0	0	0	0	0	0	0	0.567215	0	0	0	0	0	0.586724	0	0	1.57148	0	0	0	0	1.36607	1.00976	0	0	0	0	0	0	0	0	0	0	0	0
ENSBTAG00000047939	0.658307	0.601049	0.715197	0	0	0.997846	0	0.492117	0.567215	0.873934	1.65586	0	0	2.42807	0	2.53941	0	0.523827	0.59266	0.590213	0	0.815132	0	0	0	0	0	0.565505	0	0.48912	0	0.47796	0	0	0.439529	0
ENSBTAG00000049183	0	0	0	0	0	0	0	0	0	0	0	0	0	0	0	0	0	0	0	0	0	0	0	0	0	0	0	0	0	0	0	0	0	0	0	0
ENSBTAG00000045569	0	0	0	0	0	0	0	0	0	0	0	0	0	0	0	0	0	0	0	0	0	0	0	0	0	0	0	0	0	0	0	0	0	0	0	0
ENSBTAG00000049802	0	0	0.715197	0	0	0	0	0	0.567215	0	0	0.488352	0.557556	0	1.76017	0	3.28654	0.523827	0	0	0	0.815132	0	1.00976	0	0	0	1.69651	0.842062	0	0	0	0	0.312976	1.31859	0
ENSBTAG00000052733	0	0	0	0	0	0	0	0	0	0	0	0	0	0	0	0	0	0	0	0	0	0	0	0	0	0	0	0	0	0	0	0	0	0	0	0
ENSBTAG00000054899	0	0	0	0	0	0	0	0	0	0	0	0	0	0	0	0	0	0	0	0	0	0	0	0	0	0	0	0	0	0	0	0	0	0	0	0
ENSBTAG00000050158	0	0	0	0	0	0	0	0	0	0	0	0	0	0	0	0	0	0	0	0	0	0	0.683034	0	0	0	0	0	0	0	0	0.47796	0	0	0	0
ENSBTAG00000014170	5.26645	1.2021	3.57599	7.37903	8.11945	5.48815	6.46048	7.38175	10.2099	10.0502	7.17541	7.32528	7.24823	3.23742	12.3212	7.61822	2.4649	6.80975	7.11192	8.26298	3.10133	3.26053	4.78124	8.58294	4.66431	1.26906	7.31206	10.1791	6.73649	9.7824	2.44519	7.64737	5.82198	8.76333	6.15341	6.07644
ENSBTAG00000005616	0	0	0	0	0	0	0	0	0	0	0	0	0	0	0	0	0	0	0	0	0	0	0	0	0	0	0	0	0	0	0	0	0	0	0	0
ENSBTAG00000054942	0	0	0	0	0	0	0	0	0	0	0	0	0	0	0	0	0	0	0	0	0	0	0	0	0	0	0	0	0	0	0	0	0	0	0	0
ENSBTAG00000017843	0	0	0	0	0	0	0	0	0	0	0	0	0	0	0	0	0	0	0	0	0	0	0	0	0	0	0	0	0	0	0	0	0	0.312976	0	0
ENSBTAG00000017850	11.8495	21.0367	15.0191	19.3699	17.7613	10.9763	17.5356	18.2083	13.046	15.2938	9.93518	15.1389	10.5936	16.1871	14.6681	13.3319	8.21634	12.048	10.6679	11.214	10.0793	15.4875	19.125	13.6317	25.9869	19.0359	19.4988	18.6617	12.6309	15.1627	9.16946	12.427	21.8324	20.3434	25.9322	22.6485
ENSBTAG00000042185	0	0	0	0	0	0	0	0	0	0	0	0	0	0	0	0	0	0	0	0	0	0	0	0	0	0	0	0	0	0	0	0	0	0	0	0
ENSBTAG00000049141	0	0	0	0	0	0	0	0	0	0	0	0	0	0	0	0	0	0	0	0	0	0	0	0	0	0	0	0	0	0	0	0	0	0	0	0
ENSBTAG00000022373	0	0	0	0	0	0	0	0	0	0	0	0	0	0	0	0	0	0	0	0	0	0	0	0	0	0	0	0	0	0	0	0	0	0	0	0
ENSBTAG00000039388	0	0	0	0	0	0	0	0	0	0	0	0	0	0	0	0	0	0	0	0	0	0	0	0	0	0	0	0	0	0	0	0	0	0	0	0
ENSBTAG00000050383	0	0	0	0	0	0	0	0	0	0	0	0	0	0	0	0	0	0	0	0	0	0	0	0	0	0	0	0	0	0	0	0	0	0	0	0
ENSBTAG00000042114	0	0	0	0	0	0	0	0	0	0	0	0	0	0	0	0	0	0	0	0	0	0	0	0	0	0	0	0	0	0	0	0	0	0	0	0
ENSBTAG00000051480	0	0	0	0	0	0	0	0	0	0	0	0	0	0	0	0	0	0	0	0	0	0	0	0	0	0	0	0	0	0	0	0	0	0	0	0
ENSBTAG00000029864	0	0	0	0	0	0	0	0	0	0	0	0	0	0	0	0	0	0	0	0	0	0	0	0	0	0	0	0	0	0	0	0	0	0	0	0
ENSBTAG00000019221	0	0	0	0	0	0	0	0	0	0	0	0	0	0	0	0	0	0	0	0	0	0	0	0	0	0	0	0	0	0	0	0	0	0	0	0
ENSBTAG00000000567	0	0	0	0	0	0	0	0	0	0	0	0	0	0	0	0	0	0	0	0	0	0	0	0	0	0	0	0	0	0	0	0	0	0	0	0
ENSBTAG00000052795	0	0	0	0	0	0	0	0	0	0	0	0	0	0	0	0	0	0	0	0	0	0	0	0	0	0	0	0	0	0	0	0	0	0	0	0
ENSBTAG00000004007	0	0	0	0	0	0	0	0	0	0	0	0.488352	0	0	0	0	0	0	0	0	0	0.815132	0	0	0	0	0	0	0	0	0	0	0	0	0	0
ENSBTAG00000055076	0	0	0	0	0	0	0	0	0	0	0	0	0	0	0	0	0	0	0	0	0	0	0	0	0	0	0	0	0	0	0	0	0	0	0	0
ENSBTAG00000016484	2.63323	2.4042	2.14559	2.76713	1.5224	3.99138	5.53756	1.47635	6.80658	1.74787	1.10391	0.976704	6.69067	4.85613	5.28052	5.71366	4.9298	3.14296	7.11192	4.7217	6.978	7.33619	7.51338	4.03903	0.666331	0.634531	2.92482	3.39303	2.52619	3.91296	1.22259	2.3898	0	2.19083	1.31859	2.76202
ENSBTAG00000029950	0	0	0	0	0	0	0	0	0	0	0	0	0	0	0	0	0	0	0	0	0	0	0	0	0	0	0	0	0	0	0	0	0	0	0	0
ENSBTAG00000051471	0	0	0	0	0	0	0	0	0	0	0	0	0	0	0	0	0	0	0	0	0	0	0	0	0	0	0	0	0	0	0	0	0	0	0	0
ENSBTAG00000047089	0	0	0	0	0	0	0	0	0	0	0	0	0	0	0	0	0	0	0	0	0	0	0	0	0	0	0	0	0	0	0	0	0	0	0	0
ENSBTAG00000047819	0	0	0	0	0	0	0	0	0	0	0	0	0	0	0	0	0	0	0	0	0	0	0	0	0	0	0	0	0	0	0	0	0	0	0	0
ENSBTAG00000036144	0	0	0	0	0	0	0	0	0	0	0	0	0	0	0	0	0	0	0	0	0	0	0	0	0	0	0	0	0	0	0	0	0	0	0	0
ENSBTAG00000051732	0	0	0	0	0	0	0	0	0	0	0	0	0	0	0	0	0	0	0	0	0	0	0	0	0	0	0	0	0	0	0	0	0	0	0	0
ENSBTAG00000055177	0	0	0	0	0	0	0	0	0	0	0	0	0	0	0	0	0	0	0	0	0	0	0	0	0	0	0	0	0	0	0	0	0	0	0	0
ENSBTAG00000018098	0	0	0	0	0	0	0	0	0	0	0	0	0	0	0	0	0	0	0	0	0	0	0	0	0	0	0	0	0	0	0	0	0	0	0	0
ENSBTAG00000052701	0	0	0	0	0	0	0	0	0	0	0	0	0	0	0	0	0	0	0	0	0	0	0	0	0	0	0	0	0	0	0	0	0	0	0	0
ENSBTAG00000050218	0	0	0	0	0	0	0	0	0	0	0	0	0	0	0	0	0	0	0	0	0	0	0	0	0	0	0	0	0	0	0	0	0	0	0	0
ENSBTAG00000049311	0	0	0	0	0	0	0	0	0	0	0	0	0	0	0	0	0	0	0	0	0	0	0	0	0	0	0	0	0	0	0	0	0	0	0	0
ENSBTAG00000043188	0	0	0	0	0	0	0	0	0	0	0	0	0	0	0	0	0	0	0	0	0	0	0	0	0	0	0	0	0	0	0	0	0	0	0	0
ENSBTAG00000011780	0	0	0	0	0	0	0	0	0	0	0	0	0	0	0	0	0	0	0	0	0	0	0	0	0	0	0	0	0	0	0	0	0	0	0	0
ENSBTAG00000000997	0	0	0	0	0	0	0	0	0	0	0	0	0	0	0	0	0	0	0	0	0	0	0	0	0	0	0	0	0	0	0	0	0	0	0	0
ENSBTAG00000019009	0	0	0	0	0	0	0	0	0	0	0	0	0	0	0	0	0	0	0	0	0	0	0	0	0	0	0	0	0	0	0	0	0	0	0	0
ENSBTAG00000045940	0	0	0	0	0	0	0	0	0	0	0	0	0	0	0	0	0	0	0	0	0	0	0	0	0	0	0	0	0	0	0	0	0	0	0	0
ENSBTAG00000054420	0	0	0	0	0	0	0	0	0	0	0	0	0	0	0	0	0	0	0	0	0	0	0	0	0	0	0	0	0	0	0	0.955921	0	0	0	0
ENSBTAG00000039377	0	0	0	0	0	0	0	0	0	0	0	0	0	0	0	0	0	0	0	0	0	0	0	0	0	0	0	0	0	0	0	0	0	0	0	0
ENSBTAG00000055043	0	0.601049	0	0	0	0.498923	0	0.492117	0	0	0	0	0	0.809356	0	0.634851	0	0	0	0.590213	0	0	0	0	0	0	0	0	0	0.48912	1.22259	0	0	0.312976	0	0
ENSBTAG00000045394	0	0	0	0	0	0	0	0	0	0	0	0	0	0	0	0	0	0	0	0	0	0	0	0	0	0	0	0	0	0	0	0	0	0	0	0
ENSBTAG00000016940	0	0	0	0	0	0	0	0	0	0	0	0	0	0	0	0	0	0	0	0	0	0	0	0	0	0	0	0	0	0	0	0	0	0	0	0
ENSBTAG00000045773	0	0	0	0	0	0	0	0	0	0	0	0	0	0	0	0	0	0	0	0	0	0	0	0	0	0	0	0	0	0	0	0	0	0	0	0
ENSBTAG00000051571	0	0	0	0	0	0	0	0	0	0	0	0	0	0	0	0	0	0	0	0	0	0	0	0	0	0	0	0	0	0	0	0	0	0	0	0
ENSBTAG00000049708	0	0	0	0	0	0	0	0	0	0	0	0	0	0	0	0	0	0	0	0	0	0	0	0	0	0	0	0	0	0	0	0	0	0	0	0
ENSBTAG00000043320	0	0	0	0	0	0	0	0	0	0	0	0	0	0	0	0	0	0	0	0	0	0	0	0	0	0	0	0	0	0	0	0	0	0	0	0
ENSBTAG00000052973	0	0	0	0	0	0	0	0	0	0	0	0	0	0	0	0	0	0	0	0	0	0	0	0	0	0	0	0	0	0	0	0	0	0	0	0
ENSBTAG00000012552	98.0877	89.5564	96.5516	75.1738	74.09	86.3137	77.0643	78.7386	76.5741	77.3431	62.9228	73.7412	134.371	88.2198	105.024	72.3731	116.672	114.718	108.457	116.862	105.445	101.891	107.919	122.181	91.9536	76.7782	76.0454	74.6466	71.5752	74.8354	75.8009	80.2973	105.523	71.3585	83.071	75.6793
ENSBTAG00000054960	0	0	0	0	0	0	0	0	0	0	0	0	0	0	0	0	0	0	0	0	0	0	0	0	0	0	0	0	0	0	0	0	0	0	0	0
ENSBTAG00000054192	0	0	0	0	0	0	0	0	0	0	0	0	0	0	0	0	0	0	0	0	0	0	0	0	0	0	0	0	0	0	0	0	0	0	0	0
ENSBTAG00000034045	0	0	0	0	0	0	0	0	0	0	0	0	0	0	0	0	0	0	0	0	0	0	0	0	0	0	0	0	0	0	0	0	0	0	0	0
ENSBTAG00000020750	6.58307	1.2021	13.5887	5.99546	3.55226	3.49246	9.69073	2.9527	9.07545	8.73934	3.86368	6.34858	5.018	2.42807	1.17345	3.80911	4.9298	1.04765	5.9266	12.9847	1.55067	4.89079	4.09821	9.08782	13.3266	9.51796	10.2369	10.7446	2.52619	4.8912	14.0598	10.0372	14.5549	8.76333	9.23011	9.39086
ENSBTAG00000018311	0	0	0	0	0	0	0	0	0	0	0	0	0	0	0	0	0	0	0	0	0	0	0	0	0	0	0	0	0	0	0	0	0	0	0	0
ENSBTAG00000011056	0	0	0	0.461189	0	0	0	0.492117	0	0	0	0	0	0	0	0	0	0	0	0	0	0	0	0	0	0	0	0	0	0	0	0	0	0	0	0
ENSBTAG00000049027	0	0	0	0	0	0	0	0	0	0	0	0	0	0	0	0	0	0	0	0	0	0	0	0	0	0	0	0	0	0	0	0	0	0	0	0
ENSBTAG00000050778	0	0	0	0	0	0	0	0	0	0	0	0	0	0	0	0	0	0	0	0	0	0	0	0	0	0	0	0	0	0	0	0	0	0	0	0
ENSBTAG00000006818	6.58307	5.40944	6.43677	6.45665	10.6568	10.9763	7.38341	7.87386	6.23937	6.5545	6.0715	4.39517	3.34534	6.47485	2.3469	4.44396	2.4649	2.61914	4.74128	4.13149	7.75333	1.63026	3.41517	3.02927	5.33065	6.34531	5.84965	7.91707	7.57856	12.228	16.505	8.60329	9.46072	5.63357	9.23011	7.18125
ENSBTAG00000046565	0	0	0	0	0	0	0	0	0	0	0	0	0	0	0	0	0	0	0	0	0	0	0	0	0	0	0	0	0	0	0	0	0	0	0	0
ENSBTAG00000050724	0	0	0	0	0	0	0	0	0	0	0	0	0	0	0	0	0	0	0	0	0	0	0	0	0	0	0	0	0	0	0	0	0	0	0	0
ENSBTAG00000048623	0	0	0	0	0	0	0	0	0	0	0	0	0	0	0	0	0	0	0	0	0	0	0	0	0	0	0	0	0	0	0	0	0	0	0	0
ENSBTAG00000055194	0	0	0	0	0	0	0	0	0	0	0	0	0	0	0	0	0	0	0	0	0	0	0	0	0	0	0	0	0	0	0	0	0	0	0	0
ENSBTAG00000048505	0	0	0	0	0	0	0	0	0	0	0	0	0	0	0	0	0	0	0	0	0	0	0	0	0	0	0	0	0	0	0	0	0	0	0	0
ENSBTAG00000053064	0	0	0	0	0	0	0	0	0	0	0	0	0	0	0	0	0	0	0	0	0	0	0	0	0	0	0	0	0	0	0	0	0	0	0	0
ENSBTAG00000055100	0	0	0	0	0	0	0	0	0	0	0	0	0	0	0	0	0	0	0	0	0	0	0	0	0	0	0	0	0	0	0	0	0	0	0	0
ENSBTAG00000021713	1.97492	0.601049	2.14559	1.84476	1.5224	2.99354	1.84585	1.96847	2.83608	0	2.75977	3.90682	2.78778	1.61871	0.586724	3.17426	1.64327	3.66679	8.29724	2.36085	1.55067	5.70592	2.0491	2.01951	0.666331	3.17265	1.94988	1.13101	5.05237	3.42384	7.33557	2.3898	2.18324	3.12976	4.39529	1.65721
ENSBTAG00000014138	8.55799	5.40944	2.86079	5.07308	6.59705	7.48384	7.38341	7.87386	9.07545	7.42844	6.0715	3.90682	7.80578	8.09356	11.1478	6.34851	14.7894	18.334	12.4459	7.08255	6.20267	0.815132	10.2455	10.0976	3.33165	5.71078	7.31206	6.78606	2.52619	7.3368	3.66778	6.69145	2.18324	8.45035	3.95576	8.83846
ENSBTAG00000009657	2.63323	5.40944	7.15197	6.91784	7.10452	7.48384	5.53756	4.42905	3.97051	5.2436	6.62345	3.90682	2.78778	8.90291	8.21414	4.44396	4.10817	3.14296	8.29724	10.0336	6.20267	8.96645	5.46428	2.01951	9.32863	3.80718	6.82459	5.08954	1.68412	4.40208	7.33557	10.0372	8.00522	14.0839	7.472	7.18125
ENSBTAG00000052670	0.658307	2.4042	4.29118	0.461189	2.02986	1.49677	0.461463	3.44482	3.40329	2.18483	2.75977	0.488352	5.018	1.61871	4.10707	0	2.4649	8.38124	5.9266	2.36085	4.652	1.63026	2.0491	2.01951	3.33165	2.53812	3.41229	0.565505	2.52619	3.91296	3.05649	1.91184	2.91099	2.81678	2.63718	2.20961
ENSBTAG00000005150	1.31661	1.2021	2.86079	5.99546	5.58212	2.49461	3.6917	1.47635	2.83608	1.74787	5.51954	0.488352	3.34534	1.61871	2.3469	3.17426	0.821634	1.57148	7.70458	4.13149	5.42733	4.89079	3.41517	5.04879	3.99798	4.44172	0.974941	3.95853	5.05237	1.95648	3.66778	3.34572	1.45549	8.45035	5.71388	4.41923
ENSBTAG00000005950	0	0	0	0	0	0	0	0	0	0	0	0	0	0	0	0	0	0	0	0	0	0	0	0	0	0	0	0	0	0	0	0	0	0	0	0
ENSBTAG00000006296	38.8401	26.4462	14.3039	38.2787	36.5375	28.4386	26.3034	23.1295	34.6001	32.3355	36.429	32.2312	91.9967	24.2807	63.3662	64.12	48.4764	86.9553	69.3412	67.2842	25.586	28.5296	53.2767	91.3831	22.6552	29.1884	38.9976	31.6683	32.8404	29.8363	34.844	21.0303	22.5602	40.0609	27.2508	22.0961
ENSBTAG00000049423	0	0	0	0	0	0	0	0	0	0	0	0	0	0	0	0	0.821634	0	0	0	0	0	0	0	0	0	0	0	0	0	0	0	0	0	0	0
ENSBTAG00000050658	0	0	0	0	0	0	0	0	0	0	0	0	0	0	0	0	0	0	0	0	0	0	0	0	0	0	0	0	0	0	0	0	0	0	0	0
ENSBTAG00000054065	0	0	0	0	0	0	0	0	0	0	0	0	0	0	0	0	0	0	0	0	0	0	0	0	0	0	0	0	0	0	0	0	0	0	0	0
ENSBTAG00000050821	0	0	0	0	0	0	0	0	0	0	0	0	0	0	0	0	0	0	0	0	0	0	0	0	0	0	0	0	0	0	0	0	0	0	0	0
ENSBTAG00000009775	0	0	0	0	0	0	0	0	0	0	0	0	0	0	0	0	0	0	0	0	0	0	0	0	0	0	0	0	0	0	0	0	0	0	0	0
ENSBTAG00000006820	0	0	0	0	0	0	0	0	0	0	0	0	0	0	0	0	0	0	0	0	0	0	0	0	0	0	0	0	0	0	0	0	0	0	0	0
ENSBTAG00000020725	0	0	0	0	0	0	0	0	0	0	0	0	0	0	0	0	0	0	0	0	0	0	0	0	0	0	0	0	0	0	0	0	0	0	0	0
ENSBTAG00000013548	0	1.2021	0.715197	0.461189	0	0	0.922926	0.984233	0.567215	1.3109	0	0	0	0	0	0	0.821634	0.523827	0	0	0.775333	0	1.36607	0	0	0.634531	1.94988	0.565505	1.68412	0.97824	2.44519	0.47796	1.45549	0	2.63718	0
ENSBTAG00000048241	0	0	0	0	0	0	0	0	0	0	0	0	0	0	0	0	0	0	0	0	0	0	0	0	0	0	0	0	0	0	0	0	0	0	0	0
ENSBTAG00000029818	0	0	0	0	0	0	0	0	0	0	0	0	0	0	0	0	0	0	0	0	0	0	0	0	0	0	0	0	0	0	0	0	0	0	0	0
ENSBTAG00000029889	0	0	0	0	0	0	0	0	0	0	0	0	0	0	0	0	0	0	0	0	0	0	0	0	0	0	0	0	0	0	0	0	0	0	0	0
ENSBTAG00000012748	0	0	0	0	0	0	0	0	0	0	0	0	0	0	0	0	0	0	0	0	0	0	0	0	0	0	0	0	0	0	0	0	0	0	0	0
ENSBTAG00000006691	0	0	0	0	0	0	0	0	0	0	0	0	0	0	0	0	0	0	0	0	0	0	0	0	0	0	0	0	0	0	0	0	0	0	0	0
ENSBTAG00000029875	0	0	0	0	0	0	0	0	0	0	0	0	0	0	0	0	0	0	0	0	0	0	0	0	0	0	0	0	0	0	0	0	0	0	0	0
ENSBTAG00000030104	0	0	0	0	0	0	0	0	0	0	0	0	0	0	0	0	0	0	0	0	0	0	0	0	0	0	0	0	0	0	0	0	0	0	0	0
ENSBTAG00000030106	0	0	0	0	0	0	0	0	0	0	0	0	0	0	0	0	0	0	0	0	0	0	0	0	0	0	0	0	0	0	0	0	0	0	0	0
ENSBTAG00000048998	0	0	0	0	0	0	0	0	0	0	0	0	0	0	0	0	0	0	0	0	0	0	0	0	0	0	0	0	0	0	0	0	0	0	0	0
ENSBTAG00000013002	0	0	0	0	0	0	0	0	0	0	0	0	0	0	0	0	0	0	0	0	0	0	0	0	0	0	0	0	0	0	0	0	0.727747	0	0	0
ENSBTAG00000050384	0	0	0	0	0	0	0	0	0	0	0	0	0	0	0	0	0	0	0	0	0	0	0	0	0	0	0	0	0	0	0	0	0	0	0	0.552404
ENSBTAG00000007844	21.0658	43.8766	29.3231	26.749	31.4629	33.4278	35.5327	34.9403	45.9444	34.9573	28.1497	32.7196	30.6656	37.2304	26.4026	39.3608	38.6168	25.1437	35.5596	38.954	38.7667	38.3112	32.7857	34.8366	36.6482	29.8229	29.2482	33.3648	37.8928	27.3907	31.7875	32.5013	39.2984	33.1755	30.3275	38.1158
ENSBTAG00000009231	3.94984	4.20735	2.86079	8.3014	2.53733	5.48815	4.61463	3.44482	3.97051	3.9327	3.86368	2.93011	3.90289	0.809356	2.93362	6.98336	2.4649	5.23827	4.14862	4.7217	0.775333	0.815132	2.73214	5.55367	7.32964	6.97984	4.38723	3.95853	5.05237	2.93472	2.44519	5.25756	5.82198	4.38166	2.63718	6.07644
ENSBTAG00000005776	0	0	0	0	0	0	0	0	0	0	0	0	0	0	0	0	0	0.523827	0	0	0	0	0	0	0	0	0	0	0	0	0	0	0	0	0	0
ENSBTAG00000048506	0.658307	0	1.43039	0	0.507466	0.997846	0.461463	0.492117	0.567215	0	1.10391	0	0	0	0.586724	0	0	0	0	0	0	0.815132	0.683034	0	0	0	0.974941	0	0	0	0	0	0.727747	0.312976	0	0
ENSBTAG00000049615	0	0.601049	0	0.461189	0	0	0.461463	0.492117	0	0.436967	0.551954	0	0.557556	0	1.17345	0	1.64327	0	0.59266	0	2.326	0	1.36607	0	0	0	0	0	0	0	0.611297	0.47796	0	0	0.439529	0.552404
ENSBTAG00000010245	0	0	0	0	0	0	0	0	0	0	0	0	0	0	0	0	0	0	0	0	0	0	0	0	0	0	0	0	0	0	0	0	0	0	0	0
ENSBTAG00000011648	2.63323	1.80315	1.43039	1.84476	2.53733	3.49246	1.84585	1.96847	3.40329	2.18483	3.31173	0.488352	2.78778	1.61871	1.17345	0.634851	2.4649	2.61914	1.77798	2.36085	6.20267	4.07566	0	1.00976	0.666331	0.634531	2.92482	2.26202	0	1.46736	1.83389	3.34572	1.45549	3.44274	1.75812	1.10481
ENSBTAG00000052777	0	0	0	0	0	0	0	0	0	0	0	0	0	0	0	0	0	0	0	0	0	0	0	0	0	0	0	0	0	0	0	0	0	0	0	0
ENSBTAG00000010948	20.4075	16.2283	14.3039	12.4521	17.2538	21.9526	13.3824	14.7635	19.2853	17.9156	17.6625	16.1156	16.7267	17.8058	24.6424	13.3319	17.2543	25.6675	21.3358	12.9847	7.75333	11.4118	25.9553	13.6317	9.32863	13.9597	9.74941	11.3101	19.3674	17.6083	8.55816	8.60329	10.9162	14.0839	18.8998	17.1245
ENSBTAG00000053554	0	0	0	0	0	0	0.922926	0.492117	0	0	0	0	0	0	0	0	0	0	0	0	0	0	0	0	0	0	0	0	0	0	0	0.47796	0	0	0	0
ENSBTAG00000023978	0	0	0	0	0	0	0.922926	0	0.567215	0	0	0.976704	0	0	0	0.634851	0	0.523827	0	0	0	0	0	0	0	0	0	0	0	0	0	0	0	0	0.879059	0
ENSBTAG00000019779	3.94984	1.2021	0.715197	0.461189	2.02986	1.99569	1.84585	0.492117	2.83608	0.873934	1.65586	2.44176	1.67267	0.809356	1.76017	0.634851	0	0	0.59266	1.18043	0	0.815132	0.683034	1.51464	2.66532	1.90359	0	2.82752	0	2.4456	1.83389	1.43388	0.727747	1.56488	1.31859	2.20961
ENSBTAG00000052586	0	0	0	0	0	0	0	0	0	0	0	0	0	0	0	0	0	0	0	0	0	0	0.683034	0	0	0	0	0	0	0	0	0	0	0	0	0
ENSBTAG00000017265	20.4075	13.2231	13.5887	18.4476	13.7016	15.4666	17.0741	16.2398	20.4198	16.1678	20.4223	13.1855	27.3202	16.9965	30.5097	38.7259	28.7572	29.8582	39.7082	28.9204	14.7313	16.3026	42.3481	30.7976	11.994	13.3251	18.5239	21.4892	10.9468	13.6954	11.6147	13.8609	12.3717	19.4045	14.0649	11.6005
ENSBTAG00000011144	0	0	0	0	0	0	0	0	0	0	0	0	0	0	0	0	0	0	0	0	0	0	0	0	0	0	0	0	0	0	0	0	0	0	0	0
ENSBTAG00000007817	3.94984	4.20735	4.29118	1.38357	1.5224	3.99138	3.6917	1.96847	0.567215	2.6218	2.75977	4.39517	1.11511	0.809356	1.76017	0.634851	2.4649	3.14296	1.18532	3.54128	5.42733	0.815132	2.0491	1.00976	2.66532	3.80718	1.46241	5.08954	1.68412	4.40208	5.50168	3.34572	2.91099	2.50381	3.51623	1.65721
ENSBTAG00000007813	8.55799	3.00525	5.72158	2.30595	2.53733	0.997846	9.69073	4.92117	2.83608	3.49573	4.96759	5.37187	4.46045	2.42807	1.17345	5.07881	4.10817	3.66679	5.33394	2.95106	5.42733	4.89079	4.09821	3.02927	3.99798	3.80718	2.43735	3.95853	5.05237	2.93472	1.83389	2.86776	5.09423	4.38166	1.75812	3.86682
ENSBTAG00000045697	2.63323	1.80315	1.43039	0	0.507466	1.99569	1.84585	1.47635	0.567215	2.6218	0	0.976704	0.557556	0.809356	1.17345	0.634851	4.9298	1.04765	1.18532	0.590213	0	2.4454	2.0491	2.01951	1.33266	1.90359	1.46241	1.13101	0.842062	0.48912	0.611297	1.91184	0.727747	0	0.439529	2.20961
ENSBTAG00000016977	65.8307	84.1469	70.8045	59.4934	64.9556	84.8169	60.4517	65.9436	53.3182	50.6882	64.0267	58.6023	35.6836	36.421	25.2292	22.2198	19.7192	28.8105	23.7064	44.2659	34.89	21.1934	24.5892	17.6708	81.9587	68.5293	61.9087	55.985	53.892	60.6509	58.0733	71.6941	79.3245	57.9006	42.6343	91.699
ENSBTAG00000010726	54.6395	31.2546	45.0574	37.8175	29.9405	41.4106	41.9931	24.1137	33.4657	41.9488	43.6044	49.8119	22.8598	46.1333	34.03	36.8214	24.649	39.287	39.7082	20.6574	84.5113	32.6053	33.4687	15.1464	23.9879	43.7826	41.435	28.2752	70.7332	70.9224	39.7343	21.0303	28.3822	36.9312	46.5901	33.6966
ENSBTAG00000042692	0	0	0	0	0	0	0	0	0	0	0	0	0	0	0	0	0	0	0	0	0	0	0	0	0	0	0	0	0	0	0	0	0	0	0	0
ENSBTAG00000033167	0	0	0	0	0	0	0	0.492117	0	0	0	0	0	0	0	0	0	0	0	0	0	0	0	0	0	0	0	0	0	0	0	0	0	0	0	0
ENSBTAG00000054473	0	0	0	0.461189	0	0	0	0	0	0	0	0	0	0	0	0	0	0	0	0	0	0	0	0	0	0	0	0	0	0	0	0	0	0	0	0
ENSBTAG00000013046	40.815	76.9343	53.6398	43.813	45.6719	68.3524	37.3785	64.9594	53.3182	59.4275	46.3642	54.2071	14.4965	19.4245	18.1885	10.7925	10.6812	15.7148	8.29724	27.1498	20.934	17.1178	10.2455	29.283	48.6421	43.1481	47.2846	39.5853	61.4705	53.8032	78.8574	44.4503	44.3926	33.1755	25.0532	54.1355
ENSBTAG00000013045	145.486	139.443	151.622	154.037	149.702	152.67	119.98	150.096	138.968	146.384	124.742	134.785	73.5974	100.36	60.4326	69.8336	60.8009	60.2401	75.8605	100.336	64.3527	91.2948	96.9909	63.1098	149.258	152.287	130.642	142.507	91.7847	104.183	91.0833	131.439	160.104	127.694	133.177	158.54
ENSBTAG00000042370	0	0	0	0	0	0	0	0	0	0	0	0	0	0	0	0	0	0	0	0	0	0	0	0	0	0	0	0	0	0	0	0	0	0	0	0
ENSBTAG00000049272	0	0	0	0	0	0	0	0	0	0	0	0	0	0	0	0	0	0	0	0	0	0	0	0	0	0	0	0	0	0	0	0	0	0	0	0
ENSBTAG00000043347	0	0	0	0	0	0	0	0	0	0	0	0	0	0	0	0	0	0	0	0	0	0	0	0	0	0	0	0	0	0	0	0	0	0	0	0
ENSBTAG00000013044	0.658307	1.2021	0.715197	0.461189	2.02986	0	0	0	0	0.436967	0	0	0.557556	0	0	0	0	0.523827	0	0	0	0.815132	0	0	1.33266	0.634531	0	0	0	0.97824	1.22259	0.47796	2.91099	0.312976	0.439529	0
ENSBTAG00000023820	0	0	0	0	0	0	0	0	0	0	0	0	0	0	0	0	0	0	0	0	0	0	0	0	0	0	0	0	0	0	0	0	0	0	0	0
ENSBTAG00000051663	0	0	0	0	0	0	0	0	0	0	0	0	0	0.809356	0	0	0	0	0	0	0	0	0	0	0	0	0	0	0	0	0	0.955921	0	0	0	0
ENSBTAG00000020185	1.31661	0	0.715197	1.38357	0.507466	0	0.461463	1.47635	0	1.3109	0.551954	0.488352	0.557556	0.809356	1.76017	0	0	1.57148	0.59266	0	0.775333	0.815132	0	1.00976	0.666331	0	0.974941	1.13101	2.52619	0.97824	0	0.47796	0	0.312976	0	0.552404
ENSBTAG00000047917	0	0	0	0	0	0	0	0	0	0	0	0	0	0	0	0	0	0	0	0	0	0	0	0	0	0	0	0	0	0	0	0	0	0	0	0
ENSBTAG00000050830	0	0	0	0	0	0	0	0	0	0	0	0	0	0	0	0	0	0	0	0	0	0	0	0	0	0	0	0	0	0	0	0	0	0	0	0
ENSBTAG00000014095	5.92476	12.021	6.43677	4.1507	6.59705	3.99138	3.23024	4.92117	2.83608	6.5545	2.75977	4.88352	6.13311	4.85613	5.28052	3.80911	4.10817	5.7621	4.74128	7.08255	8.52867	4.89079	5.46428	4.03903	8.6623	11.4216	4.8747	8.48257	4.21031	2.4456	3.66778	5.25756	8.00522	5.94654	5.27435	8.83846
ENSBTAG00000005250	13.1661	28.2493	7.86717	14.7581	23.8509	15.4666	6.46048	9.84233	3.40329	15.2938	15.4547	10.2554	9.47845	27.5181	8.21414	8.25307	9.03797	15.191	11.2605	7.08255	52.7227	25.2691	11.6116	3.53415	13.9929	8.2489	8.287	6.78606	24.4198	17.6083	53.1829	18.1625	14.5549	18.7786	18.8998	21.5437
ENSBTAG00000000520	0	0	0	0	0	0	0	0	0	0	0	0	0	0	0	0	0	0	0	0	0	0	0	0	0	0	0	0	0	0	0	0	0	0	0	0
ENSBTAG00000011350	9.21629	7.21259	10.0128	11.0685	12.1792	8.48169	10.1522	15.2556	19.2853	15.2938	14.9028	5.86023	8.36334	2.42807	6.45397	11.4273	4.9298	9.42889	12.4459	9.4434	3.87667	3.26053	6.14731	8.58294	5.99698	10.1525	10.2369	9.04808	5.05237	10.7606	11.0034	9.55921	5.09423	12.832	12.3068	14.3625
ENSBTAG00000008319	0	0	0	0	0	0	0.461463	0	0.567215	0.436967	0	0	0	0.809356	0	0	0	0.523827	0	0	0	1.63026	0	1.00976	0.666331	0	0	0.565505	0.842062	0.48912	0	0	0.727747	0	0.439529	0
ENSBTAG00000017430	0	0	0	0	0	0	0	0	0	0	0	0	0	0	0	0	0	0	0	0	0	0	0	0	0	0	0	0	0	0	0	0	0	0	0	0
ENSBTAG00000043002	0	0	0	0	0	0	0	0	0	0	0	0	0	0	0	0	0	0	0	0	0	0	0	0	0	0	0	0	0	0	0	0	0	0	0	0
ENSBTAG00000009959	0.658307	0	0	0.922378	0	0.997846	0.461463	0.492117	0	0	0.551954	1.46506	0.557556	0	1.17345	1.2697	2.4649	0	0	0	0	0	0	0	0.666331	0	0.974941	0	0.842062	0.48912	0.611297	0	1.45549	0.938928	0.879059	0
ENSBTAG00000020547	146.802	206.761	118.723	129.133	130.926	184.103	139.362	197.831	111.741	124.536	130.813	141.134	102.59	159.443	87.4219	116.813	66.5523	88.5268	79.4165	111.55	205.463	113.303	84.6963	94.4123	111.277	106.601	141.854	123.28	213.884	188.8	250.021	115.666	98.9737	114.549	98.8941	133.682
ENSBTAG00000042885	0.658307	0	0	0	0	0	0	0	0	0	0	0	0	0	0	0	0	0	0	0	0	0	0	0	0	0	0	0	0	0	0	0	0	0	0	0
ENSBTAG00000020551	6.58307	6.61154	9.29756	5.07308	5.07466	6.98492	8.7678	4.42905	3.97051	5.2436	3.31173	7.81363	3.34534	2.42807	2.93362	2.53941	3.28654	2.09531	2.37064	2.36085	8.52867	5.70592	2.0491	6.05854	9.99496	5.07625	9.74941	3.95853	4.21031	12.7171	13.4485	10.9931	8.73297	7.19845	6.59294	6.62884
ENSBTAG00000010146	0	0	0	0	0	0	0	0	0	0	0	0	0	0	0	0	0	0	0	0	0	0	0	0	0	0	0	0	0	0	0	0	0	0	0	0
ENSBTAG00000001058	0	0	0	0	0	0	0	0.984233	0	0	0	0	0	0	0	0	0	0	0	0	0	0	0	0	0	0	0	0	0	0	0	0	0	0	0	0
ENSBTAG00000001059	15.1411	10.8189	15.0191	24.9042	23.3434	16.9634	24.919	15.7477	11.9115	20.1005	14.9028	9.27869	13.9389	8.09356	19.3619	15.8713	8.21634	13.6195	8.8899	17.7064	12.4053	7.33619	12.2946	21.7098	14.6593	15.2287	14.6241	19.7927	25.2619	21.5213	22.618	24.8539	10.1885	23.1602	18.0207	16.5721
ENSBTAG00000021421	341.661	266.866	299.668	330.673	369.435	340.265	269.494	314.462	239.932	327.288	308.543	250.036	94.2269	146.493	77.4476	102.211	69.0173	72.2882	71.7119	105.058	127.155	67.6559	69.6695	108.549	313.842	212.568	260.309	284.449	170.939	242.604	248.798	292.034	268.539	264.778	214.93	306.032
ENSBTAG00000043634	0	0	0	0	0	0	0	0	0	0	0	0	0	0	0	0	0	0	0	0	0	0	0	0	0	0	0	0	0	0	0	0	0	0	0	0
ENSBTAG00000021422	0	0	0	0	0	0	0	0	0	0	0	0	0	0	0	0	0	0.523827	0	0	0	0	0	0	0.666331	0	0	0	0	0	0	0	0	0	0	0
ENSBTAG00000048637	0	0	0	0	0	0	0	0	0	0	0	0	0	0	0	0	0	0	0	0	0	0	0	0	0	0	0	0	0	0	0	0	0	0	0	0
ENSBTAG00000038379	105.987	120.811	133.742	83.9364	102.001	88.3094	114.443	87.5967	85.6495	114.048	75.0658	75.2062	34.5685	66.3672	29.3362	36.1865	36.1519	32.4773	37.3376	44.8562	68.2293	56.2441	49.1785	37.361	161.252	138.962	91.157	103.487	109.468	112.987	105.754	144.344	160.104	100.152	82.6315	148.597
ENSBTAG00000013462	0.658307	0	0	0.461189	0	0.498923	0	0.492117	0.567215	1.3109	0.551954	1.46506	0	0.809356	1.17345	1.2697	1.64327	0.523827	0	0.590213	0	2.4454	0.683034	2.01951	0	0.634531	0	0	0.842062	1.95648	2.44519	0.47796	0.727747	0.625952	0.439529	1.10481
ENSBTAG00000047138	0.658307	0	0	0	1.01493	0.498923	0.461463	0	0	0.436967	0	0	0	1.61871	0	0	0	0	0	0	0.775333	2.4454	0	0	0	0	0	0	2.52619	0.48912	0.611297	0	0	0	0	0
ENSBTAG00000047531	26.3323	19.8346	32.1839	24.9042	30.9554	26.4429	32.3024	28.0506	31.1968	35.3943	38.6368	26.8594	46.2771	15.3778	25.8159	27.2986	22.1841	35.6203	23.1137	44.2659	13.1807	12.227	21.8571	39.3805	27.3196	27.2848	30.7106	26.0132	21.0515	35.7058	12.2259	40.6266	22.5602	24.7251	25.0532	23.7534
ENSBTAG00000047702	11.8495	22.8399	17.8799	8.3014	9.64185	14.4688	6.92195	15.7477	13.046	14.4199	10.4871	9.27869	2.23022	5.66549	0.586724	1.2697	0	2.61914	0	4.13149	2.326	4.07566	2.73214	1.51464	24.6542	22.8431	15.1116	11.3101	9.26268	15.6518	14.0598	13.3829	27.6544	12.832	9.66964	18.7817
ENSBTAG00000047827	2.63323	0.601049	0	2.30595	4.56719	1.49677	6.92195	2.46058	1.70165	4.36967	3.31173	0.488352	1.11511	2.42807	3.52035	1.90455	2.4649	3.66679	1.77798	2.36085	2.326	0.815132	1.36607	6.05854	3.99798	0	1.94988	3.95853	0.842062	3.91296	1.83389	2.3898	1.45549	2.50381	1.31859	2.20961
ENSBTAG00000011904	2.63323	6.01049	0.715197	1.38357	2.53733	4.49031	5.53756	2.46058	3.40329	3.05877	2.20782	0.488352	0	8.90291	0.586724	3.17426	4.9298	1.57148	1.18532	7.08255	2.326	12.227	8.19641	1.51464	3.99798	8.88343	2.92482	7.35156	5.05237	5.38032	1.22259	6.69145	5.09423	2.19083	1.31859	2.76202
ENSBTAG00000045033	0	0	0	0	0	0	0	0	0	0	0	0	0	0	0	0	0	0	0	0	0	0	0	0	0	0	0	0	0	0	0	0	0	0	0	0
ENSBTAG00000008278	1.31661	3.00525	2.14559	4.61189	3.04479	2.99354	4.15317	2.46058	4.53772	6.11754	4.96759	3.41847	7.80578	4.04678	3.52035	5.07881	6.57307	4.19062	4.74128	10.6238	3.87667	2.4454	2.0491	3.53415	3.99798	3.17265	4.38723	1.69651	1.68412	1.95648	7.94687	5.73552	2.91099	3.44274	4.39529	2.76202
ENSBTAG00000016085	13.8244	14.4252	12.1584	13.3745	9.13438	9.97846	7.84487	9.35021	4.53772	10.9242	9.38322	14.6506	4.46045	10.5216	11.1478	9.52277	5.75144	13.0957	10.6679	11.8043	3.87667	4.89079	8.19641	7.57318	7.32964	8.88343	6.82459	12.4411	1.68412	9.29328	7.33557	6.21349	8.00522	9.0763	6.59294	3.86682
ENSBTAG00000047855	29.6238	20.4357	23.6015	21.2147	22.836	23.4494	26.7649	21.6531	25.5247	33.2095	25.9419	27.3477	21.1871	15.3778	21.7088	13.3319	23.8274	29.3343	15.4092	23.6085	16.282	18.748	19.808	21.2049	17.9909	22.2086	17.0615	29.4063	29.4722	22.0104	40.9569	19.1184	15.2827	26.603	30.767	11.6005
ENSBTAG00000052492	0	0	0	0	0	0	0	0	0	0	0	0	0	0	0	0	0	0	0	0	0	0	0	0	0	0	0	0	0	0	0	0	0	0	0	0
ENSBTAG00000020299	0	0	0	0	0	0	0	0	0	0	0	0	0	0	0	0	0	0	0	0	0	0	0	0	0	0	0	0	0	0	0	0	0	0	0	0
ENSBTAG00000020300	0	0	0	0	0	0	0	0	0	0	0	0	0	0	0	0	0	0	0	0	0	0	0	0	0	0	0	0	0	0	0	0	0	0	0	0
ENSBTAG00000020127	0	0.601049	0	1.38357	0	0	0.461463	0	0	0.436967	0.551954	0	0	1.61871	0	1.90455	0.821634	0.523827	0.59266	0.590213	2.326	3.26053	0	1.00976	0	0.634531	0.48747	0.565505	0	0	0	0	0	0	0.879059	0
ENSBTAG00000051850	0	0	0.715197	0.922378	0	0	0	0	0	0	0.551954	0	0	0	0.586724	0	0	0	0	0	0	0	0	0.504879	0	0	0	0.565505	0	0	0.611297	0.47796	0	0	0	0
ENSBTAG00000011190	90.188	178.512	198.825	126.366	138.031	126.726	107.982	168.796	125.355	114.485	142.956	108.903	66.9067	98.7414	75.1007	50.7881	43.5466	55.5257	46.8202	60.2017	188.406	107.597	85.3793	61.0903	213.892	164.978	134.054	140.811	196.2	161.41	168.718	223.685	187.759	153.358	116.036	201.075
ENSBTAG00000022314	6.58307	0	0	3.22832	2.02986	6.486	0.461463	2.9527	5.67215	3.05877	1.65586	0	7.80578	2.42807	7.62742	10.7925	9.85961	9.95272	13.0385	4.13149	4.652	0.815132	6.83034	9.5927	4.66431	4.44172	1.94988	3.39303	3.36825	0.97824	3.05649	1.91184	0.727747	1.87786	3.51623	0.552404
ENSBTAG00000052040	1.97492	0.601049	1.43039	0.922378	2.53733	0	2.76878	0.492117	1.13443	1.3109	1.65586	1.46506	1.11511	2.42807	3.52035	2.53941	4.10817	1.04765	0.59266	1.77064	0.775333	0	1.36607	0.504879	0	0	2.43735	2.82752	0.842062	2.93472	0	1.43388	0	1.2519	1.75812	1.10481
ENSBTAG00000007454	1911.06	1975.65	2101.96	2244.61	2669.78	1942.81	1707.41	1832.64	1867.84	2252.13	2006.91	1867.46	904.356	818.259	813.787	711.033	475.726	815.075	565.398	1153.28	1211.07	568.147	611.999	1027.43	1929.03	1828.72	2114.65	2025.64	1424.77	2133.54	2002.61	2493.52	2618.44	1872.54	1758.56	2035.61
ENSBTAG00000042493	0	0	0	0	0	0	0	0	0	0.436967	0	0	0	0	0	0	0	0	0	0	0	0	0	1.00976	0	0	0	0	0	0	0	0	0	0	0	0
ENSBTAG00000007455	19.7492	28.8504	21.4559	28.1325	25.3733	35.4235	14.7668	40.8457	24.3903	22.7223	25.9419	26.371	25.6476	18.6152	20.5354	15.8713	13.9678	23.5722	10.6679	30.6911	15.5067	12.227	17.0759	20.7	19.3236	13.3251	27.7858	22.0547	26.1039	27.3907	21.3954	23.898	18.9214	31.2976	16.7021	19.8865
ENSBTAG00000007456	3.29153	2.4042	2.14559	0.922378	3.04479	0.997846	4.15317	2.9527	3.97051	0.873934	3.31173	0.976704	4.46045	4.04678	2.93362	3.17426	0.821634	2.09531	5.33394	0.590213	1.55067	0	0.683034	4.03903	1.33266	3.80718	3.41229	3.95853	2.52619	2.4456	2.44519	4.30164	1.45549	2.81678	1.31859	3.86682
ENSBTAG00000051720	0	3.6063	1.43039	0.461189	2.02986	3.49246	0.461463	0.984233	0.567215	0.436967	1.10391	1.46506	1.11511	3.23742	0.586724	1.90455	0.821634	0	0.59266	0	0.775333	0	0.683034	2.01951	0.666331	1.26906	1.94988	0.565505	0.842062	1.95648	0	0.955921	0	0.625952	3.0767	0
ENSBTAG00000054681	0	0	0	0	0	0	0	0	0	0	0	0	0	0	0	0	0	0	0	0	0	0	0	0	0	0	0	0	0	0	0	0	0	0	0	0
ENSBTAG00000012117	24.3573	18.0315	22.1711	25.3654	24.8658	22.4515	26.7649	26.0822	30.6296	34.9573	29.2536	25.8827	54.0829	17.8058	28.1628	24.7592	12.3245	42.9538	16.0018	53.7093	34.1147	16.3026	17.7589	45.4391	10.6613	19.6705	28.7608	19.2272	18.5254	25.9234	20.7841	14.8168	9.46072	25.977	27.2508	19.8865
ENSBTAG00000012125	25.0157	27.0472	23.6015	23.9818	25.3733	24.9461	15.2283	22.1452	28.3608	34.0834	23.1821	31.2545	31.7807	7.2842	21.7088	21.5849	15.611	23.0484	21.3358	20.6574	17.0573	18.748	11.6116	21.7098	15.9919	20.9395	25.3485	22.6202	25.2619	21.0322	23.2293	26.2878	18.1937	25.0381	20.6579	14.9149
ENSBTAG00000033032	62.5391	76.3333	70.0893	64.1053	56.3287	68.3524	57.2214	68.4042	68.0658	68.6038	63.4748	64.9508	37.9138	50.9894	29.9229	24.1244	32.0437	27.7628	26.077	33.0519	34.89	39.9415	19.125	29.7878	67.2994	76.1437	57.5215	63.3365	32.8404	56.7379	55.6281	68.8263	62.5863	58.5265	58.4574	67.3932
ENSBTAG00000008552	0	0	0	0.461189	0	0.498923	1.38439	0	0.567215	0.873934	0	0	1.11511	0	1.17345	0.634851	4.10817	0	0	0	0.775333	0	0.683034	1.00976	0.666331	0	0.48747	0	0	0	1.22259	0	0	0.312976	0	0.552404
ENSBTAG00000054868	9.21629	3.00525	7.15197	11.9909	10.6568	8.98061	4.61463	7.87386	11.9115	10.9242	6.62345	9.27869	15.054	10.5216	17.6017	14.6016	4.10817	15.191	14.8165	16.526	11.63	4.07566	13.6607	15.6512	1.99899	8.2489	7.31206	9.61358	1.68412	6.84768	6.72427	9.55921	2.91099	8.13738	7.03247	6.62884
ENSBTAG00000014331	1.97492	3.6063	2.86079	3.68951	4.56719	4.98923	1.38439	3.93693	1.13443	3.49573	2.75977	1.95341	3.34534	2.42807	1.76017	2.53941	0.821634	4.19062	3.55596	8.26298	5.42733	0	2.0491	2.01951	1.33266	4.44172	1.46241	2.26202	1.68412	1.95648	1.83389	0.955921	2.18324	2.81678	2.63718	3.31442
ENSBTAG00000014333	0	0	0	0	0	0	0	0	0	0	0	0	0	0	0	0	0	0	0	0	0	0	0	0	0	0	0.48747	0	0	0	0	0	0	0	0	0.552404
ENSBTAG00000012747	0	1.2021	2.14559	2.30595	3.04479	0	0	0.984233	0.567215	0.873934	2.20782	1.46506	1.11511	2.42807	1.76017	2.53941	0	1.57148	3.55596	0.590213	1.55067	0.815132	3.41517	2.01951	1.33266	1.90359	0.974941	2.26202	2.52619	0.48912	0	2.3898	3.63874	0.938928	1.31859	0
ENSBTAG00000019512	4.60815	9.61679	7.86717	7.37903	2.53733	6.486	5.07609	5.41328	6.23937	6.99147	8.27932	6.83693	1.67267	2.42807	2.3469	0.634851	2.4649	1.57148	1.18532	1.18043	6.20267	2.4454	1.36607	1.00976	19.9899	10.1525	10.2369	6.78606	15.9992	10.2715	9.78076	9.08125	13.0995	9.70226	6.59294	6.07644
ENSBTAG00000053534	0	0	0	0	0	0	0	0	0	0	0	0	0	0	0	0	0	0	0	0	0	0	0	0	0	0	0	0	0	0	0	0	0	0	0	0
ENSBTAG00000006268	5.92476	4.20735	1.43039	5.07308	2.53733	2.99354	5.07609	8.8581	5.10494	5.68057	2.75977	2.44176	2.78778	1.61871	3.52035	5.71366	3.28654	3.14296	4.14862	3.54128	3.87667	5.70592	5.46428	5.55367	1.99899	5.07625	5.36217	0.565505	0.842062	3.91296	4.27908	5.25756	1.45549	3.75571	2.19765	4.41923
ENSBTAG00000001900	0	0	0	0.461189	0	0	0	0	0	0	0	0	0	0	0	0	0	0	0	0	0	0	0	0	0	0	0	0	0	0	0	0	0	0	0	0
ENSBTAG00000048914	0	0	0	0	0	0	0	0	0	0	0	0	0	0	0	0	0	0	0	0	0	0	0	0	0	0	0	0	0	0	0	0	0	0	0	0
ENSBTAG00000055292	0	0	0	0	0	0	0	0	0	0	0	0	0	0	0	0	0	0	0	0	0	0	0	0	0	0	0	0	0	0	0	0	0	0	0	0
ENSBTAG00000053848	0	0	0	0	0	0	0	0	0	0	0	0	0	0	0	0	0	0	0	0	0	0	0	0	0	0	0	0	0	0	0	0	0	0	0	0
ENSBTAG00000043130	0	0	0	0	0	0	0	0	0	0	0	0	0	0	0	0	0	0	0	0	0	0	0	0	0	0	0	0	0	0	0	0	0	0	0	0
ENSBTAG00000048534	0	0	0	0	0	0	0	0	0	0	0	0	0	0	0	0	0	0	0	0	0	0	0	0	0	0	0	0	0	0	0	0	0	0	0	0
ENSBTAG00000052652	0.658307	0	0	0	0	0.997846	0	0	0	0.873934	0	0	0	0	0	0	0	0	0	0	1.55067	0	0	0	0	0	0	0	0	0	0	0	0.727747	0	0	0
ENSBTAG00000049584	0	0	0	0	0	0	0	0	0	0	0	0	0	0	0	0	0	0	0	0	0	0	0	0	0	0	0	0	0	0	0	0	0	0	0	0
ENSBTAG00000054052	0	0	0	0	0	0	0	0	0	0	0	0	0	0	0	0	0	0	0	0	0	0	0	0	0	0	0	0	0	0	0	0	0	0	0	0
ENSBTAG00000048281	0	0	0	0	0	0	0	0	0	0	0	0	0	0	0	0	0	0	0	0	0	0	0	0	0	0	0	0	0	0	0	0	0	0	0	0
ENSBTAG00000049678	0	0	0	0	0	0	0	0	0	0	0	0	0	0	0	0	0	0	0	0	0	0	0	0	0	0	0	0	0	0	0	0	0	0	0	0
ENSBTAG00000036343	0	0	0	0	0	0	0	0	0	0	0	0	0	0	0	0	0	0	0	0	0	0	0	0	0	0	0	0	8.42062	0.48912	1.22259	0	0	0	0	0
ENSBTAG00000049844	0	0	0	0	0	0	0	0	0	0	0	0	0	0	0	0	0	0	0	0	0	0	0	0	0	0	0	0	0	0	0	0	0	0	0	0
ENSBTAG00000033445	0	0	0	0	0	0	0	0	0	0	0	0	0	0	0	0	0	0	0	0	0	0	0	0	0	0	0	0	0	0	0	0	0	0	0	0
ENSBTAG00000049694	0	0	0	0	0	0	0	0	0	0	0	0	0	0	0	0	0	0	0	0	0	0	0	0	0	0	0	0	0	0	0	0	0	0	0	0
ENSBTAG00000051023	7.24137	12.622	19.3103	2.76713	6.08959	4.49031	5.07609	9.84233	7.3738	5.2436	2.75977	6.83693	1.67267	4.04678	2.3469	1.90455	0.821634	3.66679	4.14862	4.13149	3.87667	7.33619	4.78124	1.00976	11.994	6.34531	7.31206	8.48257	6.73649	8.31504	7.33557	9.08125	8.73297	5.32059	9.23011	7.73365
ENSBTAG00000019942	0.658307	0.601049	0	0	0	0	0	0	0	0	0.551954	0.488352	0.557556	0.809356	0	0	0	0.523827	0.59266	0	2.326	1.63026	0	1.00976	0	0.634531	0	0	1.68412	0.97824	0.611297	0.47796	0	0.938928	0.879059	0
ENSBTAG00000033749	0	0	0	0	0	0	0	0	0	0	0	0	0.557556	0	0	0.634851	0	0.523827	0	0	0	0	0	0	0	0	0.48747	0	0	0.48912	0.611297	0	0	0	0	0
ENSBTAG00000051994	0	0	0	0	0	0	0	0	0	0	0	0	0	0	0	0	0	0	0	0	0	0	0	0	0	0	0	0	0	0	0	0	0	0	0	0
ENSBTAG00000001911	0	0	0	0	0	0	0	0	0	0	0	0	0	0	0	0	0	0	0	0	0	0	0	0	0	0	0	0	0	0.48912	0	0.47796	0	0	0.439529	0
ENSBTAG00000046895	0	0	0	0	0	0	0	0	0	0	0	0	0	0	0	0	0	0	0	0	0	0	0	0	0	0	0	0	0	0	0	0	0	0	0	0
ENSBTAG00000011277	0	0.601049	0.715197	0	0	0	0	0.492117	0	0	0	0	0	0	0	0	0.821634	0	0	0	0	0	0	0	0.666331	0	0	1.13101	0	0.48912	1.83389	0.47796	0	0	0	0.552404
ENSBTAG00000046059	0	0	0	0	0	0	0	0	0	0	0	0	0	0	0	0	0	0	0	0	0	0	0	0	0	0	0	0	0	0	0	0	0	0	0	0
ENSBTAG00000043883	0	0	0	0	0	0	0	0	0	0	0	0	0	0	0	0	0	0	0	0	0	0	0	0	0	0	0	0	0	0	0	0	0	0	0	0
ENSBTAG00000053314	0	0	0	0	0	0	0	0	0	0	0	0	0	0	0	0	0	0	0	0	0	0	0	0	0	0	0	0	0	0	0	0	0	0	0	0
ENSBTAG00000038813	0	0	0	0	0	0	0	0	0	0	0	0	0	0	0	0	0	0	0	0	0	0	0	0	0	0	0	0	0	0	0	0	0	0	0	0
ENSBTAG00000053993	0	0	0	0	0	0	0	0	0	0	0	0	0	0	0	0	0	0	0	0	0	0	0	0	0	0	0	0	0	0	0	0	0	0	0	0
ENSBTAG00000048495	0	0	0	0	0	0	0	0	0	0	0	0	0	0	0	0	0	0	0	0	0	0	0	0	0	0	0	0	0	0	0	0	0	0	0	0
ENSBTAG00000038815	8.55799	9.61679	6.43677	4.61189	4.56719	7.48384	5.53756	5.41328	5.10494	12.2351	7.17541	7.81363	3.34534	4.04678	12.9079	17.7758	23.0058	3.14296	16.5945	5.31191	14.7313	35.0507	13.6607	6.05854	9.32863	12.6906	8.287	6.22055	13.473	5.38032	12.2259	6.21349	4.36648	6.25952	10.9882	9.94326
ENSBTAG00000042743	0	0	0	0	0	0	0	0	0	0	0	0	0	0	0	0	0	0	0	0	0	0	0	0	0	0	0	0	0	0	0	0	0	0	0	0
ENSBTAG00000050709	34.232	24.643	21.4559	26.2878	36.0301	38.916	48.9151	25.5901	36.3018	38.89	27.5977	32.2312	39.5865	75.2701	80.3813	66.6594	109.277	42.43	114.383	27.74	78.3087	106.782	86.0623	44.4293	36.6482	46.3207	27.7858	33.3648	57.2602	40.1078	73.3557	23.898	27.6544	42.2518	64.6108	25.963
ENSBTAG00000005395	0	0	0.715197	0.461189	0	0.498923	0	0	0	0	0	0	0	0	0.586724	0	0	0	0	0	0	0	0	0.504879	0	0	0	0	0.842062	0	0	0	0	0.312976	0	0
ENSBTAG00000048028	0	0	0	0	0	0	0	0	0	0	0	0	0	0	0	0	0	0	0	0	0	0	0	0	0	0	0	0	0	0	0	0	0	0	0	0
ENSBTAG00000016019	0	0	0	0	0	0	0	0	0	0	0	0	0	0	0	0	0	0	0	0	0	0	0	0	0	0	0	0	0	0	0	0	0	0	0	0
ENSBTAG00000032923	0	0	0	0	0	0	0	0	0	0	0	0	0	0	0	0	0	0	0	0	0	0	0	0	0	0	0	0	0	0	0	0	0	0	0	0
ENSBTAG00000014169	0	0	0	0	0	0	0	0	0	0	0	0	0	0.809356	0	0	0	0.523827	0.59266	0	0	0.815132	1.36607	0	0	0	0	0	0.842062	0	1.83389	0	0	0	0	0
ENSBTAG00000021059	0	0	0	0	0	0	0	0	0	0	0	0	0	0	0	0.634851	0	0	0	0	0.775333	0	0	0	0	0	0	0	0	0	0.611297	0	0	0.625952	0.439529	0.552404
ENSBTAG00000045550	6.58307	8.41469	10.728	9.22378	15.7314	7.48384	10.6137	1.96847	7.94102	9.1763	5.51954	10.7437	8.92089	8.90291	8.21414	13.3319	12.3245	13.0957	17.7798	6.49234	19.3833	8.15132	8.19641	7.57318	8.6623	11.4216	14.1366	15.2686	10.9468	5.38032	12.8372	12.9049	11.644	13.145	12.7463	8.28605
ENSBTAG00000037686	0	3.6063	0.715197	0.922378	3.55226	0.997846	0.461463	1.96847	2.26886	0.436967	1.10391	0.976704	0	0	1.17345	0	0	1.57148	0.59266	1.18043	0.775333	0.815132	0.683034	0	1.33266	0	0	0.565505	0	0	1.83389	0.955921	1.45549	0.625952	2.19765	0
ENSBTAG00000040255	0	0	0	0	0	0	0	0	0	0	0	0	0	0	0	0	0	0	0	0	0	0	0	0	0	0	0	0	0	0	0	0	0	0	0	0
ENSBTAG00000032875	0	0	0	0	0.507466	0	0	0	0	0	0	0	0	0	0	0.634851	0	0	0	0	0	0	0	0	0	0.634531	0	0	0	0	0	0	0.727747	0	0	0
ENSBTAG00000022502	0	0	0	0	0	0	0	0	0	0	0	0	0	0	0	0	0	0	0	0	0	0	0	0	0	0	0	0	0	0	0	0	0	0	0	0
ENSBTAG00000048265	0	0	0	0	0	0	0	0	0	0	0	0	0	0	0	0	0	0	0	0	0	0	0	0	0	0	0	0	0	0	0	0	0	0	0	0
ENSBTAG00000046608	2.63323	1.2021	1.43039	1.38357	1.01493	1.49677	2.30732	2.9527	1.13443	1.3109	2.75977	2.93011	3.34534	6.47485	1.17345	1.90455	0.821634	2.61914	2.9633	1.77064	6.978	3.26053	0.683034	1.51464	6.66331	2.53812	1.46241	5.08954	5.89443	2.93472	6.72427	1.43388	5.09423	2.81678	1.75812	1.65721
ENSBTAG00000050607	0	0	0	0	0	0	0	0	0	0	0	0	0	0	0	0	0	0	0	0	0	0	0.683034	0	0	0	0	0	0	0	0.611297	0	0	0	0	0
ENSBTAG00000032852	0.658307	0	0	0	0.507466	0	0	0	0	0	0	0	0	0.809356	0	0	0	0.523827	0	0	0	0	0	0	0	0	0	0	0	0	0	0	0	0.312976	0	0
ENSBTAG00000047213	0.658307	0	1.43039	0	0.507466	1.99569	2.30732	0.492117	1.70165	1.74787	0.551954	2.44176	1.11511	2.42807	2.3469	1.2697	1.64327	1.57148	1.77798	3.54128	0	5.70592	0.683034	2.52439	6.66331	4.44172	1.46241	0.565505	4.21031	2.4456	2.44519	2.3898	0.727747	0.625952	0.879059	1.10481
ENSBTAG00000010114	0	0	3.57599	0.461189	3.04479	0.498923	0.461463	0	1.13443	1.3109	1.65586	1.95341	4.46045	0.809356	0	0	0.821634	3.14296	2.37064	2.36085	0.775333	0.815132	1.36607	0.504879	0.666331	4.44172	0	1.69651	2.52619	0.48912	2.44519	0.955921	0.727747	0.625952	0.879059	1.10481
ENSBTAG00000020522	0	0	0	0	0	0	0	0	0	0	0	0	0	0	0	0	0	0	0	0	0	0	0	0	0	0	0	0	0	0	0	0	0	0	0	0
ENSBTAG00000027978	0	0	0	0	0	0	0	0	0	0	0	0	0	0	0	0	0	0	0	0	0	0	0	0	0	0	0	0	0	0	0	0	0	0	0	0
ENSBTAG00000045481	0	0	0	0	0	0	0	0	0	0	0	0	0	0	0	0	0	0	0	0	0	0	0	0	0	0	0	0	0	0	0	0	0	0	0	0
ENSBTAG00000037637	0	0	0	0	0	0	0	0	0	0	0	0	0	0	0	0	0	0	0	0	0	0	0	0	0	0	0	0	0	0	0	0	0	0	0	0
ENSBTAG00000014670	0	0	0	0	0	0	0	0	0	0	0.551954	0	0	0	0	0	0	0	1.77798	0	0	0	0	0	0	0	0	0	0	0	0	0.47796	0	0	0.439529	0
ENSBTAG00000003601	0	0.601049	0	0.461189	0	0	0	0	0.567215	0	0	0.488352	1.67267	0.809356	0	0	1.64327	0.523827	0.59266	0	2.326	0	1.36607	0.504879	0.666331	0	1.94988	0	1.68412	0.97824	2.44519	0	0.727747	0.625952	0.439529	0.552404
ENSBTAG00000005319	0	0	0	0	0	0	0	0	0	0	0	0	0	0	0	0	0	0	0	0	0	0	0	0	0	0	0	0	0	0	0	0	0	0	0	0
ENSBTAG00000019417	17.7743	37.8661	36.4751	11.9909	18.2688	18.4601	19.8429	19.6847	18.1509	27.5289	20.9743	12.2088	20.6296	20.2339	4.10707	12.697	10.6812	13.6195	10.6679	17.1162	31.7887	15.4875	12.2946	19.1854	28.6522	32.3611	18.5239	21.4892	22.7357	26.9016	34.2327	32.9793	34.2041	19.0915	17.1416	29.8298
ENSBTAG00000050056	0	0	0	0	0	0	0	0	0	0	0	0	0	0	0	0	0	0	0	0	0	0	0	0	0	0	0	0	0	0	0	0	0	0	0	0
ENSBTAG00000037996	103.354	91.3595	66.5133	85.32	92.3588	88.3094	63.6819	85.6283	66.3642	86.9564	78.9295	94.7403	92.5543	89.0291	79.7945	93.958	59.1576	91.1459	83.5651	93.8438	131.807	62.7652	68.9865	80.7806	63.9677	48.2243	74.583	74.6466	95.153	91.4654	100.253	48.752	47.3036	88.8852	69.0061	62.974
ENSBTAG00000026139	1.31661	0	1.43039	0.922378	3.04479	1.49677	2.30732	0.984233	1.13443	1.74787	1.65586	0.488352	2.78778	3.23742	1.17345	2.53941	8.21634	2.09531	6.51926	0.590213	4.652	7.33619	6.83034	2.01951	3.33165	0.634531	2.43735	3.39303	0.842062	3.91296	6.72427	3.34572	0	1.56488	3.0767	1.10481
ENSBTAG00000038204	0	0	0	0	0	0	0	0	0	0	0	0	0	0	0	0	0	0	0	0	0	0	0	0	0	0	0	0	0	0	0	0	0	0	0	0
ENSBTAG00000052983	0.658307	0.601049	0	0.461189	0.507466	0.997846	0.922926	0	0	0.873934	0	0	0.557556	0	0.586724	1.2697	0	0.523827	0.59266	0	1.55067	0.815132	0.683034	0	0	0.634531	0.974941	0.565505	0	0	0	1.43388	0.727747	0	0	0
ENSBTAG00000050068	0	0	0	0	0	0	0	0	0	0	0	0	0	0	0	0	0	0	0	0	0	0	0	0	0	0	0	0	0	0	0	0	0	0	0	0
ENSBTAG00000007499	61.8808	51.0892	70.0893	50.7308	48.2092	56.8772	57.6829	51.1801	69.2003	55.0578	46.9161	54.2071	136.601	70.414	102.677	105.385	108.456	127.29	107.864	130.437	62.802	49.723	120.214	137.832	47.9758	55.8387	56.5466	53.1575	42.9451	50.3794	51.9603	43.0164	50.9423	57.9006	51.8645	52.4783
ENSBTAG00000019256	0	1.2021	0	0.461189	0.507466	1.49677	0.922926	0.984233	0.567215	0	1.10391	0	0	0	0.586724	0.634851	1.64327	1.04765	0	1.18043	0.775333	0	0.683034	1.00976	0.666331	0	0	0.565505	0	1.46736	0.611297	0	0.727747	0.312976	0.439529	0
ENSBTAG00000019253	38.8401	19.8346	21.4559	60.4158	69.0153	48.3955	57.2214	43.3063	73.738	51.1251	61.8189	46.3935	161.134	38.8491	142.574	121.891	112.564	157.672	98.3816	135.159	37.216	35.0507	127.044	174.183	9.99496	28.5539	54.5967	50.8954	46.3134	39.6187	48.2925	43.0164	18.1937	59.4654	61.9736	32.5918
ENSBTAG00000019250	88.2131	43.8766	52.9246	67.7948	58.866	48.3955	57.6829	70.3727	67.4986	58.9905	51.3318	70.3227	37.3562	39.6584	18.7752	36.8214	23.0058	35.0964	23.1137	38.954	40.3173	17.1178	12.2946	48.4684	31.9839	47.5898	86.7697	82.5637	35.3666	55.2706	48.9038	62.6128	72.047	47.2594	47.0296	75.1269
ENSBTAG00000050517	0	0	0	0	0	0	0	0	0	0	0	0	0	0	0	0	0	0	0	0	0	0	0	0	0	0	0	0	0	0	0	0	0	0	0	0
ENSBTAG00000022292	12.5078	26.4462	13.5887	26.749	19.7912	25.4451	11.998	18.7004	19.8525	20.9744	20.4223	18.069	18.9569	12.1403	18.1885	20.9501	18.8976	20.9531	16.0018	34.2323	15.5067	9.78158	22.5401	17.6708	9.32863	19.6705	18.5239	19.2272	15.1571	12.228	14.6711	16.7286	21.8324	16.5877	18.4602	23.2009
ENSBTAG00000001979	0	0	0	0.461189	0	0	0	0	0	0	0	0	0	0	0	0	0	0	0	0	0	0	0	0	0	0	0	0	0	0	0	0	0.727747	0	0	0
ENSBTAG00000001975	0	0	0	0	0	0	0	0	0	0	0.551954	0	0.557556	0	0	0	0	0	0	0	0	0	0	0	0	0	0	0	0.842062	0	2.44519	0	0	0	0	0
ENSBTAG00000021254	19.0909	15.6273	15.7343	18.4476	16.2389	13.4709	14.3054	17.2241	25.5247	15.2938	14.3508	20.0224	14.4965	24.2807	15.2548	27.2986	20.5408	9.95272	17.1871	27.74	10.8547	17.1178	20.491	18.6805	23.9879	11.4216	19.9863	15.8341	11.7889	14.6736	9.78076	14.8168	18.1937	12.832	10.9882	12.7053
ENSBTAG00000021252	0.658307	1.80315	1.43039	0.922378	2.53733	0.997846	4.15317	1.47635	3.97051	2.6218	4.96759	0.976704	1.11511	3.23742	7.62742	3.17426	6.57307	1.04765	4.74128	1.18043	6.978	4.07566	5.46428	3.53415	4.66431	5.07625	4.38723	5.65505	1.68412	3.91296	4.27908	4.7796	0.727747	7.19845	5.71388	1.65721
ENSBTAG00000053172	0	0	0	0.461189	0	0	0.461463	0.492117	0	0	0	0	0	0	0	0	0	0	0	0.590213	0.775333	0	0	0	0.666331	0	0	0	0	0	0	0	0	0	0	0
ENSBTAG00000020390	0	0	0	0	0	0	0	0	0	0	0	0	0	0	0	0	0	0	0	0	0	0	0	0	0	0	0	0	0	0	0	0	0	0	0	0
ENSBTAG00000005378	0	0.601049	0	0	0	0	1.84585	0.492117	0	0	0.551954	0.488352	0	0	0	0	0	0.523827	0	0	0.775333	0	0	0	0	0	0	0	0	0	0	0	0	0	0	0.552404
ENSBTAG00000016761	0	0	0	0	0	0	0	0	0	0	0	0	0	0	0	0	0	0	0	0	0	0	0	0	0	0	0	0	0	0	0	0	0	0	0	0
ENSBTAG00000003547	9.8746	22.8399	24.3167	23.5206	14.7165	19.9569	19.3815	18.7004	20.987	16.1678	15.4547	21.4875	26.2051	18.6152	24.6424	29.838	23.0058	18.334	21.9284	29.5106	17.0573	19.5632	19.808	22.7195	9.99496	15.8633	19.9863	26.0132	13.473	22.0104	6.72427	15.2947	22.5602	17.5267	15.8231	13.8101
ENSBTAG00000005724	8.55799	8.41469	10.0128	4.1507	8.11945	6.98492	4.15317	9.84233	6.23937	3.9327	6.0715	7.32528	3.90289	13.759	7.62742	12.697	12.3245	7.33358	14.2238	3.54128	23.26	14.6724	12.9777	5.55367	7.99597	10.787	6.33712	2.82752	16.8412	9.7824	9.78076	5.25756	8.73297	6.88547	9.23011	11.0481
ENSBTAG00000006026	3.94984	6.01049	3.57599	3.22832	3.55226	0.997846	4.61463	2.46058	0	3.05877	2.75977	2.93011	10.5936	8.09356	8.21414	7.61822	9.03797	10.4765	12.4459	2.95106	6.978	3.26053	8.19641	5.55367	0.666331	1.90359	1.94988	5.08954	7.57856	5.38032	2.44519	1.91184	2.91099	4.38166	3.0767	1.10481
ENSBTAG00000048143	0.658307	0.601049	1.43039	0.461189	0.507466	1.99569	1.84585	2.9527	1.13443	1.3109	1.65586	0.976704	1.67267	2.42807	1.17345	3.17426	4.10817	3.14296	7.11192	1.77064	2.326	3.26053	2.73214	1.00976	0	0	0.974941	2.26202	5.05237	0	9.16946	0	0.727747	1.56488	0.439529	2.76202
ENSBTAG00000046707	0	0	0	0	0	0	0	0	0	0	0	0	0	0	0	0	0	0	0	0	0	0	0	0	0	0	0	0	0	0	0	0	0	0	0	0
ENSBTAG00000036028	5.26645	4.20735	13.5887	7.84022	5.58212	4.49031	8.30634	4.92117	5.67215	8.73934	4.96759	7.32528	7.80578	4.85613	10.561	6.98336	8.21634	3.14296	9.48256	8.85319	3.10133	9.78158	5.46428	12.622	13.3266	13.3251	6.33712	10.1791	12.6309	9.29328	13.4485	7.64737	11.644	8.76333	3.95576	13.8101
ENSBTAG00000046972	0	0	0	0	0	0	0	0	0	0	0	0	0	0	0	0	0	0	0	0	0	0	0	0	0	0	0	0	0	0	0	0	0	0	0	0
ENSBTAG00000049653	0	0	0	0	0	0	0	0	0	0	0	0	0	0	0	0	0	0	0	0	0	0	0	0	0	0	0	0	0	0	0	0	0	0	0	0
ENSBTAG00000027843	4.60815	10.2178	4.29118	11.0685	11.1642	5.48815	9.22926	11.3187	7.3738	12.672	13.2469	6.83693	10.036	7.2842	12.9079	5.71366	13.9678	16.7625	12.4459	15.3455	10.0793	11.4118	13.6607	13.1268	4.66431	5.71078	6.82459	6.78606	17.6833	9.29328	13.4485	7.64737	4.36648	15.0228	13.6254	10.4957
ENSBTAG00000051378	0	0	0	0	0	0	0	0	0	0	0	0	0	0	0	0	0	0	0	0	0	0	0	0	0	0	0	0	0	0	0	0	0	0	0	0
ENSBTAG00000050869	0	0	0	0	0	0	0	0	0	0	0	0	0	0	0	0	0	0	0	0	0	0	0	0	0	0	0	0	0	0	0	0	0	0	0	0
ENSBTAG00000014223	0	0.601049	0	0	0	0	0	0	0	0.436967	0	0	0.557556	0	0	0	0	0	0	1.18043	0	1.63026	0	0.504879	0	0	0	0	0	0.48912	0	0	0	0	0	0
ENSBTAG00000032450	0	0	0	0	0	0	0	0	0	0	0	0.976704	0	0	0	0	0	0	0	0	0	0.815132	0	0	0	0	0	0	0	0	0	0	0	0	0	0
ENSBTAG00000022204	36.8652	31.2546	34.3295	31.8221	27.9106	33.4278	32.3024	33.4639	21.5542	33.2095	25.9419	21.9758	12.2662	15.3778	19.9486	12.697	11.5029	18.334	11.2605	17.7064	36.4407	17.1178	20.491	25.7488	32.6502	26.6503	32.173	35.6268	36.2087	32.771	42.1795	28.6776	38.5706	29.7327	28.1299	39.7731
ENSBTAG00000049730	0.658307	0.601049	0.715197	0	0.507466	0.498923	0.922926	1.47635	0.567215	0.873934	0.551954	0.488352	0	0.809356	0	0	0	0	0.59266	0.590213	1.55067	0.815132	0	0	0.666331	0.634531	0.48747	0	2.52619	0.48912	1.22259	0.47796	0.727747	0.938928	0.439529	0.552404
ENSBTAG00000001311	77.0219	63.1102	34.3295	101.462	70.0303	84.8169	80.756	89.0731	92.4561	85.2085	65.6826	75.2062	155.558	98.7414	149.028	184.107	99.4177	177.577	166.537	153.455	132.582	63.5803	125.678	132.278	47.3095	38.0718	59.4714	69.5571	90.1006	66.5203	94.1398	49.7079	33.4764	81.6867	81.7524	50.8211
ENSBTAG00000003320	0	0	0	0	0	0	0	0	0	0	0	0	0	0	0	0	0	0	0	0	0	0	0	0	0	0	0	0	0	0	0	0	0	0	0	0
ENSBTAG00000006977	0	0	0	0.461189	1.5224	0	0.922926	0	0	0	1.65586	0	0.557556	4.85613	2.93362	0.634851	2.4649	1.57148	1.18532	1.18043	1.55067	0.815132	2.0491	0	0	0.634531	0	0	11.7889	0	9.78076	0.47796	0.727747	0.312976	0.879059	0
ENSBTAG00000019820	0	0	0	0.461189	0	0.498923	0.461463	0	0	0	0.551954	0	1.11511	0	0	0	0	1.04765	0	0	0	0	0	0	0	0	0	0	0	0	0	0	0	0	0	0
ENSBTAG00000047211	0	0	0	0	0	0	0	0	0	0	0	0	0	0	0	0	0	0	0	0	0	0	0	0	0	0	0	0	0	0	0	0	0	0	0	0
ENSBTAG00000052155	0.658307	0.601049	0.715197	0.461189	2.02986	0.498923	1.84585	0.492117	1.70165	0	0.551954	0.976704	3.34534	0.809356	6.45397	5.07881	8.21634	5.23827	7.70458	1.77064	1.55067	0	4.78124	2.01951	1.33266	0	0.974941	0	8.42062	1.95648	8.55816	1.43388	0	0.625952	1.31859	0.552404
ENSBTAG00000053141	0	0	0	0	0	0	0	0	0	0	0	0	0	0	0	0	0	0	0	0	0	0	0	0	0	0	0	0	0	0	0	0	0	0	0	0
ENSBTAG00000014287	0	0	0	0	0	0	0	0	0	0	0	0	0	0	0	0	0	0	0	0	0	0	0	0	0	0	0	0	0	0	0	0	0	0	0	0
ENSBTAG00000046436	0	0	0	0	0	0	0	0	0	0	0	0	0	0	0	0	0	0	0	0	0	0	0	0	0	0	0	0	0	0	0	0	0	0	0	0
ENSBTAG00000054469	3.29153	3.00525	2.86079	2.76713	3.55226	6.486	3.23024	6.39752	7.94102	2.6218	4.41564	2.44176	3.90289	2.42807	5.86724	3.80911	4.9298	4.19062	1.77798	10.0336	4.652	1.63026	3.41517	8.58294	2.66532	3.17265	2.43735	6.78606	4.21031	1.95648	3.05649	1.43388	7.27747	3.75571	3.0767	3.31442
ENSBTAG00000052647	0	0	0	0	0	0	0	0	0	0	0	0.488352	0	0	0	0	0	0	0	0	0	0	0.683034	0.504879	0	0	0	0	0	0	0	0	0	0	0	1.10481
ENSBTAG00000004008	1.97492	1.2021	2.86079	1.38357	1.5224	0.997846	1.38439	0.984233	1.13443	0.873934	0.551954	0.976704	1.67267	1.61871	0.586724	3.17426	0	0	0	1.18043	1.55067	0	3.41517	1.00976	0.666331	0.634531	2.43735	0	1.68412	0.48912	4.89038	0.47796	0.727747	0.938928	1.31859	1.10481
ENSBTAG00000005953	0	0	0	0	0	0	0	0	0	0	0	0	0	0	0	0	0	0	0	0	0	0	0	0	0	0	0	0	0	0	0	0	0	0	0	0
ENSBTAG00000053380	0	0	0	0	0	0	0	0	0	0	0	0	0	0	0	0	0	0	0	0	0	0	0	0	0	0	0	0	0	0	0	0	0	0	0	0
ENSBTAG00000009457	0	0	0	0	0	0	0	0	0	0	0	0	0	0	0	0	0	0	0	0	0	0	0	0	0	0	0	0	0	0	0	0	0	0	0	0
ENSBTAG00000045756	0	0	0	0	0	0	0	0	0	0	0	0	0	0	0	0	0	0	0	0	0	0	0	0	0	0	0	0	0	0	0	0	0	0	0	0
ENSBTAG00000044025	0.658307	0	0	0	0	0	0	0	0	0	0	0	0	0	0	0	0	0	0	0	0	0	0	0	0	0	0	0	0	0	0	0	0	0	0	0
ENSBTAG00000004836	1.97492	0.601049	1.43039	0.922378	1.01493	0	0	1.47635	0	0.436967	0	0.488352	0.557556	0.809356	0	0.634851	4.9298	3.14296	3.55596	0	28.6873	0.815132	2.0491	5.04879	1.33266	3.80718	0	1.69651	90.9427	17.6083	116.147	3.34572	0.727747	0.938928	3.95576	2.76202
ENSBTAG00000047655	0	0	0	0	0	0	0	0	0	0	0	0	0	0	0	0	0	0	0	0	0	0	0	0	0	0	0	0	0	0	0	0	0	0	0	0
ENSBTAG00000053716	0	0	0	0	0	0	0	0	0	0	0	0	0	0	0	0	0	0	0	0	0	0	0	0	0	0	0	0	0	0	0	0	0	0	0	0
ENSBTAG00000048881	0	0	0	0	0	0	0	0	0	0	0	0	0	0	0	0	0	0	0	0	0	0	0	0	0	0	0	0	0	0	0	0	0	0	0	0
ENSBTAG00000050958	0	0	0	0	0	0	0.922926	0	0	0	0	0	0	0	0.586724	0	0	0	0	0	0.775333	0	0	0.504879	0	0	0	0	0	0	0	0	0	0	0	0
ENSBTAG00000040132	0.658307	3.00525	0.715197	1.38357	1.5224	0.498923	0.461463	0.492117	1.13443	1.74787	0	0.488352	1.11511	0.809356	1.76017	0	1.64327	0.523827	3.55596	1.18043	2.326	1.63026	0	1.51464	1.33266	0	0.48747	0	7.57856	1.46736	8.55816	0.47796	0.727747	0.312976	2.19765	1.10481
ENSBTAG00000003668	21.0658	13.2231	41.4814	11.9909	7.61199	56.3783	67.8351	12.795	6.23937	13.546	50.2278	52.742	21.7447	16.1871	27.576	12.697	31.2221	13.6195	2.37064	71.4157	8.52867	17.1178	49.8615	97.4416	45.3105	37.4373	6.82459	34.4958	7.57856	51.3576	16.505	51.1418	34.9319	76.3661	10.5487	25.4106
ENSBTAG00000055181	0	0	0	0	0	0	0	0	0	0	0	0	0	0	0	0	0	0	0	0	0	0	0	0	0	0	0	0	0	0	0	0	0	0	0	0
ENSBTAG00000022920	3.29153	1.2021	0	0.922378	2.02986	1.49677	3.23024	1.47635	2.83608	3.9327	3.86368	1.95341	6.69067	1.61871	1.17345	1.90455	4.9298	5.7621	3.55596	4.13149	0	0	2.0491	7.57318	3.33165	0	1.94988	0.565505	1.68412	2.93472	1.83389	0.955921	0.727747	1.2519	1.31859	0
ENSBTAG00000046314	8.55799	13.2231	2.86079	5.53427	5.07466	8.98061	9.22926	11.3187	4.53772	6.99147	4.96759	5.37187	1.11511	8.90291	10.561	3.17426	6.57307	8.90506	5.9266	2.36085	10.0793	8.96645	4.09821	5.04879	3.33165	3.80718	8.77447	7.35156	18.5254	8.31504	9.16946	6.21349	4.36648	9.38928	7.03247	7.73365
ENSBTAG00000044115	0	0	0	0	0	0	0	0	0	0	0	0	0	0	0	0	0	0	0	0	0	0	0	0	0	0	0	0	0	0	0	0	0	0	0	0
ENSBTAG00000005294	0	2.4042	2.86079	0.922378	3.55226	0.997846	1.38439	1.96847	3.40329	1.3109	2.75977	1.95341	2.78778	2.42807	5.86724	2.53941	2.4649	1.57148	6.51926	3.54128	6.978	7.33619	2.73214	4.54391	3.99798	4.44172	1.94988	3.39303	10.1047	6.35856	19.5615	3.82368	0.727747	2.50381	0.439529	5.52404
ENSBTAG00000055282	0	0	0	0	0	0	0	0	0	0	0	0	0	0	0	0	0	0	0	0	0	0	0	0	0	0	0	0	0	0	0	0	0	0	0	0
ENSBTAG00000045876	0.658307	0	2.14559	0.461189	0.507466	0.997846	0.922926	0	0.567215	0.873934	0	0.488352	0	0	1.76017	1.90455	0.821634	1.04765	1.18532	1.77064	2.326	1.63026	2.73214	0.504879	1.33266	1.90359	0.974941	0	2.52619	0.97824	4.89038	0.955921	0.727747	0.312976	1.75812	1.10481
ENSBTAG00000000955	7.24137	6.61154	2.86079	5.53427	7.10452	4.98923	3.6917	5.9054	2.83608	4.80664	9.93518	4.88352	10.036	10.5216	7.04069	6.98336	14.7894	4.71445	5.9266	4.13149	9.304	20.3783	10.2455	6.05854	9.32863	6.34531	4.8747	4.52404	8.42062	8.31504	5.50168	7.64737	7.27747	6.5725	10.9882	6.07644
ENSBTAG00000052886	0	0	0	0	0	0	0	0	0	0	0	0	0	0	0	0	0	0	0	0	0	0	0	0	0	0	0	0	0	0	0	0	0	0	0	0
ENSBTAG00000003321	0	0	0	0.461189	0	0	0	0	0	0	0	0	0	0	0	0	0.821634	0	0	0	0.775333	0	0	0	0	0	0	0	0	0.97824	0	0	0	0	0	0
ENSBTAG00000044506	0	0	0	0	0	0	0	0	0	0	0	0	0	0	0	0	0	0	0	0	0	0	0	0	0	0	0	0	0	0	0	0	0	0	0	0
ENSBTAG00000044745	0	0	0	0	0	0	0	0	0	0	0	0	0	0	0	0	0	0	0	0	0	0	0	0	0	0	0	0	0	0	0	0	0	0	0	0
ENSBTAG00000003121	0	0	0	0	0	0.498923	0	0	0	0	0	0	0	0.809356	0	0	0	0	0	0	0	0	0	0	0	0	0.48747	0	0	0	0	0.47796	0	0	0.439529	0
ENSBTAG00000019703	11.1912	3.6063	5.00638	10.6074	8.62692	2.49461	2.30732	8.36598	15.3148	5.2436	14.9028	11.7205	13.3813	3.23742	5.86724	6.98336	9.85961	2.61914	11.2605	11.214	3.87667	3.26053	15.0268	1.51464	2.66532	8.2489	14.6241	18.0962	7.57856	11.7389	3.66778	10.9931	13.8272	12.2061	0.879059	12.7053
ENSBTAG00000045877	23.699	35.4619	28.6079	42.4294	20.2986	14.4688	20.7658	31.9876	41.9739	22.7223	11.0391	26.8594	43.4894	14.5684	39.8973	25.3941	36.9735	26.7152	37.9302	39.5442	26.3613	15.4875	37.5669	65.1294	16.6583	16.4978	20.4738	14.1376	25.2619	32.2819	44.6247	11.949	6.54973	36.3052	14.0649	19.8865
ENSBTAG00000050604	0	0	0	0	0	0	0	0	0	0	0	0	0	0	0	0	0	0	0	0	0	0	0	0	0	0	0	0	0	0	0	0	0	0	0	0
ENSBTAG00000021968	0.658307	1.80315	0.715197	0	0	0.498923	0.461463	0	1.13443	0.873934	1.10391	0	0	2.42807	0.586724	0.634851	0	1.57148	1.77798	1.18043	1.55067	0	1.36607	0.504879	0.666331	0.634531	0.974941	1.13101	0.842062	0.97824	3.05649	0.47796	2.18324	1.2519	1.31859	0.552404
ENSBTAG00000045338	0	0	0	0	0	0	0	0	0	0	0	0	0	0	0	0	0	0	0	0	0	0	0	0	0	0	0	0	0	0	0	0	0	0	0	0
ENSBTAG00000048086	0	0	0	0	0	0	0	0	0	0	0	0	0	0	0	0	0	0	0	0	0	0	0	0	0	0	0	0.565505	0	0	0	0	0	0	0	0
ENSBTAG00000007859	0	0	0	0	0	0	0	0	0	0	0	0	0	0	0	0	0	0	0	0	0	0	0	0	0	0	0	0	0	0	0	0	0	0	0	0
ENSBTAG00000013721	5.92476	12.622	2.14559	10.6074	8.11945	8.48169	4.15317	9.35021	2.26886	10.9242	3.86368	6.83693	6.69067	6.47485	6.45397	5.71366	2.4649	7.85741	2.9633	6.49234	10.0793	7.33619	9.56248	4.54391	13.3266	6.97984	7.31206	5.65505	10.1047	8.80416	9.16946	10.0372	10.1885	8.76333	9.23011	10.4957
ENSBTAG00000013724	0	0	0	1.38357	0	0	0	1.47635	0	0.436967	1.10391	1.95341	0	2.42807	0.586724	3.17426	4.10817	3.14296	1.77798	0	3.87667	1.63026	2.0491	2.01951	0.666331	0.634531	0.48747	0	0	1.95648	0.611297	0.955921	0.727747	1.87786	0.879059	0
ENSBTAG00000054471	0	0	0	0	0	0	0	0	0	0	0	0	0	0	0	0	0	0	0	0	0	0	0	0	0	0	0	0	0	0	0	0	0	0	0	0
ENSBTAG00000013760	0	0	0	0.461189	0	0	0.461463	0	0	0	0	0.488352	0	0.809356	0	0	0.821634	0	0	0	8.52867	0.815132	0	1.00976	0	0.634531	0.48747	0	0	0.97824	2.44519	0	0	0	0	0.552404
ENSBTAG00000043692	0	0	0	0	0	0	0	0	0	0	0	0	0	0	0	0	0	0	0	0	0	0	0	0	0	0	0	0	0	0	0	0	0	0	0	0
ENSBTAG00000014575	0	0.601049	2.86079	1.84476	0.507466	0	0.461463	1.47635	0.567215	0.436967	2.20782	1.46506	1.67267	4.04678	2.3469	1.90455	0.821634	3.14296	8.29724	0.590213	11.63	2.4454	7.51338	4.03903	5.33065	6.97984	1.46241	2.82752	3.36825	4.8912	14.6711	2.86776	2.18324	3.12976	4.83482	1.65721
ENSBTAG00000042426	0	0	0	0	0	0	0	0	0	0	0	0	0	0	0	0	0	0	0	0	0	0	0	0	0	0	0	0	0	0	0	0	0	0	0	0
ENSBTAG00000036929	0	0	0	0	0	0	0	0	0	0	0	0	0	0	0	0	0	0	0	0	0	0	0	0	0	0	0	0	0	0	0	0	0	0	0	0
ENSBTAG00000006535	0	0	0	0	0	0	0	0	0	0	0	0	0	0	0	0	0	0	0	0	0	0	0	0	0	0	0	0	0	0	0	0	0	0	0	0
ENSBTAG00000046820	111.912	152.065	200.255	104.229	166.449	131.217	99.2146	126.966	99.2627	125.409	123.086	100.601	21.7447	42.0865	19.9486	22.8546	21.3625	24.0961	11.8532	25.9694	30.238	25.2691	30.7366	21.2049	213.226	137.693	143.804	144.204	97.6792	143.312	116.147	201.699	266.356	124.251	93.6197	188.922
ENSBTAG00000032696	0	0	0	0	0	0	0	0	0	0	0	0	0	0	0	0	0	0	0	0	0	0	0	0	0	0	0	0	0	0	0	0	0	0	0	0
ENSBTAG00000026003	0	0	0	0	0.507466	0	0	0	0	0	0	0	0	0	0	0	0	0	0	0	0	0	0	0	0	0	0	0	0	0	0	0	0	0	0	0
ENSBTAG00000020739	18.4326	15.6273	10.0128	25.8266	18.7762	20.9548	20.7658	25.0979	28.3608	19.6635	28.1497	23.4409	47.3923	14.5684	41.6574	29.838	34.5086	57.621	36.1523	37.7736	7.75333	8.96645	33.4687	53.5171	8.6623	11.4216	31.1981	21.4892	10.1047	17.6083	12.8372	17.2066	15.2827	21.5953	21.0974	11.0481
ENSBTAG00000012319	0.658307	0	0.715197	0	0	0	0	0	0	0	0.551954	0	0	0	1.76017	1.2697	1.64327	0	0	0	4.652	0.815132	0	0.504879	0	0	0.48747	1.13101	0	0	0.611297	1.91184	1.45549	0.312976	0.439529	0.552404
ENSBTAG00000018986	17.116	25.8451	20.7407	22.5983	14.7165	15.9655	17.9971	23.1295	19.8525	17.4787	11.0391	14.6506	22.3022	19.4245	23.469	14.6016	17.2543	24.0961	23.7064	17.7064	23.26	22.0086	23.2232	16.661	11.3276	24.1122	21.9362	14.7031	15.1571	12.7171	20.1728	16.2507	24.7434	22.8472	19.3393	23.7534
ENSBTAG00000037413	4.60815	4.20735	2.86079	3.68951	4.56719	4.98923	3.6917	4.42905	2.83608	4.36967	7.17541	2.93011	7.24823	5.66549	7.62742	3.17426	2.4649	4.19062	9.48256	2.95106	6.20267	4.07566	6.83034	5.55367	1.99899	5.71078	3.89976	0.565505	5.05237	4.8912	3.66778	6.69145	7.27747	2.81678	4.83482	2.76202
ENSBTAG00000046985	0	0	0	0	0	0	0	0	0	0	0	0	0	0	0	0	0	0	0	0	0	0	0	0	0	0	0	0	0	0	0	0	0.727747	0	0	0
ENSBTAG00000022288	0.658307	0.601049	2.14559	1.84476	0.507466	2.49461	2.30732	2.46058	1.70165	0.436967	0	0.488352	1.11511	4.04678	0	1.2697	0.821634	0.523827	1.18532	0.590213	2.326	1.63026	4.78124	0.504879	1.33266	2.53812	0.48747	1.13101	0.842062	0.97824	0.611297	0.955921	1.45549	1.56488	1.31859	0.552404
ENSBTAG00000037650	0	0	0	0	0	0	0	0	0	0	0	0	0	0	0	0	0	0	0	0	0	0	0	0	0	0	0	0	0	0	0	0	0	0.625952	0	0
ENSBTAG00000017978	0	0	0	0	0	0	0	0	0	0	0	0	0	0	0	0	0	0	0	0	0	0	0	0	0	0	0	0	0	0	0	0	0	0	0	0
ENSBTAG00000055175	0	0	0	0	0	0	0	0	0	0	0	0	0	0	0	0	0	0	0	0	0	0	0	0	0	0	0	0	0	0	0	0	0	0	0	0
ENSBTAG00000004432	5.92476	8.41469	7.15197	12.4521	9.13438	5.98708	16.1512	3.93693	3.97051	8.30237	8.83127	9.27869	7.24823	14.5684	13.4947	10.7925	21.3625	8.90506	26.6697	4.13149	34.1147	9.78158	14.3437	6.05854	2.66532	10.1525	7.79953	6.22055	68.207	31.3037	117.369	10.9931	6.54973	12.832	13.1859	5.52404
ENSBTAG00000015670	0	0	0	0.922378	2.02986	0.997846	0.461463	0	0.567215	0.436967	0	1.46506	1.11511	2.42807	0.586724	0.634851	0	1.57148	0.59266	0	2.326	0.815132	1.36607	0	0.666331	0.634531	1.46241	0	0.842062	2.93472	12.8372	1.43388	2.18324	1.56488	0.879059	0.552404
ENSBTAG00000000828	0.658307	0.601049	0	0	1.01493	0	0	0.492117	0	0.436967	0	0.488352	0.557556	0	0.586724	0.634851	0.821634	0.523827	2.37064	0	4.652	0	0.683034	1.00976	1.99899	0.634531	0.48747	0.565505	21.8936	5.38032	34.844	2.3898	0.727747	0.625952	0	0.552404
ENSBTAG00000019591	0	0	0	0	0	0	0	0	0	0	0	0	0	0	0	0	0	0	0	0	0	0	0	0	0	0	0	0	0	0	0	0	0	0.312976	0	0
ENSBTAG00000045811	0	0	0	0	0	0	0	0	0	0	0	0	0	0	0	0	0	0	0	0	0	0	0	0	0	0	0	0	0	0	0	0	0	0	0	0
ENSBTAG00000053463	0	0	0	0	0	0	0	0	0	0	0	0	0	0	0	0	0	0	0	0	0	0	0	0	0	0	0	0	0	0	0	0	0	0	0	0
ENSBTAG00000004586	0.658307	0.601049	5.00638	1.38357	0.507466	0.997846	1.38439	1.47635	1.70165	2.6218	1.10391	1.46506	1.11511	5.66549	3.52035	4.44396	2.4649	1.04765	3.55596	2.36085	1.55067	1.63026	9.56248	3.53415	3.33165	3.17265	1.94988	0	2.52619	2.93472	5.50168	1.91184	2.18324	1.87786	3.51623	2.20961
ENSBTAG00000015251	0	0.601049	0	0	0	0	1.38439	0	0	0	0	0.488352	0	0	0.586724	0.634851	0	0	0.59266	0	0	0	0	0	0	0	0	0	0	0	0	0	0	0	0	0
ENSBTAG00000010065	0	0	0	0	0	0	0	0	0	0	0	0	0	0	0	0	0	0	0	0	0	0	0	0	0	0	0	0	0	0	0	0	0	0	0	0
ENSBTAG00000049974	0	0	0	0	0	0	0	0	0	0	0	0	0	0	0	0	0	0	0	0	0	0	0	0	0	0	0	0	0	0	0	0	0	0	0	0
ENSBTAG00000051180	0	0	0	0	0	0	0	0	0	0	0	0	0	0	0	0	0	0	0	0	0	0	0	0	0	0	0	0	0	0	0	0	0	0	0	0
ENSBTAG00000032485	0	0	0	0	0.507466	0	0.461463	0	0	0	0	0	0	0	0	0	0	0	0	0	0	0	0	0	0	0	0.48747	0	0	0	0	0	0	0	0	0
ENSBTAG00000016221	10.5329	10.2178	10.0128	6.45665	12.1792	5.48815	11.5366	11.8108	7.3738	3.05877	6.0715	9.76704	8.92089	10.5216	2.93362	3.17426	3.28654	11.0004	10.0752	7.08255	18.608	9.78158	4.78124	11.1073	10.6613	10.787	5.84965	9.04808	19.3674	16.6301	21.3954	14.3388	8.00522	11.2671	15.8231	7.73365
ENSBTAG00000045340	0	0	0	0	0	0	0	0	0	0	0	0	0	0	0	0	0	0	0	0	0	0	0	0	0	0	0	0	0	0	0	0	0	0	0	0
ENSBTAG00000016688	0	0	0	0	0	0	0	0.492117	0	0	0	0	0	0	0	0	0	0	0	0	0	0	0	0	0	0	0	0	0	0	0	0	0	0	0	0
ENSBTAG00000050984	0	0	0	0	0	0	0	0	0	0	0	0	0	0	0	0	0	0	0	0	0	0	0	0	0	0	0	0	0	0	0	0	0	0	0	0
ENSBTAG00000042648	0	0	0	0	0	0	0	0	0	0	0	0	0	0	0	0	0	0	0	0	0	0	0	0	0	0	0	0	0	0	0	0	0	0	0	0
ENSBTAG00000045052	0	0	0	0	0	0	0	0	0	0	0	0	0	0	0	0	0	0	0	0	0	0	0	0	0	0	0	0	0	0	0	0	0	0	0	0
ENSBTAG00000046522	0	0	0	0	0	0	0	0	0	0	0	0	0	0	0	0	0	0	0	0	0	0	0	0	0	0	0	0	0	0	0	0	0	0	0	0
ENSBTAG00000043114	0	0	0	0	0	0	0	0	0	0	0	0	0	0	0	0	0	0	0	0	0	0	0	0	0	0	0	0	0	0	0	0	0	0	0	0
ENSBTAG00000038205	0	0	0	0	0	0	0	0	0	0	0	0	0	0	0	0	0	0	0	0	0	0	0	0	0	0	0	0	0	0	0	0	0	0	0	0
ENSBTAG00000050670	0	0	0	0	0	0	0	0	0	0	0	0	0	0	0	0	0	0	0	0	0	0	0	0	0	0	0	0	0	0	0	0	0	0	0	0
ENSBTAG00000043825	0	0	0	0	0	0	0	0	0	0	0	0	0	0	0	0	0	0	0	0	0	0	0	0	0	0	0	0	0	0	0	0	0	0	0	0
ENSBTAG00000054073	0	0	0	0	0	0	0	0	0	0	0	0	0	0	0	0	0	0	0	0	0	0	0	0	0	0	0	0	0	0	0	0	0	0	0	0
ENSBTAG00000055095	5.92476	3.6063	2.14559	2.76713	2.02986	5.48815	6.46048	1.47635	3.97051	5.2436	3.31173	2.93011	1.11511	3.23742	1.17345	7.61822	0.821634	2.61914	1.77798	2.95106	1.55067	1.63026	3.41517	3.02927	1.33266	2.53812	0.974941	1.69651	3.36825	2.4456	2.44519	4.30164	1.45549	3.12976	2.63718	2.76202
ENSBTAG00000053214	0	0	0	0	0	0	0	0	0	0	0	0	0	0	0	0	0	0	0	0	0	0	0	0	0	0	0	0	0	0	0	0	0	0	0	0
ENSBTAG00000046327	0	0.601049	0.715197	0.461189	0	1.99569	0	0	0.567215	0.436967	1.65586	0	0	0	1.76017	0	0	1.04765	0.59266	1.18043	0	0	0.683034	0.504879	0.666331	1.26906	0.48747	0	1.68412	0.48912	0	0	0.727747	0	0.879059	0
ENSBTAG00000020022	0	0	0.715197	1.38357	1.01493	0.498923	0.461463	0	1.13443	1.74787	1.65586	0	0.557556	3.23742	4.10707	1.2697	3.28654	1.04765	2.37064	0.590213	0	4.07566	3.41517	2.01951	1.33266	0.634531	0.974941	0	0.842062	0.48912	0	0	0.727747	1.87786	0	0
ENSBTAG00000050382	0.658307	0	0	0	0	0	0	0	0	0	0	0	0	0	0	0.634851	0	0	0	0	0.775333	0	0	0	0	0	0	0	0	0.48912	0.611297	0	0	0	0	0
ENSBTAG00000043888	0	0	0	0	0	0	0	0	0	0	0	0	0	0	0	0	0	0	0	0	0	0	0	0	0	0	0	0	0	0	0	0	0	0	0	0
ENSBTAG00000046463	0	0	0	0	0	0	0	0	0	0	0	0	0	0	0	0	0	0	0	0	0	0	0	0	0	0	0	0	0	0	0	0	0	0	0	0
ENSBTAG00000011613	3.29153	6.61154	7.15197	8.3014	12.1792	2.49461	7.84487	7.38175	5.67215	6.11754	6.62345	2.93011	18.3993	15.3778	27.576	23.4895	15.611	19.9054	32.0036	5.31191	34.89	15.4875	23.2232	14.1366	6.66331	5.71078	4.38723	5.08954	31.1563	18.0974	22.618	17.2066	2.18324	11.2671	7.472	2.20961
ENSBTAG00000049980	0	0	0	0	0	0	0	0	0	0	0	0	0	0	0	0	0	0	0	0	0	0	0	0	0	0	0	0	0	0	0	0	0	0	0	0
ENSBTAG00000044037	0	0	0	0	0	0	0	0	0	0	0	0	0	0	0	0	0	0	0	0	0	0	0	0	0	0	0	0	0	0	0	0	0	0	0	0
ENSBTAG00000043127	0	0	0	0	0	0	0	0	0	0	0	0	0	0	0	0	0	0	0	0	0	0	0	0	0	0	0	0	0	0	0	0	0	0	0	0
ENSBTAG00000051597	0	0	0	0	0	0	0	0	0	0	0	0	0	0	0	0	0	0	0	0	0	0	0	0	0	0	0	0	0	0	0	0	0	0	0	0
ENSBTAG00000009598	29.6238	23.4409	17.8799	16.1416	15.224	10.9763	20.7658	17.7162	16.4492	15.7308	22.0782	23.4409	29.5505	16.9965	25.2292	11.4273	18.0759	23.5722	24.8917	15.3455	32.564	17.9329	23.2232	29.283	19.3236	26.6503	26.3234	18.6617	22.7357	24.456	20.7841	14.3388	22.5602	15.6488	16.2626	17.1245
ENSBTAG00000029810	0	0	0	0	0	0	0	0	0	0	0	0	0	0	0	0	0	0	0	0	0	0	0	0	0	0	0	0	0	0	0	0	0	0	0	0
ENSBTAG00000046941	0	0	0	0	0	0	0	0	0	0	0	0	0	0	0	0	0	0	0	0	0	0	0	0	0	0	0	0	0	0	0	0	0	0	0	0
ENSBTAG00000014485	0	0	0	0	0	0	0	0	0	0	0	0	0	0	0	0	0	0	0	0	0	0	0	0	0	0	0	0	0	0	0	0	0	0	0	0
ENSBTAG00000002668	23.0407	15.0262	20.7407	17.064	15.7314	18.9591	23.9961	14.7635	17.0165	24.9071	19.3184	16.1156	30.6656	21.0433	25.2292	27.9335	19.7192	17.2863	22.5211	21.8379	18.608	15.4875	23.2232	18.6805	15.9919	21.574	20.4738	14.7031	23.5777	11.7389	20.1728	21.9862	24.0157	17.2137	22.416	14.9149
ENSBTAG00000013077	0	0	0	0	0	0	0	0	0	0	0	0	0	0	0	0	0	0	0	0	0	0	0	0	0	0	0	0	0	0	0	0	0	0	0	0
ENSBTAG00000021790	7.89968	7.21259	5.72158	15.2192	8.62692	8.48169	7.84487	7.87386	5.67215	11.3611	4.96759	10.2554	13.9389	15.3778	14.0814	16.5061	9.85961	13.6195	17.1871	15.3455	6.978	4.89079	10.2455	15.1464	5.99698	12.0561	7.31206	8.48257	18.5254	9.29328	15.8937	10.5151	6.54973	10.6412	11.4278	9.94326
ENSBTAG00000027867	0	0	0	0	0	0	0	0	0	0	0	0	0	0	0	0	0	0	0	0	0	0	0	0	0	0	0	0	1.68412	0	0	0	0	0	0	0
ENSBTAG00000054253	0	0	0	0	0	0	0	0	0	0	0	0	0	0	0	0	0	0	0	0	0	0	0	0	0	0	0	0	0	0	0	0	0	0	0	0
ENSBTAG00000053700	0	0	0	0	0	0	0	0	0	0	0	0	0	0	0	0	0	0	0	0	0	0	0	0	0	0	0	0	0	0	0	0	0	0	0	0
ENSBTAG00000051806	0	0	0	0	0	0	0	0	0	0	0	0	0	0	0.586724	0	1.64327	0	0	0	1.55067	0	0	0	0	0	0	0	0	0.48912	0	0	0	0.625952	0.439529	0
ENSBTAG00000055024	0	0	0	0	0	0	0	0	0	0	0	0	0	0	0	0	0	0	0	0	0	0	0	0	0	0	0	0	0	0	0	0	0	0	0	0
ENSBTAG00000052962	0	0	0	0	0.507466	0	0	0	0	0	0	0	0	0	0	0	0	0	0	0	0	0.815132	0	0	0	1.90359	0	0.565505	0	0	0	0	0	0	0	0
ENSBTAG00000002015	0.658307	1.80315	2.14559	1.84476	1.5224	0	2.30732	0.984233	4.53772	3.9327	1.65586	0	1.67267	6.47485	1.76017	4.44396	2.4649	3.14296	5.33394	1.18043	4.652	4.89079	4.09821	1.00976	2.66532	4.44172	0.48747	0.565505	5.05237	2.93472	2.44519	0.955921	2.18324	3.75571	2.63718	2.76202
ENSBTAG00000048589	0	0	0	0	0	0	0	0	0	0	0	0	0	0	0	0	0	0	0	0	0	0	0	0	0	0	0	0	0	0	0	0	0	0	0	0
ENSBTAG00000047417	0	0	0	0	0	0	0	0	0	0	0	0	0	0	0	0	0	0	0	0	0	0	0	0	0	0	0	0	0	0	0	0	0	0	0	0
ENSBTAG00000015712	0	0	0	0	0	0	0	0	0	0	0	0	0	0	0	0	0	0	0	0	0	0	0	0	0	0	0	0	0	0	0	0	0	0	0	0
ENSBTAG00000039066	0	0	0	0	0	0	0	0	0	0	0	0	0	0	0	0	0	0	0	0	0	0	0	0	0	0	0	0	0	0	0	0	0	0	0	0
ENSBTAG00000044784	0	0	0	0	0	0	0	0	0	0	0	0	0	0	0	0	0	0	0	0	0	0	0	0	0	0	0	0	0	0	0	0	0	0	0	0
ENSBTAG00000051658	0	0	0	0	0	0	0	0	0	0	0	0	0	0	0	0	0	0	0	0	0	0	0	0	0	0	0	0	0	0	0	0	0	0	0	0
ENSBTAG00000048206	2.63323	0.601049	0	0	0.507466	0	0.461463	0.492117	1.13443	1.3109	0.551954	0	0.557556	0.809356	0.586724	0.634851	2.4649	0.523827	1.77798	0.590213	0	1.63026	0	2.52439	0.666331	0	0.974941	0.565505	3.36825	0	0.611297	0.47796	0	0.625952	0.439529	1.10481
ENSBTAG00000010587	20.4075	18.6325	24.3167	25.8266	27.9106	23.4494	29.0722	21.161	22.6886	21.8483	26.4938	19.0457	24.5325	24.2807	33.4433	19.0455	44.3682	29.3343	34.3743	21.8379	48.846	24.454	31.4196	16.661	21.9889	29.1884	25.8359	16.9651	36.2087	28.369	58.0733	30.5895	18.9214	32.5495	29.4485	29.8298
ENSBTAG00000049971	0	0	0	0	0	0	0	0	0	0	0	0	0	0	0	0	0	0	0	0	0	0	0	0	0	0	0	0	0	0	0	0	0	0	0	0
ENSBTAG00000001877	44.7649	39.6693	40.7662	54.4203	54.8063	56.3783	43.839	43.3063	44.81	60.3014	43.0524	49.8119	56.8707	34.8023	58.6724	43.1699	55.8711	40.8585	57.488	58.431	28.6873	34.2355	53.2767	45.4391	45.9768	52.6661	63.3712	54.854	38.7348	33.7493	31.7875	52.0977	59.6753	51.3281	43.9529	43.0875
ENSBTAG00000051240	0	0	0.715197	0	0	0.498923	0	0	0	0	0	0.488352	0	0	0	0	0	0	0	0	0	0	0	0	0	0	0	0	0	0	0	0	0	0	0	0
ENSBTAG00000016230	53.3228	54.0944	67.2285	40.5846	47.7018	52.3869	41.9931	40.3536	56.1543	58.9905	55.7474	54.6954	47.3923	99.5508	68.6468	59.0412	94.4879	41.3824	61.044	69.0549	96.9167	139.388	58.741	44.4293	76.628	52.0315	54.5967	48.6334	39.5769	52.825	44.0134	57.8332	71.3193	48.1983	49.2273	54.1355
ENSBTAG00000049425	0	0	0	0	0	0	0	0	0	0	0	0	0	0	0	0	0	0	0	0	0	0	0	0	0	0	0	0	0	0	0	0	0	0	0	0
ENSBTAG00000045653	0	0	0	0	0	0	0	0	0	0	0	0	0	0	0	0	0	0	0	0	0	0	0	0	0	0	0	0	0	0	0	0	0	0	0	0
ENSBTAG00000048060	0	0	0	0	0	0	0	0	0	0	0	0	0	0	0	0	0	0	0	0	0	0	0	0	0	0	0	0	0	0	0	0	0	0	0	0
ENSBTAG00000044266	0	0	0	0	0	0	0	0	0	0	0	0	0	0	0	0	0	0	0	0	0	0	0	0	0	0	0	0	0	0	0	0	0	0	0	0
ENSBTAG00000045678	0	0	0	0	0	0	0	0	0	0	0	0	0	0	0.586724	0	0	0.523827	0	0	0	0	0	0	0	0	0	0	0	0	0	0	0	0	0	0
ENSBTAG00000021437	22.3824	14.4252	22.1711	9.68497	21.821	15.4666	23.9961	10.8266	21.5542	18.7896	17.1106	13.1855	15.054	5.66549	12.9079	10.7925	18.0759	7.85741	5.9266	13.5749	8.52867	13.0421	15.7098	7.57318	17.9909	32.9956	11.2118	15.2686	17.6833	14.1845	12.8372	27.2437	24.0157	21.2824	22.416	20.9913
ENSBTAG00000054002	0	0	0	0	0	0	0	0	0	0	0	0	0	0	0	0	0	0	0	0	0	0	0	0.504879	0	0	0	0	0	0	0	0	0	0	0	0
ENSBTAG00000050883	0	0	0	0	0	0	0	0	0	0	0	0	0	0	0	0	0	0	0	0	0	0	0	0	0	0	0	0	0	0	0	0	0	0	0	0
ENSBTAG00000008555	12.5078	12.021	12.1584	11.5297	19.2837	17.4623	18.4585	9.84233	17.5837	11.7981	13.7989	15.1389	21.1871	12.1403	11.7345	9.52277	1.64327	20.9531	7.70458	12.3945	4.652	19.5632	13.6607	20.7	18.6573	24.1122	16.574	10.7446	10.9468	13.6954	7.94687	17.2066	29.1099	18.4656	20.6579	22.6485
ENSBTAG00000003299	0	0	0	0	0	0	0	0	0	0	0	0	0	0	0	0	0	0	0	0	0	0	0	0	0	0	0	0	0	0	0	0	0	0	0	0
ENSBTAG00000035882	0	0	0	0	0	0	0	0	0	0	0	0	0	0	0	0	0	0	0	0	0	0	0	0	0	0	0	0	0	0	0	0	0	0	0	0
ENSBTAG00000024675	0.658307	1.2021	3.57599	3.22832	2.02986	2.99354	9.22926	5.9054	5.67215	3.9327	3.86368	4.88352	6.13311	5.66549	1.76017	8.25307	2.4649	5.23827	1.77798	2.36085	2.326	0.815132	2.73214	8.58294	1.33266	5.71078	1.94988	5.08954	1.68412	4.8912	7.33557	0.955921	1.45549	3.44274	4.39529	6.07644
ENSBTAG00000051877	0	0	0	0	0	0	0	0	0	0	0	0	0	0	0	0	0	0	0	0	0	0	0	0	0	0	0	0	0	0	0	0	0	0	0	0
ENSBTAG00000026025	0	0	0	0	0	0	0	0	0	0	0	0	0	0	0	0	0	0	0	0	0	0	0	0	0	0	0	0	0	0	0	0	0	0	0	0
ENSBTAG00000000895	0	0	0.715197	0	0.507466	1.49677	0.461463	0	0	0.436967	0.551954	0	0	0	0	0.634851	0	1.57148	0	0	0	0	0	0.504879	1.33266	1.26906	0	1.13101	0	0	0	0.955921	1.45549	0.938928	0.879059	0
ENSBTAG00000000894	112.57	118.407	95.8364	152.654	137.523	148.18	131.517	203.736	112.309	124.536	139.093	131.367	204.623	119.785	156.069	181.567	135.57	200.626	139.868	194.18	110.097	75.8073	148.902	173.173	89.2883	94.5451	117.968	123.846	116.205	97.3349	103.921	85.5549	93.8794	131.137	116.036	128.71
ENSBTAG00000010018	20.4075	27.6483	24.3167	15.2192	12.1792	16.4645	13.8439	22.6374	10.7771	20.9744	16.5586	19.0457	12.8238	24.2807	13.4947	13.3319	11.5029	17.2863	14.8165	15.3455	31.7887	30.1599	15.0268	15.6512	20.6563	19.6705	20.4738	20.3582	29.4722	23.4778	9.78076	11.949	10.1885	18.4656	19.7788	19.3341
ENSBTAG00000047768	2.63323	1.2021	0	2.30595	2.53733	3.99138	4.15317	0.984233	3.97051	2.18483	3.31173	5.37187	2.23022	0.809356	4.6938	1.90455	0	3.66679	2.37064	3.54128	0.775333	4.89079	1.36607	8.07806	0	3.17265	1.46241	3.39303	2.52619	1.46736	7.33557	1.91184	2.18324	1.2519	3.0767	3.86682
ENSBTAG00000045931	142.853	98.5721	85.8237	133.284	121.792	102.778	108.905	104.821	82.8134	100.065	130.813	102.066	328.958	202.339	269.307	267.272	202.944	302.772	203.875	311.042	235.701	138.572	200.129	251.43	98.6169	92.6415	135.029	98.9633	97.6792	118.367	94.1398	97.5039	75.6857	126.442	110.322	99.4326
ENSBTAG00000053487	0	0.601049	0	0	0.507466	0	0.922926	0.492117	0	0	0	0	0	0	0.586724	0	0.821634	0	0.59266	0.590213	0.775333	0	0	0	0.666331	0	0	0	0.842062	0.48912	1.22259	0.47796	0	1.2519	0	0
ENSBTAG00000038434	588.526	507.286	620.076	480.559	554.66	466.493	647.433	421.744	543.96	564.561	622.605	503.979	650.668	834.446	740.446	658.976	926.803	527.494	756.234	638.02	685.395	1389.8	779.342	605.35	766.947	723.365	640.536	605.09	591.969	592.324	686.487	566.861	677.533	641.288	717.751	524.783
ENSBTAG00000006722	0	0	0	0	0	0	0	0	0	0	0	0	0	0	0	0	0	0	0	0	0	0	0	0	0	0	0	0	0.842062	0	0	0	0	0	0	0
ENSBTAG00000046806	0	0	0	0	0	0	0	0	0	0	0	0	0	0	0	0	0	0	0	0	0	0	0	0	0	0	0	0	0	0	0	0	0	0	0	0
ENSBTAG00000042364	0	0	0	0	0	0	0	0	0	0	0	0	0	0	0	0	0	0	0	0	0	0	0	0	0	0	0	0	0	0	0	0	0	0	0	0
ENSBTAG00000051706	0	0.601049	0	0.461189	0	0	0	0.492117	0	0	0	0	0	0	0	0.634851	0	0	0.59266	0	0.775333	0	0	1.00976	0	1.26906	0	1.13101	0	0.48912	0	0	0	0.312976	0	0.552404
ENSBTAG00000003609	45.4232	30.6535	28.6079	41.9682	37.045	43.4063	37.3785	44.7826	45.9444	41.5118	39.7407	40.0449	45.7196	29.9462	47.5247	42.535	50.1197	35.6203	45.6348	47.217	31.0133	57.0592	51.2276	34.8366	28.6522	39.3409	27.2983	52.0264	37.0507	31.7928	28.1197	38.7148	32.0209	45.0685	43.9529	40.8779
ENSBTAG00000025062	0	1.2021	0.715197	0.461189	0	0	0.461463	0	0	0	0	0	0.557556	0	3.52035	0.634851	0	0	0	0	0	0	0	0	0.666331	0	0	0	0.842062	0.97824	0	0	0	0.938928	0	0.552404
ENSBTAG00000008047	0	0	0	0	0	0	0	0	0	0	0	0	0	0	0	0	0	0	0	0	0	0	0	0	0	0	0	0	0	0.48912	0	0	0	0	0	0
ENSBTAG00000052760	0.658307	0	0	0	0.507466	0	0	0.492117	0	0	0	0	0.557556	0	0	1.90455	0	0.523827	0	0.590213	0.775333	0	0	0	0	0	0	0	0	0	0.611297	0	0	0.312976	0	0
ENSBTAG00000004549	19.0909	10.2178	5.72158	17.9864	15.7314	13.9698	13.3824	12.3029	11.9115	12.672	7.72736	7.32528	20.072	12.1403	19.3619	23.4895	9.03797	17.8101	14.8165	23.0183	14.7313	9.78158	10.2455	20.1951	9.99496	13.3251	10.2369	11.8756	5.05237	8.80416	7.33557	7.64737	8.73297	11.5801	10.5487	8.28605
ENSBTAG00000052015	0	0	0	0	0	0	0	0	0	0	0	0	0	0	0	0	0	0	0	0	0	0	0	0	0	0	0	0	0	0	0	0	0	0	0	0
ENSBTAG00000011028	11.8495	16.2283	12.1584	15.2192	16.2389	11.4752	17.0741	20.1768	14.7476	13.109	13.7989	16.604	5.57556	16.1871	6.45397	15.2364	10.6812	8.90506	8.8899	12.9847	22.4847	10.5967	16.3928	11.6122	29.9849	22.2086	12.1868	7.91707	20.2095	12.228	16.505	17.2066	23.2879	9.38928	22.416	15.4673
ENSBTAG00000017241	0	0	0	0	0	0	0	0	0	0	0	0	0	0	0	0	0	0	0	0	0	0	0	0	0	0	0	0	0	0	0	0	0	0	0	0
ENSBTAG00000000300	3.94984	0	0.715197	0.461189	0.507466	0.498923	0	0	0.567215	0	0	0.488352	1.11511	0.809356	0.586724	1.90455	0	0	0.59266	0	3.10133	0	0	0.504879	1.33266	0.634531	0.974941	0	1.68412	0	1.22259	1.43388	2.18324	0	1.31859	1.65721
ENSBTAG00000053647	0	0	0	0	0	0	0	0	0	0	0	0	0	0	0	0	0	0	0	0	0	0	0	0	0	0	0	0	0	0	0	0	0	0	0	0
ENSBTAG00000015630	42.1316	52.8923	31.4687	43.3518	39.0749	44.4041	47.0692	41.8299	44.81	44.1337	44.7083	35.6497	55.7556	50.1801	58.0857	64.7548	49.298	61.2878	68.1559	53.1191	44.9693	34.2355	53.9597	65.1294	43.3115	46.3207	32.6605	28.2752	46.3134	40.597	46.4586	35.3691	45.8481	39.435	45.2715	28.1726
ENSBTAG00000051929	0	0	0	0	0	0	0	0	0	0	0	0	0	0	0	0	0	0	0	0	0	0	0	0	0	0	0	0	0	0	0	0	0	0	0	0
ENSBTAG00000002585	1.31661	1.2021	0	0	1.01493	0.498923	2.30732	0.984233	0.567215	0.873934	1.10391	0.488352	2.78778	0.809356	6.45397	6.34851	2.4649	6.80975	2.9633	0.590213	0.775333	3.26053	6.83034	2.01951	0	0.634531	0.974941	0.565505	1.68412	1.46736	5.50168	0.955921	0	1.2519	0.879059	1.10481
ENSBTAG00000028938	0	0	0	0.922378	0	0	0	0	0	0	0	0	0	0	0	0.634851	0	0	0	0	0	0	0	0	0	0.634531	0	0	0	0	0	0	0	0	0	0
ENSBTAG00000032003	0	0	0	0	0.507466	0	0	0.984233	0	0	0	0	1.11511	0	0.586724	0.634851	0.821634	0	0	0	0	0	0.683034	0	0	0	0	0	0	0	0.611297	0	0	0	0	0
ENSBTAG00000051404	0	0	0	0	0	0	0	0	0	0	0	0	0	0	0	0	0	0	0	0	0	0	0	0	0	0	0	0	0	0	0	0	0	0	0	0
ENSBTAG00000036411	0	0	0	0	0	0	0	0	0	0	0	0	0	0	0	0	0	0	0	0	0	0	0	0	0	0	0	0	0	0	0	0	0	0	0	0
ENSBTAG00000030019	0.658307	1.2021	0	0	0	0	0	0	0	0.436967	0	0	0	0	0	0	0	0	0.59266	0	0	0	0	0	1.99899	0	0.974941	0	0.842062	0	0.611297	0	0.727747	0	0	0
ENSBTAG00000050876	0	0	0	0	0	0	0	0	0	0	0	0	0	0	0	0	0	0	0	0	0	0	0	0	0	0	0	0	0	0	0	0	0	0	0	0
ENSBTAG00000051239	9.8746	8.41469	12.8735	9.68497	5.58212	9.97846	16.6127	5.41328	10.2099	10.4872	12.143	7.81363	10.5936	30.7555	14.0814	13.3319	33.687	7.33358	18.3725	14.1651	19.3833	59.5046	25.9553	9.08782	10.6613	10.787	3.41229	5.08954	16.8412	9.29328	13.4485	5.25756	5.82198	7.8244	11.4278	6.62884
ENSBTAG00000051103	0	0	0	0	0	0	0	0	0	0	0	0	0	0	0	0	0	0	0	0	0	0	0	0	0	0	0	0	0	0	0	0	0	0	0	0
ENSBTAG00000053698	0	0	0	0	0	0	0	0	0	0	0	0	0	0	0	0	0	0	0	0	0	0	0	0	0	0	0	0	0	0	0	0	0	0	0	0
ENSBTAG00000036367	0	0	0	0	0	0	0	0	0	0	0	0	0	0	0	0	0	0	0	0	0	0	0	0	0	0	0	0	0	0	0	0	0	0	0	0
ENSBTAG00000029828	0	0	0	0	0	0	0	0	0	0	0	0	0	0	0	0	0	0	0	0	0	0.815132	0	0	0	0	0	0	0	0	0	0	0	0	0	0
ENSBTAG00000051000	0	0	0	0	0	0	0	0	0	0	0.551954	0	0.557556	0	1.76017	0	0	0.523827	0.59266	0	0	0	0.683034	0.504879	0	0.634531	0	0	0	0	0	0	0.727747	0.312976	0.439529	0
ENSBTAG00000049983	0	0	0	0	0	0	0	0	0	0	0	0	0	0.809356	0.586724	0	0	0	0	0	0	0	0	0.504879	0	0.634531	0	0	0	0	0	0	0	0	0	0
ENSBTAG00000051552	0	0	0	0	0	0	0	0	0	0	0	0	0	0	0	0	0	0	0	0	0	0	0	0	0	0	0	0	0	0	0	0	0	0	0	0
ENSBTAG00000049740	0	0	0	0	0	0	0	0	0	0	0	0	0	0	0	0	0	0	0	0	0	0	0	0	0	0	0	0	0	0	0	0	0	0	0	0
ENSBTAG00000054758	0	0	0	0	0	0	0	0	0	0	0	0	0	0	0	0	0	0	0	0	0	0	0	0	0	0	0	0	0	0	0	0	0	0	0	0
ENSBTAG00000020826	1.97492	0.601049	0.715197	0.461189	1.5224	0	0.922926	0.984233	0.567215	0.436967	1.10391	0.488352	0	0	2.93362	0.634851	3.28654	1.04765	0.59266	0.590213	1.55067	2.4454	1.36607	1.51464	0.666331	0	0	0.565505	0.842062	0.97824	1.22259	0	0	0.625952	0.879059	0
ENSBTAG00000001726	0	0	0	0	0	0	0	0	0	0	0	0	0	0	0	0	0	0	0	0	0	0	0	0	0	0	0	0	0	0	0	0	0	0	0	0
ENSBTAG00000050059	0	0	0	0	0	0	0	0	0	0	0	0	0	0	0	0	0	0	0	0	0	0	0	0	0	0	0	0	0	0	0	0	0	0	0	0
ENSBTAG00000053104	0	0	0	0	0	0	0	0	0	0	0	0	0	0	0	0	0	0	0	0	0	0	0	0	0	0	0	0	0	0	0	0	0	0	0	0
ENSBTAG00000052491	0	0	0	0	0	0	0	0	0	0	0	0	0	0	0	0	0	0	0	0	0	0	0	0	0	0	0	0	0	0	0	0	0	0	0	0
ENSBTAG00000051474	0	0	0	0	0	0	0	0	0	0	0	0	0	0	0	0	0	0	0	0	0	0	0	0	0	0	0	0	0	0	0	0	0	0	0	0
ENSBTAG00000050902	0	0	0	0	0	0	0	0	0	0	0	0	0	0	0	0	0	0	0	0	0	0	0	0	0	0	0	0	0	0	0	0	0	0	0	0
ENSBTAG00000051767	0	0.601049	0	0.461189	0	0	0	0	0	0	0	0	0	1.61871	0	0.634851	1.64327	0.523827	0	0.590213	0.775333	0	0.683034	0.504879	0	0	0	0	0	0.48912	0	0.47796	0	0	0	0
ENSBTAG00000015848	3.29153	9.01574	3.57599	1.84476	5.58212	4.98923	1.84585	4.42905	3.40329	3.9327	3.86368	3.90682	4.46045	10.5216	5.28052	6.98336	2.4649	6.80975	7.11192	5.31191	9.304	8.15132	9.56248	5.04879	2.66532	3.80718	5.36217	5.08954	1.68412	4.40208	7.94687	5.25756	2.18324	3.12976	3.0767	2.20961
ENSBTAG00000046092	1.31661	1.2021	0.715197	2.76713	2.02986	1.49677	5.07609	0.984233	5.67215	3.05877	2.20782	4.39517	1.67267	3.23742	1.17345	5.07881	3.28654	5.7621	7.11192	5.31191	1.55067	3.26053	5.46428	4.03903	0.666331	2.53812	2.43735	1.69651	0	0.97824	3.05649	2.86776	0.727747	3.44274	2.63718	7.18125
ENSBTAG00000046312	0	0	0	0	0	0	0	0	0	0	0	0	0	0	0	0	0	0	0	0	0	0	0	0	0	0	0	0	0	0	0	0	0	0	0	0
ENSBTAG00000052692	0	0	0	0	0	0	0.461463	0	0	0	0	0	0	0	0	0	0	0	0	0	0	0	0	0	0	0	0	0	0	0	0	0	0	0	0	0
ENSBTAG00000045925	0.658307	0	0	0.461189	0	0.498923	0	0	0	0	0	0	0.557556	0	0	0	0	0.523827	0.59266	0.590213	0.775333	0.815132	0	0	0	0.634531	0	0	1.68412	0	2.44519	0	0	0	0.879059	0.552404
ENSBTAG00000018800	62.5391	22.2388	32.8991	75.1738	85.7617	54.3826	82.6019	44.2905	81.679	71.2256	56.2993	55.6721	199.605	69.6046	177.191	139.032	124.888	157.148	133.349	190.639	49.6213	56.2441	120.214	202.961	27.9859	40.61	73.1206	65.5986	63.9967	58.6944	79.4687	69.7822	23.2879	99.2134	69.0061	46.9543
ENSBTAG00000005607	8.55799	11.4199	8.58237	11.0685	13.7016	14.4688	11.0751	12.3029	11.3443	7.8654	13.2469	13.6739	12.8238	15.3778	15.8416	16.5061	13.9678	11.0004	13.6312	11.214	3.87667	9.78158	15.0268	9.08782	11.994	11.4216	10.7243	10.7446	3.36825	14.1845	4.89038	11.949	9.46072	10.0152	16.2626	16.5721
ENSBTAG00000047376	15.7994	15.6273	15.7343	24.443	22.836	22.4515	17.5356	11.3187	19.2853	24.0332	27.0458	18.069	28.9929	16.1871	22.8823	29.2032	35.3303	19.3816	28.4477	23.6085	10.0793	16.3026	23.9062	24.7391	16.6583	12.0561	15.5991	16.3996	14.315	14.6736	17.1163	11.949	10.1885	17.2137	19.3393	13.2577
ENSBTAG00000045565	0	0.601049	0.715197	0	0	1.99569	1.38439	0.984233	0	0	0.551954	0	0	0.809356	0	0	0	1.04765	0	0.590213	1.55067	0	0	1.00976	0	1.26906	0.48747	0	0.842062	1.46736	0.611297	0.955921	1.45549	0.312976	0.439529	0.552404
ENSBTAG00000047545	13.8244	13.2231	13.5887	18.4476	15.224	20.4558	7.38341	15.7477	16.4492	17.4787	19.8704	18.069	33.4534	34.8023	29.9229	31.1077	20.5408	33.5249	18.9651	27.74	60.476	33.4204	19.808	30.2927	18.6573	17.7669	19.0113	16.3996	43.7872	20.543	37.9004	16.7286	10.1885	18.1526	23.2951	12.7053
ENSBTAG00000049525	0	0	0	0	0	0	0	0	0	0	0	0	0	0	0	0	0	0	0	0	0	0	0	0	0	0	0	0	0	0	0	0	0	0	0	0
ENSBTAG00000014798	6.58307	13.8241	6.43677	3.68951	7.10452	5.98708	10.1522	11.8108	5.67215	6.11754	12.695	9.76704	11.1511	4.85613	5.86724	4.44396	0.821634	8.90506	5.33394	10.6238	4.652	0.815132	10.2455	5.04879	3.99798	8.2489	13.1617	6.22055	6.73649	6.84768	4.27908	8.60329	10.9162	7.19845	6.15341	8.28605
ENSBTAG00000000902	43.4482	32.4567	28.6079	30.4385	32.9853	41.9095	65.0663	27.0664	40.8395	37.5791	31.4614	40.0449	64.1189	45.3239	55.7388	71.1033	58.336	63.3831	62.822	60.2017	47.2953	41.5717	51.2276	56.0415	27.9859	32.3611	26.3234	27.1442	31.1563	22.0104	27.5084	25.8099	36.3874	33.1755	46.5901	18.7817
ENSBTAG00000006878	63.1974	91.9606	71.5197	45.1965	54.2988	44.4041	53.5297	41.8299	65.2298	65.1081	46.9161	54.2071	30.108	103.598	41.6574	46.979	71.4822	35.0964	65.1926	51.9387	79.8593	135.312	57.3749	38.3708	82.625	88.8343	61.4213	50.8954	61.4705	51.3576	56.2394	67.3924	101.157	44.4426	55.3807	58.5548
ENSBTAG00000004110	0	0.601049	0	0	1.01493	0.498923	0	0	0.567215	0.436967	0.551954	0.488352	1.67267	0	1.17345	1.2697	0.821634	0.523827	0	0	0.775333	1.63026	2.0491	0	0	1.26906	0.974941	0	0	0.48912	0	0.47796	0	0	0	0
ENSBTAG00000043870	0	0	0	0	0	0	0	0	0	0	0	0	0	0	0	0	0	0	0	0	0	0	0	0	0	0	0	0	0	0	0	0	0	0	0	0
ENSBTAG00000012163	0	0.601049	0	0	0	0	0	0	0	0	0.551954	0.976704	0	0	0	0	0	0	0	0	0	0	0	0.504879	0	0	0	0	0	0	0	0	0.727747	0	0	0
ENSBTAG00000012152	101.379	127.422	138.748	100.539	88.299	86.3137	99.676	83.1677	77.7085	93.0739	66.2345	84.4849	60.216	108.454	64.5397	47.6138	55.0495	42.43	58.0807	96.7949	131.807	94.5553	68.9865	62.1001	159.919	130.079	97.9816	98.9633	97.6792	105.161	95.3624	131.917	193.581	96.3966	106.806	134.234
ENSBTAG00000008492	31.5987	16.8294	18.5951	22.5983	30.9554	19.9569	29.5336	16.2398	20.4198	22.7223	24.286	14.6506	48.5074	30.7555	34.03	34.9168	28.7572	35.6203	29.0403	39.5442	38.7667	22.8237	33.4687	43.4196	9.32863	17.7669	25.8359	24.3167	21.0515	20.543	14.6711	20.5523	12.3717	25.0381	24.1741	12.7053
ENSBTAG00000020512	0	0	0	0	0	0	0	0	0	0	0	0	0	0	0	0	0	0	0	0	0	0	0	0	0	0	0	0	0	0	1.83389	0	0	0	0	0
ENSBTAG00000052224	0	0	0	0	0	0	0	0	0	0	0	0	0	0	0	0	0	0	0	0	0	0	0	0	0	0	0	0	0	0	0	0	0	0	0	0
ENSBTAG00000020513	0	0	0	0	0.507466	0	0	0	0	0	0	0	0	0	0	0	0	0	0	0	0	0	0	0	0	0	0	0	0	0	0	0	0	0	0	0
ENSBTAG00000007708	1.97492	0.601049	3.57599	0.461189	2.53733	1.49677	0.461463	0.492117	0.567215	0	1.65586	0.976704	1.11511	0.809356	0	0	0.821634	0.523827	0	0.590213	0	0.815132	0	1.00976	1.33266	2.53812	1.46241	0	1.68412	0.48912	4.27908	1.43388	1.45549	3.12976	0	1.10481
ENSBTAG00000021351	10.5329	16.8294	18.5951	9.22378	9.64185	11.9742	22.1502	10.8266	17.5837	14.4199	10.4871	7.81363	10.036	7.2842	10.561	17.141	16.4327	8.38124	20.1504	10.6238	13.1807	22.8237	15.7098	11.1073	18.6573	16.4978	9.74941	16.3996	10.9468	13.6954	7.94687	11.471	15.2827	9.38928	8.79059	8.28605
ENSBTAG00000007626	121.787	137.039	118.008	138.357	172.031	133.212	135.209	130.903	144.64	130.653	145.716	141.134	121.547	91.4572	102.677	86.9746	69.0173	113.671	67.5633	132.208	82.1853	57.0592	74.4508	117.132	156.588	140.866	123.33	170.217	106.942	115.432	79.4687	158.683	173.204	146.16	145.045	138.653
ENSBTAG00000032209	1.97492	0	0.715197	0.461189	1.01493	0.997846	0	0	1.70165	0	0	0	0	0.809356	1.17345	0.634851	0	0	0.59266	0	0.775333	0	0	0.504879	0	0	0.48747	0	0	0	0	0	1.45549	0.625952	0	0
ENSBTAG00000004879	5.26645	4.20735	8.58237	2.30595	5.07466	3.49246	5.99902	4.92117	6.80658	3.49573	2.20782	6.83693	5.018	3.23742	2.3469	5.71366	4.10817	4.71445	3.55596	1.77064	9.304	9.78158	1.36607	6.05854	1.99899	4.44172	2.92482	3.95853	2.52619	4.8912	5.50168	4.7796	8.00522	3.44274	7.472	3.31442
ENSBTAG00000007871	42.7899	43.2756	36.4751	52.5756	53.2839	59.3718	35.9941	58.0698	44.2428	42.3858	54.0915	54.6954	73.5974	42.8959	64.5397	40.6305	45.1899	82.2409	46.8202	53.7093	55.824	51.3533	40.9821	57.0513	39.9798	34.2647	48.747	47.5024	36.2087	39.1296	42.7908	43.4944	38.5706	47.2594	38.239	41.4303
ENSBTAG00000051077	0	0	0	0	0	0	0	0	0	0	0	0	0	0	0	0	0	0	0	0	0	0	0	0	0	0	0	0	0	0	0	0.47796	0	0	0	0
ENSBTAG00000007403	0	0	0	0	0	0	0	0	0	0	0	0	0	0	0	0	0	0	0	0	0	0	0	0	0	0	0	0	0	0	0	0	0	0	0	0
ENSBTAG00000016272	0	0	0	0	0.507466	0	0	0	0	0	0	0	0	0	0	0	0.821634	0	0	0	0	0	0	0	0	0	0	0	0	0.97824	0	0	0	0	0	0
ENSBTAG00000043203	0	0	0	0	0	0	0	0	0	0	0	0	0	0	0	0	0	0	0	0	0	0	0	0	0	0	0	0	0	0	0	0	0	0	0	0
ENSBTAG00000042884	0	0	0	0	0	0	0	0	0	0	0	0	0	0	0	0	0	0	0	0	0	0	0	0	0	0	0	0	0	0	0	0	0	0	0	0
ENSBTAG00000042915	0	0	0	0	0	0	0	0	0	0	0	0	0	0	0	0	0	0	0	0	0	0	0	0	0	0	0	0	0	0	0	0	0	0	0	0
ENSBTAG00000011291	3.29153	3.00525	2.86079	6.91784	4.05973	5.98708	5.53756	3.93693	4.53772	3.49573	2.75977	5.37187	6.13311	3.23742	2.93362	6.98336	0.821634	7.33358	5.9266	10.6238	6.20267	4.89079	4.78124	3.53415	3.99798	3.17265	5.36217	2.82752	6.73649	6.35856	3.66778	3.82368	4.36648	3.75571	5.71388	2.76202
ENSBTAG00000012863	0	0	0	0	0	0	0	0	0	0	0	0	0	0	0	0	0	0	0	0	0	0	0	0	0	0	0	0	0	0	0	0	0	0	0	0
ENSBTAG00000012861	25.0157	31.8556	39.3358	29.0549	27.9106	30.9332	22.1502	25.5901	29.4952	35.3943	27.5977	24.4176	25.09	50.9894	25.8159	34.9168	26.2923	14.1433	22.5211	26.5596	25.586	41.5717	35.5178	19.1854	42.6452	39.3409	38.0227	41.2819	16.8412	28.8581	9.16946	32.0233	53.8533	32.2365	42.1948	37.5634
ENSBTAG00000012860	55.2978	51.0892	38.6206	80.2469	61.9108	71.346	42.4546	68.8963	62.9609	59.4275	73.4099	51.7653	49.6225	29.9462	43.4176	37.4562	28.7572	53.4304	34.9669	52.5289	36.4407	22.0086	34.8348	42.9147	47.3095	43.1481	56.0591	63.902	42.1031	54.2923	44.6247	56.3993	38.5706	60.7173	48.7878	49.7163
ENSBTAG00000054409	0	0	0	0	0	0	0	0	0	0	0	0	0	0	0	0	0	0	0	0	0	0	0	0	0	0	0	0	0	0	0	0	0	0	0	0
ENSBTAG00000012856	0	0	0	0	0	0	0	0	0	0	0	0	0	0	0	0	0	0	0	0	0	0	0	0	0	0	0	0	0	0	0	0	0	0	0	0
ENSBTAG00000040541	0	0	0	0	0	0	0	0	0	0	0	0	0	0	0	0	0	0	0	0	0	0	0	0	0	0	0	0	0	0	0	0	0	0	0	0
ENSBTAG00000018839	0	0	0	0	0	0	0	0	0	0	0	0	0	0	0	0	0	0	0	0	0	0	0	0	0	0	0	0	0	0	0	0	0	0	0	0
ENSBTAG00000007798	0	0	0	0	0	0	0	0	0	0	0	0	0	0	0	0	0	0	0	0	0	0	0	0	0	0	0	0	0	0	0	0	0	0	0	0
ENSBTAG00000007797	11.8495	18.6325	15.0191	11.0685	14.7165	12.972	16.6127	11.3187	14.7476	18.7896	14.3508	12.6972	24.5325	18.6152	15.2548	15.8713	20.5408	22.5246	20.1504	12.9847	10.0793	21.1934	17.7589	23.2244	13.9929	10.787	16.574	19.2272	17.6833	10.7606	22.618	17.6845	8.73297	18.7786	19.3393	8.28605
ENSBTAG00000054566	0	0	0	0	0	0	0	0	0	0	0	0	0	0	0	0	0	0	0	0	0	0	0	0	0	0	0	0	0	0	0	0	0	0	0	0
ENSBTAG00000012281	0	0	0	0	0	0	0	0	0	0	0	0	0	0	0	0	0	0	0	0	0	0	0	0	0	0	0	0	0	0	0	0	0	0	0	0
ENSBTAG00000012543	0	0	2.14559	1.84476	1.5224	0.997846	0.461463	0.492117	0	1.74787	1.10391	0	1.11511	0	0	0	0	0.523827	0.59266	0	3.87667	4.07566	0.683034	1.00976	0	0.634531	0.48747	0	3.36825	3.91296	3.66778	0.955921	1.45549	0	0.879059	2.76202
ENSBTAG00000022278	3.29153	2.4042	3.57599	4.1507	3.04479	5.98708	5.07609	5.41328	3.97051	4.36967	7.17541	1.95341	5.57556	3.23742	2.93362	10.1576	4.10817	4.19062	5.33394	3.54128	2.326	4.07566	11.6116	2.52439	0.666331	6.34531	3.41229	5.65505	6.73649	4.40208	4.89038	5.25756	0	3.75571	3.95576	3.31442
ENSBTAG00000011310	3.94984	3.00525	1.43039	3.22832	2.53733	1.49677	0.922926	2.9527	4.53772	2.18483	0.551954	1.46506	0.557556	3.23742	1.17345	1.90455	2.4649	2.61914	2.37064	1.77064	0.775333	0.815132	0.683034	0.504879	1.33266	1.90359	1.46241	2.26202	1.68412	1.95648	2.44519	1.43388	0.727747	2.50381	0.879059	3.31442
ENSBTAG00000021026	9.8746	18.6325	20.7407	15.6804	10.1493	16.4645	17.0741	15.2556	13.6132	14.8569	17.1106	11.2321	18.3993	27.5181	15.2548	21.5849	13.1461	9.95272	13.0385	20.6574	33.3393	21.1934	15.0268	13.1268	15.9919	27.9194	14.6241	13.5721	22.7357	19.0757	24.4519	20.0743	16.7382	15.9618	18.4602	10.4957
ENSBTAG00000015801	3.29153	3.6063	5.00638	3.68951	3.55226	4.98923	2.76878	5.41328	2.83608	3.05877	3.86368	2.93011	0.557556	6.47485	2.3469	1.90455	2.4649	2.09531	3.55596	0	9.304	1.63026	2.73214	0.504879	6.66331	12.6906	4.38723	2.82752	5.05237	2.93472	4.89038	8.60329	2.91099	3.75571	3.0767	7.18125
ENSBTAG00000033702	1.97492	3.6063	2.14559	1.84476	3.04479	2.99354	2.30732	1.47635	2.26886	2.6218	2.20782	1.46506	0	0.809356	1.17345	1.2697	0.821634	1.04765	1.77798	0.590213	3.87667	2.4454	0.683034	2.52439	0.666331	1.90359	1.94988	3.39303	4.21031	1.95648	0.611297	3.34572	2.18324	0.625952	2.63718	1.10481
ENSBTAG00000049384	0	0	0	0	0	0	0	0	0	0	0	0.488352	0	0	1.17345	0	0	0	0.59266	0	0.775333	0	0	0	0	0	0	0	0	0	0	0	0	0	0	0
ENSBTAG00000001977	14.4827	8.41469	4.29118	12.9133	5.07466	3.49246	8.7678	9.35021	9.64266	6.11754	7.72736	8.30199	16.1691	8.09356	16.4283	17.141	13.1461	15.7148	14.8165	9.4434	12.4053	4.89079	12.9777	20.7	7.99597	4.44172	7.31206	10.7446	5.89443	7.3368	9.16946	9.55921	9.46072	8.45035	7.91153	7.73365
ENSBTAG00000054350	0	0	0	0	0	0	0	0	0	0	0	0	0	0	0	0	0	0	0	0	0	0	0	0	0	0	0	0	0	0	0	0	0	0	0	0
ENSBTAG00000055120	3.94984	3.00525	5.00638	1.38357	3.04479	3.49246	7.84487	4.92117	5.10494	0.873934	3.86368	4.88352	1.11511	8.90291	1.76017	2.53941	4.10817	6.80975	6.51926	4.7217	13.956	8.15132	4.09821	4.03903	5.99698	5.07625	3.41229	1.13101	11.7889	8.31504	9.16946	3.34572	2.91099	2.50381	7.03247	6.07644
ENSBTAG00000052786	0	0	0	0	0	0	0	0	0	0	0	0	0	0	0	0	0	0	0	0	0	0	0	0	0	0	0	0	0	0	0	0	0	0	0	0
ENSBTAG00000049792	0	0	0	0	0	0	0	0	0	0	0	0	0	0	0	0	0	0	0	0	0	0	0	0	0	0	0	0	0	0	0	0	0	0	0	0
ENSBTAG00000044574	0	0	0	0	0	0	0	0	0	0	0	0	0	0	0	0	0	0	0	0	0	0	0	0	0	0	0	0	0	0	0	0	0	0	0	0
ENSBTAG00000022255	0	0	0	0	0	0	0	0	0	0	0	0	0	0	0	0	0	0	0	0	0	0	0	0	0	0	0	0	0	0	0	0	0	0	0	0
ENSBTAG00000054703	0	0	0	0	0	0	0	0	0	0	0	0	0	0	0	0	0	0	0	0	0	0	0	0	0	0	0	0	0	0	0	0	0	0	0	0
ENSBTAG00000047326	0	0	0	0	0	0	0	0	0	0	0	0	0	0	0	0	0	0	0	0	0	0	0	0	0	0	0	0	0	0	0	0	0	0	0	0
ENSBTAG00000050199	0	0	0	0	0	0	0	0	0	0	0	0	0	0	0	0	0	0	0	0	0	0	0	0	0	0	0	0	0	0	0	0	0	0	0	0
ENSBTAG00000047411	0	0	0	0	0	0	0	0	0	0	0	0	0	0	0	0	0	0	0	0	0	0	0	0	0	0	0	0	0	0	0	0	0	0	0	0
ENSBTAG00000007654	0.658307	3.00525	2.14559	2.76713	0.507466	0.997846	0.461463	0	0	3.49573	0	1.46506	0	0	0	0	1.64327	1.57148	0.59266	1.77064	3.10133	0	0	0.504879	1.33266	3.80718	1.46241	1.13101	3.36825	3.42384	1.22259	2.86776	0.727747	0.938928	0.879059	1.65721
ENSBTAG00000003290	0.658307	0	0.715197	0.461189	0	0	0	0	0	0.873934	0	0	0.557556	1.61871	0	0.634851	0	0	0.59266	1.18043	0	1.63026	0	1.00976	0	0	0.48747	1.13101	0.842062	0.48912	0	0.47796	0	0	2.63718	0.552404
ENSBTAG00000048907	0	0	0	0	0	0	0	0	0	0	0	0	0	0	0	0	0	0	0	0	0	0	0	0	0	0	0	0	0	0	0	0	0	0	0	0
ENSBTAG00000005496	23.0407	11.4199	15.0191	20.7535	20.2986	20.9548	20.3044	19.1925	21.5542	19.6635	16.5586	29.7895	56.3131	24.2807	46.938	29.838	38.6168	50.2874	38.5229	33.0519	25.586	13.0421	21.8571	48.4684	5.33065	13.3251	18.5239	26.0132	25.2619	12.7171	19.5615	13.8609	11.644	25.664	13.6254	22.6485
ENSBTAG00000054692	0	0	0	0.461189	0	0.498923	0	0	0	0	0	0	0	0	0	0	0	0	0	0	0	0	0	0	0	0	0	0	0	0	0	0	0	0	0	0
ENSBTAG00000005124	1.97492	3.00525	3.57599	5.53427	3.55226	0.997846	5.53756	2.9527	3.40329	5.68057	2.75977	5.86023	7.80578	4.85613	6.45397	5.07881	4.9298	6.80975	4.74128	4.13149	8.52867	2.4454	2.0491	6.05854	3.33165	3.80718	4.38723	3.95853	7.57856	5.86944	4.27908	4.7796	9.46072	4.06869	5.71388	6.62884
ENSBTAG00000053224	0	0	0	0	0	0	0	0	0	0	0	0	0	0	0	0	0	0	0	0	0	0	0	0	0	0	0	0	0	0	0	0	0	0	0	0
ENSBTAG00000046155	0.658307	0	0	0.461189	1.5224	0	0.461463	0	0.567215	1.3109	0	0.488352	0	0	2.3469	1.2697	0	3.14296	1.77798	1.18043	3.10133	1.63026	1.36607	1.51464	0.666331	0.634531	0.48747	1.13101	7.57856	1.95648	9.16946	2.86776	0.727747	1.56488	1.31859	1.10481
ENSBTAG00000051287	132.978	247.632	231.724	132.822	142.598	181.109	127.825	150.096	99.8299	149.443	145.716	133.32	42.3742	116.547	44.0043	66.0245	41.0817	50.2874	49.1908	63.743	119.401	61.1349	45.7633	42.4098	250.54	198.608	127.23	150.424	186.096	166.79	193.781	148.168	248.162	100.778	99.7731	219.857
ENSBTAG00000002890	85.5799	91.3595	82.9629	94.5438	57.3436	82.8212	71.5268	68.8963	83.3807	91.763	79.4814	81.0665	48.5074	64.7485	51.6318	38.0911	56.6927	48.1921	38.5229	66.1038	34.1147	45.6474	44.3972	45.4391	88.622	72.3365	88.7196	91.0463	54.734	65.053	58.0733	77.9075	104.796	85.4425	79.5548	75.6793
ENSBTAG00000016764	80.3134	101.577	90.83	94.0826	112.15	119.243	75.68	93.5021	84.5151	100.939	84.449	100.112	44.6045	39.6584	46.3512	35.5517	31.2221	42.43	23.1137	48.9876	46.52	28.5296	34.1517	33.322	83.9577	91.3724	94.0818	100.66	66.5229	78.7483	69.0766	88.9006	85.8742	86.0684	90.1035	87.8322
ENSBTAG00000016769	11.1912	9.61679	16.4495	8.76259	6.59705	13.4709	9.69073	15.7477	10.7771	8.30237	8.27932	7.32528	5.57556	8.90291	5.86724	6.34851	12.3245	7.85741	4.14862	3.54128	8.52867	6.52105	3.41517	5.55367	17.9909	10.787	7.79953	7.35156	13.473	8.31504	16.505	8.60329	7.27747	6.5725	7.91153	11.0481
ENSBTAG00000016772	26.3323	34.8609	45.7726	25.8266	31.4629	35.4235	16.6127	30.0191	22.6886	25.3441	25.9419	26.371	14.4965	20.2339	8.80087	15.2364	16.4327	11.5242	14.2238	8.85319	28.6873	18.748	21.8571	12.622	33.3165	34.8992	25.8359	25.4477	25.2619	27.8798	25.0632	42.0605	45.8481	21.9083	23.7346	38.6682
ENSBTAG00000038589	0	0	0	0	0	0	0	0	0	0	0	0	0	0	0	0	0	0.523827	0	0	0	0	0	0	0	0	0	0	0	0	0	0	0	0	0	0
ENSBTAG00000002113	7.24137	5.40944	7.86717	1.84476	4.05973	6.98492	9.22926	5.41328	3.97051	7.8654	3.31173	4.88352	4.46045	2.42807	8.80087	6.34851	3.28654	3.14296	7.11192	4.7217	6.20267	3.26053	4.78124	3.53415	3.99798	3.80718	6.82459	7.35156	3.36825	5.86944	7.33557	6.69145	2.18324	7.19845	3.95576	3.86682
ENSBTAG00000043647	0	0	0.715197	0	0	0	0	0	0	0	0	0	0	0	0	0	0	0	0	0	0	0	0	0	0	0	0	0	0	0	0	0	0	0	0	0
ENSBTAG00000005039	13.1661	38.4672	16.4495	23.0595	22.3285	71.8449	17.9971	71.849	18.1509	16.6047	14.3508	17.5807	10.5936	14.5684	18.1885	6.34851	13.1461	22.5246	24.8917	12.9847	17.0573	17.9329	9.56248	13.6317	12.6603	19.0359	16.0865	13.5721	33.6825	18.5866	16.505	12.427	13.0995	18.7786	19.3393	20.9913
ENSBTAG00000005042	0	0.601049	0	0.461189	1.01493	0.498923	3.23024	0.492117	2.26886	1.74787	0.551954	0.488352	0	1.61871	0.586724	0	1.64327	1.04765	0.59266	1.18043	0	0	0	2.01951	0	0.634531	1.46241	0.565505	0.842062	0	0	0.955921	0	0.312976	0.439529	0.552404
ENSBTAG00000052214	0	0	0	0	0	0	0	0	0	0	0	0	0	0	0	0	0	0	0	0	0	0	0	0	0	0	0	0	0	0	0	0	0	0	0	0
ENSBTAG00000015815	42.1316	37.8661	22.1711	27.2102	34.5077	39.4149	19.3815	54.1328	19.2853	26.655	29.2536	47.3702	11.7087	4.04678	17.6017	6.34851	0	35.0964	2.9633	18.8868	6.978	2.4454	2.0491	22.2147	9.99496	16.4978	25.3485	16.3996	15.1571	52.3358	16.505	19.1184	15.2827	22.5343	7.472	24.3058
ENSBTAG00000015817	0	0.601049	0	0.922378	0	0	0	0.492117	0	0	0	0	0	0.809356	0	0	0	0.523827	0	0	0	0	0	0	0	1.26906	0.48747	1.13101	0.842062	2.4456	0.611297	0.47796	0.727747	0	0.439529	0
ENSBTAG00000015820	66.489	58.9028	70.0893	68.7172	75.6124	67.8535	63.2204	57.0855	78.8429	63.3602	60.163	60.5557	70.252	47.752	54.5654	31.7426	25.4707	36.6679	33.7816	55.48	52.7227	25.2691	32.1026	62.605	57.9708	68.5293	64.3461	66.7296	50.5237	66.5203	48.2925	75.5177	93.1517	63.2212	52.304	76.2317
ENSBTAG00000049172	0	0	0	0	0	0	0	0	0	0	0	0	0	0	0	0	0	0	0	0	0	0	0	0	0	0	0	0	0	0	0	0	0	0	0	0
ENSBTAG00000039794	1.97492	1.2021	0	0.461189	0	0	0.461463	0.984233	0	0.873934	1.10391	1.46506	1.11511	3.23742	2.93362	3.17426	4.9298	2.09531	0.59266	1.18043	1.55067	5.70592	1.36607	0.504879	1.99899	0	1.94988	1.13101	0.842062	0.48912	2.44519	2.86776	0.727747	0.625952	1.31859	0.552404
ENSBTAG00000039285	0	0	0	0	0	0	0	0	0	0	0	0	0	0	0	0	0	0	0	0	0	0	0	0	0	0	0	0	0	0	0	0	0	0	0	0
ENSBTAG00000005866	2.63323	0.601049	0.715197	0.461189	0.507466	0.498923	0.922926	0.984233	0	2.18483	1.65586	1.46506	0	0	2.3469	1.90455	2.4649	0	4.74128	3.54128	0.775333	2.4454	2.0491	1.00976	2.66532	0	1.46241	0	3.36825	0	1.83389	0	0	0	0.439529	1.10481
ENSBTAG00000047194	0	0	0	0	0	0	0	0	0	0	0	0	0	0	0	0	0	0	0	0	0	0	0	0	0	0	0	0	0	0	0	0	0	0	0	0
ENSBTAG00000043189	0	0	0	0	0	0	0	0	0	0	0	0	0	0	0	0	0	0	0	0	0	0	0	0	0	0	0	0	0	0	0	0	0	0	0	0
ENSBTAG00000017660	0	0	0	0	0	0	0	0	0	0	0	0	0	0	0	0	0	0	0	0	0	0	0	0	0	0	0	0	0	0	0	0	0	0	0	0
ENSBTAG00000050826	0	0	0	0	0	0	0	0	0	0	0	0	0	0	0	0	0	0	0	0	0	0	0.683034	0	0	0	0	0	0	0	0	0	0	0	0	0
ENSBTAG00000046774	3.29153	0	0	0.461189	0.507466	0	0.922926	0.984233	1.13443	0.436967	1.10391	0.488352	1.67267	1.61871	1.17345	1.90455	2.4649	0.523827	0.59266	1.18043	1.55067	4.07566	4.78124	0.504879	0.666331	1.90359	0.48747	1.69651	0	0.97824	0	1.91184	2.18324	0.938928	0	1.65721
ENSBTAG00000046069	0	0	0	0	0	0	0	0	0	0	0	0	0	0	0	0	0	0	0	0	0	0	0	0	0	0	0	0	0	0	0	0	0	0	0	0
ENSBTAG00000054604	0	0	0	0	0	0	0	0	0	0	0	0	0	0	0	0	0	0	0	0	0	0	0	0	0	0	0	0	0	0	0	0	0	0	0	0
ENSBTAG00000048817	0	0	0	0	0	0	0	0	0	0	0	0	0	0	0	0	0	0	0	0	0	0	0	0	0	0	0	0	0	0	0	0	0	0	0	0
ENSBTAG00000050800	0	0	0	0	0	0	0	0	0	0	0.551954	0	0	0	0	0	0	0	0	0	0	0	0	0	0	0	0	0	0	0	0	0	0	0	0	0.552404
ENSBTAG00000011854	3.94984	6.61154	5.72158	1.84476	2.53733	1.49677	2.30732	6.88963	1.13443	6.5545	2.20782	3.90682	1.67267	3.23742	2.3469	0.634851	0	0	0.59266	1.18043	0	1.63026	0	0.504879	3.99798	1.90359	1.46241	3.39303	2.52619	2.4456	1.22259	5.25756	2.91099	5.00762	2.63718	1.65721
ENSBTAG00000031829	22.3824	19.8346	11.4432	31.3609	33.4927	21.4537	20.7658	18.7004	28.3608	30.5877	32.5653	26.371	63.0038	16.1871	45.7645	53.9624	39.4384	44.5253	45.6348	60.2017	17.8327	13.0421	30.7366	53.0123	16.6583	18.4014	28.7608	18.0962	16.8412	22.9886	19.5615	17.2066	9.46072	27.8549	25.0532	19.3341
ENSBTAG00000009282	0	0	0	0	0	0.997846	0	0	0	0	0.551954	0	0	0	1.17345	0	0.821634	1.04765	0	0	0	0	1.36607	0	0	0	0	0	0	0	0.611297	0	0	0	0	0
ENSBTAG00000009287	8.55799	2.4042	2.14559	8.76259	7.10452	4.98923	7.38341	3.44482	4.53772	3.9327	5.51954	3.90682	9.47845	0.809356	8.21414	6.34851	9.03797	10.4765	11.2605	5.31191	3.87667	1.63026	5.46428	6.56342	1.33266	0.634531	3.89976	3.39303	1.68412	7.3368	3.66778	2.86776	2.91099	4.38166	4.39529	4.41923
ENSBTAG00000009288	2.63323	1.2021	3.57599	0.922378	4.56719	3.49246	2.30732	1.96847	2.83608	0.873934	0	2.93011	1.11511	0	0	0	0	2.09531	0.59266	1.77064	0	0	0	1.00976	1.33266	1.90359	1.94988	1.13101	5.89443	1.95648	2.44519	0.955921	2.18324	3.12976	1.31859	2.20961
ENSBTAG00000051063	41.4733	47.4829	56.5006	24.9042	32.4778	33.4278	27.6878	28.5428	32.3313	31.4616	32.0134	26.371	8.92089	11.331	10.561	12.0622	9.03797	7.85741	9.48256	16.526	19.3833	14.6724	4.78124	10.6025	83.2913	50.7625	45.3348	42.9784	22.7357	53.3141	32.3988	49.2299	75.6857	28.1678	23.2951	53.0307
ENSBTAG00000025848	7.89968	3.00525	12.1584	6.45665	6.59705	8.48169	12.4595	6.88963	14.1804	3.9327	4.96759	3.90682	39.0289	9.71227	25.2292	16.5061	38.6168	23.5722	28.4477	19.477	13.1807	12.227	28.6874	35.8464	8.6623	12.0561	7.79953	9.61358	10.9468	4.40208	6.11297	8.60329	10.1885	14.0839	12.7463	10.4957
ENSBTAG00000018060	15.1411	14.4252	12.1584	9.22378	7.10452	8.48169	13.8439	8.8581	9.07545	9.61327	9.38322	10.7437	4.46045	8.09356	4.6938	5.07881	8.21634	5.7621	14.8165	7.67276	17.0573	8.96645	4.09821	5.04879	11.3276	10.1525	12.6742	5.65505	12.6309	15.6518	10.3921	7.16941	10.9162	8.45035	8.79059	7.18125
ENSBTAG00000043112	0	0	0	0	0	0	0	0	0	0	0	0	0	0	0	0	0	0	0	0	0	0	0	0	0	0	0	0	0	0	0	0	0	0	0	0
ENSBTAG00000046555	11.8495	23.4409	29.3231	7.37903	10.6568	15.9655	15.6897	12.795	15.3148	11.7981	8.83127	16.604	6.13311	10.5216	1.76017	5.07881	5.75144	2.61914	4.74128	4.7217	4.652	14.6724	6.14731	5.04879	24.6542	25.3812	12.1868	11.8756	6.73649	14.1845	9.16946	13.8609	24.0157	10.3282	16.7021	22.6485
ENSBTAG00000004706	27.6489	39.0682	51.4942	25.8266	31.9703	40.4128	28.1493	30.5112	30.6296	33.2095	33.6692	26.371	7.24823	30.7555	8.80087	14.6016	12.3245	13.6195	7.11192	13.5749	13.956	13.8572	8.19641	6.56342	51.3075	35.5337	27.7858	29.9718	13.473	30.8146	20.1728	36.325	70.5915	25.0381	23.7346	43.6399
ENSBTAG00000053600	0	0	0	0	0	0	0	0	0	0	0	0	0	0	0	0	0	0	0	0	0	0	0	0	0	0	0	0	0	0	0	0	0	0	0	0
ENSBTAG00000052110	0	0	0	0	0	0	0	0	0	0	0	0	0	0	0	0	0	0	0	0	0	0	0	0	0	0	0	0	0	0	0	0	0	0	0	0
ENSBTAG00000003184	0	0	0	0	0	0	0	0	0	0	0	0	0	0	0	0	0	0.523827	0	0	0	0	0	0	0	0	0	0	0	0	0	0	0	0	0	0
ENSBTAG00000013244	11.1912	12.021	6.43677	11.0685	14.209	8.98061	6.92195	6.88963	11.3443	10.9242	13.7989	11.7205	6.69067	4.04678	5.86724	6.98336	6.57307	4.71445	2.9633	5.90213	7.75333	7.33619	6.83034	6.05854	11.3276	6.34531	10.2369	13.5721	11.7889	10.7606	12.2259	10.5151	10.9162	11.2671	10.5487	14.9149
ENSBTAG00000012954	2.63323	3.6063	4.29118	2.76713	2.53733	0.498923	2.76878	3.44482	7.3738	3.05877	1.65586	2.44176	5.57556	4.85613	4.6938	5.07881	4.10817	4.71445	6.51926	7.08255	3.87667	5.70592	6.14731	4.54391	1.33266	4.44172	0.48747	0.565505	6.73649	1.46736	1.22259	1.91184	5.09423	4.38166	1.31859	1.65721
ENSBTAG00000013250	0	0	0	0	0	0	0	0	0	0	0	0	0	0	0	0	0	0	0	0	0	0	0	0	0	0.634531	0	0	0	0	0	0	0	0	0	0
ENSBTAG00000049284	0	0	0	0	0	0	0	0	0	0	0	0	0	0	0	0	0	0	0	0	0	0	0	0	0	0	0	0	0	0	0	0	0	0	0	0
ENSBTAG00000018496	28.9655	22.2388	24.3167	27.6713	25.8808	33.4278	20.7658	30.5112	15.882	19.6635	16.5586	19.0457	13.9389	12.9497	14.0814	17.141	5.75144	13.0957	8.29724	14.7553	6.978	3.26053	10.2455	13.6317	15.3256	28.5539	26.3234	30.5373	11.7889	21.5213	18.3389	20.5523	35.6596	16.5877	21.5369	37.011
ENSBTAG00000018498	14.4827	11.4199	9.29756	10.6074	8.62692	5.98708	5.99902	8.8581	4.53772	6.11754	8.27932	8.79034	12.2662	12.9497	5.86724	3.80911	9.03797	6.28593	4.74128	7.67276	13.1807	10.5967	4.78124	9.08782	19.9899	9.51796	11.2118	9.61358	7.57856	7.3368	7.94687	8.12533	10.1885	5.00762	7.03247	13.2577
ENSBTAG00000002768	1.97492	2.4042	1.43039	0	2.02986	3.99138	0.461463	1.96847	1.13443	1.3109	0.551954	0.976704	2.78778	2.42807	0.586724	1.2697	0.821634	2.09531	3.55596	1.77064	0.775333	0	0	0	1.33266	1.90359	1.94988	3.95853	4.21031	0.97824	1.83389	0	0.727747	0.938928	3.51623	3.86682
ENSBTAG00000004597	8.55799	10.2178	11.4432	15.2192	13.1941	8.48169	13.3824	11.3187	9.07545	18.7896	8.83127	10.7437	33.4534	6.47485	29.3362	27.2986	10.6812	22.5246	10.0752	27.74	17.0573	5.70592	10.2455	24.2342	9.99496	5.07625	9.74941	15.8341	6.73649	6.35856	1.83389	6.21349	6.54973	20.0305	10.9882	6.62884
ENSBTAG00000004600	44.7649	65.5144	57.931	48.886	59.3735	41.4106	42.4546	57.0855	44.81	53.7469	47.4681	55.6721	31.2231	25.8994	25.8159	25.3941	12.3245	24.6199	10.0752	34.8225	38.7667	21.1934	12.2946	32.8171	47.9758	59.6459	50.6969	50.3299	49.6816	40.597	40.3456	48.752	55.3088	44.4426	40.8762	53.5831
ENSBTAG00000009024	1.31661	3.6063	2.86079	2.30595	0.507466	4.98923	2.30732	1.47635	0	2.18483	1.65586	2.44176	0.557556	3.23742	2.3469	3.80911	4.10817	2.09531	1.18532	1.18043	1.55067	1.63026	2.73214	1.00976	3.33165	1.90359	3.41229	1.69651	3.36825	2.4456	4.27908	2.3898	4.36648	2.50381	2.19765	3.86682
ENSBTAG00000007788	41.4733	66.1154	50.779	34.128	31.4629	46.8988	30.918	51.6722	49.3477	42.8228	38.6368	51.277	18.3993	40.4678	19.3619	21.5849	31.2221	18.334	27.2624	25.9694	43.4187	39.9415	33.4687	27.2635	39.3135	52.6661	37.0478	44.1094	49.6816	37.6622	46.4586	45.4062	53.8533	33.8014	28.1299	43.6399
ENSBTAG00000045344	0	0	0	0	0	0	0	0	0	0	0	0	0	0	0	0	0	0	0	0	0	0	0	0	0	0	0	0	0	0	0	0	0	0	0	0
ENSBTAG00000008523	60.5642	90.1574	80.8173	54.4203	56.3287	73.8406	49.3766	66.9279	42.5412	47.6294	60.715	66.9042	51.8527	58.2736	46.3512	55.2321	40.2601	48.1921	36.1523	64.9234	72.106	57.0592	35.5178	47.4586	63.9677	65.9912	57.034	45.8059	46.3134	54.7814	39.7343	58.7891	54.5811	47.5724	39.1181	69.0504
ENSBTAG00000043177	0	0.601049	0.715197	0	0	0	0	0	0	0	0	0.488352	0	0	0	0	0.821634	0	0	0.590213	0	0	0	0	0	0	0	0	0	0	0	0	0	0.312976	0.439529	0
ENSBTAG00000002561	0.658307	0	0	0.922378	2.53733	1.99569	1.38439	0	2.26886	0.436967	0	0.488352	3.90289	0.809356	0.586724	0.634851	1.64327	4.19062	2.37064	1.77064	0	0	3.41517	1.51464	0.666331	0	0.48747	0.565505	2.52619	1.95648	0.611297	0	1.45549	1.2519	1.75812	0
ENSBTAG00000002562	64.5141	137.64	111.571	40.1235	68.0004	43.4063	41.5317	53.1486	41.4067	63.3602	51.8837	42.975	20.6296	63.9391	23.469	34.282	15.611	18.334	27.855	31.8715	89.1633	46.4625	24.5892	17.1659	134.599	85.0271	56.5466	53.723	44.6293	57.227	39.7343	75.9957	126.628	43.1907	46.5901	83.4129
ENSBTAG00000002563	0	0	0	0	0	0	0	0.492117	0	0.436967	0	0	0	1.61871	0	0	0	0	0	0	0	0	0	0	0	0	0	0	0	0.48912	0	0	0	0	0	0.552404
ENSBTAG00000002565	0	0	0	0	0	0	0	0	0	0	0	0	0	0	0	0	0	0	0	0	0	0	0	0	0	0	0	0	0	0	0	0	0	0	0	0
ENSBTAG00000002568	8.55799	4.20735	8.58237	6.91784	7.61199	4.98923	3.23024	4.92117	5.67215	9.61327	7.72736	13.1855	5.018	5.66549	4.10707	4.44396	3.28654	6.28593	3.55596	8.26298	3.87667	2.4454	7.51338	5.55367	3.33165	6.97984	6.33712	5.65505	5.05237	8.80416	3.66778	6.69145	3.63874	2.81678	4.39529	9.39086
ENSBTAG00000054928	0	0	0	0	0	0	0	0	0	0	0	0	0	0	0	0	0	0	0	0	0	0	0	0	0	0	0	0	0	0	0	0	0	0	0	0
ENSBTAG00000013278	0.658307	0	0.715197	0.461189	0	0.498923	0	0.492117	0.567215	0.873934	0	1.95341	0	2.42807	0.586724	1.2697	0	0.523827	0	0	0	0	1.36607	0	0.666331	0.634531	1.46241	1.13101	0.842062	0.48912	0.611297	1.43388	1.45549	1.2519	0.439529	0.552404
ENSBTAG00000016093	44.1066	14.4252	28.6079	37.3563	30.9554	34.9246	32.7639	29.527	27.2263	32.3355	28.7016	27.3477	23.9749	35.6117	34.6167	33.6471	21.3625	20.9531	28.4477	26.5596	52.7227	25.2691	17.7589	26.7586	35.3155	33.6301	37.0478	36.1923	30.3142	42.0643	40.9569	34.8911	13.0995	41.9388	39.9972	39.2206
ENSBTAG00000016095	5.92476	5.40944	4.29118	2.76713	7.10452	6.98492	4.15317	7.87386	2.83608	5.68057	2.20782	3.41847	6.13311	1.61871	3.52035	5.71366	1.64327	6.80975	1.18532	2.95106	3.87667	0.815132	2.0491	5.04879	1.99899	3.17265	9.74941	4.52404	3.36825	6.35856	6.11297	3.82368	4.36648	5.63357	7.91153	6.07644
ENSBTAG00000016096	0.658307	1.2021	0	0	0.507466	0.498923	0.922926	0	0	0	0.551954	0.488352	1.11511	0	0	0	0	0.523827	0	0	2.326	1.63026	1.36607	0	0.666331	1.26906	0.48747	0	0	0	0.611297	0	0	0.312976	0	0
ENSBTAG00000016097	0	1.2021	0	0	0	0	0	0	0	0	0	0	0	0	0	0	0	0	0	0	0	0	0	0	0	0	0	0	0	0	0	0	0	0	0	0
ENSBTAG00000013277	3.94984	3.6063	7.15197	2.76713	4.56719	5.48815	4.15317	5.41328	2.26886	3.9327	6.0715	1.95341	5.018	3.23742	3.52035	0	2.4649	1.04765	4.14862	1.18043	3.10133	3.26053	3.41517	2.52439	7.32964	3.17265	3.41229	7.91707	3.36825	5.38032	2.44519	6.21349	10.9162	4.69464	4.83482	3.86682
ENSBTAG00000013279	0	0	0	0	0	0	0.461463	0	0	0	0	0	0	0	0	0	0	0	1.18532	0	0	0	0	0	0.666331	0	0	0	0.842062	0	0	0.47796	0	0.312976	0	0
ENSBTAG00000021100	0	0	0	0	0	0.498923	0	0	0	0.436967	0	0	0	0	0.586724	0.634851	0	2.61914	0	1.18043	0	0	0.683034	1.00976	0	0	0	0	0	0	0	0	0	0	0.439529	0
ENSBTAG00000052071	0	0	0	0	0	0	0	0	0	0	0	0	0	0	0	0	0	0	0	0	0	0	0	0	0	0	0	0	0	0	0	0	0	0	0	0
ENSBTAG00000037728	0	0	0	0	0	0	0	0	0	0	0	0	0	0	0	0	0	0	0	0	0	0	0	0	0	0	0	0	0	0	0	0	0	0	0	0
ENSBTAG00000039391	1.31661	0.601049	0	1.38357	0.507466	1.99569	0	0.492117	1.13443	1.74787	1.10391	0.976704	1.67267	0	1.17345	3.17426	0	2.61914	4.14862	1.77064	1.55067	0.815132	0.683034	0	0.666331	1.26906	1.94988	1.69651	0.842062	0	3.05649	1.91184	0.727747	0.938928	0.879059	0
ENSBTAG00000001507	0	0	0.715197	0.461189	1.5224	0.997846	0	0	0	0	0	0	0.557556	0	1.76017	0	0.821634	0	1.77798	0.590213	0	0	0.683034	0	0	0.634531	0	0	0	1.46736	3.05649	0.955921	1.45549	0.312976	0.439529	0
ENSBTAG00000029798	0	0	0	0	0	0	0	0	0	0	0	0	0	0	0	0	0	0	0	0	0	0	0	0	0	0	0	0	0	0	0	0	0	0	0	0
ENSBTAG00000029878	0	0	0	0	0	0	0	0	0	0	0	0	0	0	0	0	0	0	0	0	0	0	0	0	0	0	0	0	0	0	0	0	0	0	0	0
ENSBTAG00000036403	0	0	0	0	0	0	0	0	0	0	0	0	0	0	0	0	0	0	0	0	0	0	0	0	0	0	0	0	0	0	0	0	0	0	0	0
ENSBTAG00000044594	0	0	0	0	0	0	0	0	0	0	0	0	0	0	0	0	0	0	0	0	0	0	0	0	0	0	0	0	0	0	0	0	0	0	0	0
ENSBTAG00000036374	0	0	0	0	0	0	0	0	0	0	0	0	0	0	0	0	0	0	0	0	0	0	0	0	0	0	0	0	0	0	0	0	0	0	0	0
ENSBTAG00000036420	0	0	0	0.461189	0	0	0	0	0	0	0	0	0	0	0	0	0	0	0	0	0	0	0	0	0	0	0	0	0	0	0	0	0	0	0	0
ENSBTAG00000030013	0	0	0	0	0	0	0	0	0	0	0	0	0	0	0	0	0	0	0	0	0	0	0	0	0	0	0	0	0	0	0	0	0	0	0	0
ENSBTAG00000036376	0	0	0	0	0	0	0	0	0	0	0	0	0	0	0	0	0	0	0	0	0	0	0	0	0	0	0	0	0	0	0	0	0	0	0	0
ENSBTAG00000050832	0	0	0	0	0	0	0	0	0	0	0.551954	0	0	0	0	0	0	0	0	0	0	0	0	0	0	0	0	0	0	0	0	0	0	0	0	0
ENSBTAG00000016399	0	0	0	0	0	0	0	0	0	0	0	0	0	0	0	0	0	0	0	0	0	0	0	0	0	0	0	0	0	0	1.22259	0	0	0	0	0
ENSBTAG00000046286	0	1.80315	0.715197	1.84476	2.02986	3.49246	5.53756	1.96847	4.53772	3.49573	2.20782	3.41847	1.11511	2.42807	4.6938	1.2697	4.10817	2.09531	3.55596	2.95106	0.775333	0.815132	3.41517	1.51464	1.33266	4.44172	4.38723	2.82752	2.52619	1.46736	1.83389	3.82368	1.45549	2.50381	7.03247	2.76202
ENSBTAG00000022962	0	0	0	0	0	0	0	0	0	0	0	0	0	0	0	0	0	0	0	0	0	0	0	0	0	0	0	0	0	0	0	0	0	0	0	0
ENSBTAG00000055147	0	0	0	0	0	0	0	0	0	0	0	0	0	0	0	0	0	0	0	0	0	0	0	0	0	0	0	0	0	0	0	0	0	0	0	0
ENSBTAG00000054140	0	0	0	0	0	0	0	0	0	0	0	0	0	0	0	0	0	0	0	0	0	0	0	0	0	0	0	0	0	0	0	0	0	0	0	0
ENSBTAG00000002996	0.658307	1.80315	0	0.922378	0.507466	0.997846	0.461463	0.492117	0	0	0.551954	0.976704	1.11511	0.809356	0	1.2697	0.821634	0.523827	0.59266	1.18043	3.87667	1.63026	0.683034	0.504879	1.33266	0	1.46241	0	1.68412	1.95648	3.66778	0.47796	2.91099	0.625952	1.75812	2.76202
ENSBTAG00000044384	0	0	0	0	0	0	0	0	0	0	0	0	0	0	0	0	0	0	0	0	0	0	0	0	0	0	0	0	0	0	0	0	0	0	0	0
ENSBTAG00000045782	0	0	0	0	0	0	0	0	0	0	0	0	0	0	0	0	0	0	0	0	0	0	0	0	0	0	0	0	0	0	0	0	0	0	0	0
ENSBTAG00000054383	0	0	0	0	0	0	0	0	0.567215	0.436967	0	0	0.557556	0	0	0	0.821634	1.04765	1.18532	0.590213	0	0	0	1.00976	0	0	0	0	0	0.48912	0	0	0	0	0	0
ENSBTAG00000054170	0	0	0	0	0	0	0	0	0	0	0	0	0	0	0	0	0	0	0	0	0	0	0	0	0	0	0	0	0	0	0	0	0	0	0	0
ENSBTAG00000005252	0	0	0	0	0	0	0	0	0	0	0	0	0	0	0	0	0	0.523827	0	0	0	0	0	0	0	0	0	0	0	0	0	0	0	0	0	0
ENSBTAG00000052977	0	0	0	0	0	0	0	0	0	0	0	0	0	0	0.586724	0	1.64327	0	0	0.590213	0	0	0	0	0	0	0	0	0	0	0	0	0.727747	0	0	0
ENSBTAG00000013311	11.1912	10.8189	17.8799	15.2192	22.3285	13.9698	20.3044	6.88963	17.0165	17.9156	14.9028	14.6506	14.4965	15.3778	12.9079	19.6804	11.5029	13.0957	12.4459	23.0183	13.1807	13.8572	9.56248	23.2244	18.6573	15.8633	14.6241	20.9237	14.315	11.2498	10.3921	15.7727	15.2827	14.7099	10.1092	13.8101
ENSBTAG00000053722	0	0	0	0	0	0	0	0	0	0	0	0	0	0	0	0	0	0	0	0	0	0	0	0	0	0	0	0	0	0	0	0	0	0	0	0
ENSBTAG00000008733	25.0157	14.4252	20.0255	29.9773	28.4181	28.4386	18.92	21.6531	19.2853	22.2853	20.4223	16.1156	24.5325	20.2339	29.3362	16.5061	23.8274	25.6675	23.7064	15.9357	20.1587	14.6724	25.9553	20.7	21.3226	23.4776	25.8359	20.9237	29.4722	24.9451	58.0733	27.7217	17.4659	27.8549	26.8113	19.8865
ENSBTAG00000048077	0	0	0	0	0	0	0	0	0	0	0	0	0	0	0	0	0	0	0	0	0	0	0	0	0	0	0	0	0	0	0	0	0	0	0	0
ENSBTAG00000052987	0	0	0	0	0	0	0	0	0	0	0	0	0	0	0	0	0	0	0	0	0	0	0	0	0	0	0	0	0	0	0	0	0	0	0	0
ENSBTAG00000043237	0	0	0	0	0	0	0	0	0	0	0	0	0	0	0	0	0	0	0	0	0	0	0	0	0	0	0	0	0	0	0	0	0	0	0	0
ENSBTAG00000054244	0	0	0	0	0	0	0	0	0	0	0	0	0	0	0	0	0	0	0	0	0	0	0	0	0	0	0	0	0	0	0	0	0	0	0	0
ENSBTAG00000054753	0	0	0	0	0	0.997846	0	0	0	0	0	0	0	0	0	0	0	0	0	0	0	0	0	0	0	0	0	0	0	0	0	0	0	0	0	0
ENSBTAG00000055060	0	0	0	0	0	0	0	0	0	0	0	0	0	0	0	0	0	0	0	0	0	0	0	0	0	0	0	0	0	0	0	0	0	0	0	0
ENSBTAG00000053562	0	0	0	0	0	0	0	0	0	0	0	0	0	0	0	0	0	0	0	0	0	0	0	0	0	0	0	0	0	0	0	0	0	0	0	0
ENSBTAG00000017767	1.97492	3.6063	5.72158	1.84476	1.5224	1.99569	3.6917	2.9527	2.83608	1.3109	2.75977	0.976704	0	0	0.586724	0.634851	3.28654	1.04765	1.18532	0	7.75333	3.26053	0.683034	1.51464	3.33165	4.44172	1.94988	2.26202	5.05237	4.8912	4.27908	3.82368	4.36648	4.69464	4.39529	4.97163
ENSBTAG00000017783	13.8244	15.0262	27.8927	11.9909	14.7165	10.9763	10.6137	11.8108	13.046	15.7308	16.0067	16.1156	8.92089	14.5684	8.21414	6.34851	10.6812	5.23827	11.8532	9.4434	13.1807	19.5632	11.6116	10.0976	25.9869	17.1323	13.6492	23.1857	19.3674	16.141	28.731	17.6845	22.5602	15.9618	14.5045	18.2293
ENSBTAG00000007493	0	0	0	0	0	0	0	0	0	0	0	0	0	0	0	0	0	0	0	0	0	0	0	0	0	0	0	0	0	0	0	0	0	0	0	0
ENSBTAG00000014943	42.1316	43.2756	52.2094	34.5892	34.0002	37.4192	29.5336	38.3851	39.1379	42.3858	30.3575	41.5099	33.4534	31.5649	38.7238	36.1865	37.7952	38.2394	32.5963	26.5596	39.542	40.7566	28.6874	36.3513	47.9758	40.61	36.5603	37.8888	37.8928	36.1949	27.5084	36.803	40.7539	31.9236	39.9972	37.011
ENSBTAG00000014945	0	0	0	0	0	0	0	0	0.567215	0	0	0	0	0	0	0	0	0	0	0	0	0	0	0	0	0	0	0	0	0	0	0	0	0	0	0
ENSBTAG00000017761	260.689	229	283.218	275.33	232.927	301.349	242.268	244.582	227.453	284.028	216.918	260.78	220.235	301.89	235.277	169.505	182.403	225.77	174.835	304.55	221.745	274.699	205.593	208.515	247.875	261.427	242.273	255.043	194.516	229.886	232.293	236.112	302.743	246.312	241.741	266.811
ENSBTAG00000017769	0	0	0	0	0	0	0.922926	0	0	0	0	0	0	0	0	0	0	0	0	0	0.775333	0	0	0	0	0	0.48747	0	0	0	2.44519	0.955921	0	0	0	0.552404
ENSBTAG00000017779	0	1.2021	0.715197	2.76713	4.56719	2.99354	2.76878	2.9527	3.40329	1.74787	1.65586	3.41847	5.018	1.61871	2.93362	0.634851	4.10817	3.14296	5.33394	5.31191	1.55067	2.4454	3.41517	9.5927	3.99798	1.90359	2.43735	4.52404	2.52619	2.4456	3.66778	1.91184	0	1.56488	0.439529	1.10481
ENSBTAG00000006122	267.273	292.11	327.56	248.12	277.584	252.455	337.791	234.74	300.624	282.718	248.379	276.896	170.055	363.401	212.394	223.468	277.712	188.054	224.026	239.626	307.032	458.919	254.772	210.534	337.163	344.55	248.61	278.794	278.722	271.951	284.865	297.291	344.952	268.846	328.768	296.088
ENSBTAG00000029870	0	0	0	0	0	0	0	0	0	0	0	0	0	0	0	0	0	0	0	0	0	0	0	0	0	0	0	0	0	0	0	0	0	0.312976	0	0
ENSBTAG00000029774	0	0	0	0	0	0	0	0	0	0	0	0	0	0	0	0	0	0	0	0	0	0	0	0	0	0	0	0	0	0	0	0	0	0	0	0
ENSBTAG00000005098	0	0	0	0	0	0	0	0	0.567215	0	0	0	0	0	0.586724	0	0	0	1.77798	0	0	0	0	0	0	0.634531	0.48747	0	0.842062	0	0	0.47796	0	0	0	0
ENSBTAG00000013289	9.21629	12.021	12.8735	5.99546	7.10452	8.48169	9.22926	8.8581	7.3738	9.1763	5.51954	4.88352	2.23022	10.5216	2.93362	7.61822	2.4649	3.66679	8.29724	5.90213	7.75333	9.78158	8.19641	3.53415	15.3256	9.51796	10.2369	12.4411	10.1047	7.3368	7.33557	9.08125	15.2827	7.51142	11.4278	12.1529
ENSBTAG00000044387	0	0	0	0	0	0	0	0	0	0	0	0	0	0	0	0	0	0	0	0	0	0	0	0	0	0	0	0	0	0	0	0	0	0	0	0
ENSBTAG00000045150	0	0	0	0	0	0	0.922926	0	0	0	0	0.488352	0	0	0	0	0	0	0.59266	0	0	0	0	0	0	0.634531	0	0	0	0.48912	0	0.955921	0	0	0	0
ENSBTAG00000053410	0	0	0	0	0	0	0	0	0.567215	0.436967	0	0	0	0	0	0	0	0	0.59266	0	0	0	0	0	1.33266	0.634531	0	0	0	0.48912	0	0	0	0	0.439529	0
ENSBTAG00000003855	4.60815	6.01049	5.00638	2.76713	1.5224	2.99354	2.76878	5.9054	4.53772	2.6218	2.75977	1.46506	2.23022	5.66549	2.93362	5.71366	0.821634	1.04765	1.18532	1.77064	5.42733	6.52105	3.41517	2.52439	6.66331	2.53812	3.89976	5.08954	5.89443	3.91296	5.50168	0.955921	2.91099	4.06869	3.0767	7.18125
ENSBTAG00000023182	0	0	0	0	0	1.49677	0.922926	0.984233	1.13443	0.436967	0.551954	0	0.557556	1.61871	0	0.634851	0	0	0	0	0	0	2.73214	0.504879	0	1.26906	0.48747	0.565505	0	0.48912	0	0.955921	2.18324	0.625952	0	0.552404
ENSBTAG00000042163	0	0	0	0	0	0	0	0	0	0	0	0	0	0	0	0	0	0	0	0	0	0	0	0	0	0	0	0	0	0	0	0	0	0	0	0
ENSBTAG00000015858	20.4075	21.6378	15.7343	13.8357	14.7165	15.9655	21.2273	19.6847	14.1804	13.9829	16.0067	20.0224	17.8418	13.759	9.38759	17.141	13.1461	14.1433	14.8165	15.3455	17.8327	8.15132	14.3437	23.7293	22.6552	12.0561	12.6742	10.7446	17.6833	10.7606	11.0034	17.6845	17.4659	11.8931	10.1092	26.5154
ENSBTAG00000015860	3.94984	0.601049	1.43039	0.461189	1.01493	2.49461	2.76878	1.96847	0.567215	0	0	0.976704	1.67267	0	2.93362	1.2697	1.64327	1.04765	0	1.18043	0	0.815132	0	0.504879	0.666331	0.634531	1.46241	0.565505	0.842062	0.48912	1.22259	2.3898	1.45549	1.2519	2.19765	1.65721
ENSBTAG00000019370	0	0	0.715197	0	0	0	0	0	0	0	0	0	0	0	0	0	0	0	0	0	0	0.815132	0	0	0	0	0.974941	0	0	0	0	0	0.727747	0	0	0
ENSBTAG00000031564	27.6489	40.8714	16.4495	33.2056	35.0151	38.916	48.4536	29.0349	48.7805	35.8313	33.1173	30.7662	35.126	26.7087	36.3769	37.4562	50.1197	30.382	40.3009	23.0183	29.4627	43.202	47.8124	35.3415	22.6552	30.4575	22.9111	33.3648	39.5769	24.456	26.8971	21.5082	18.1937	34.1144	32.9647	23.2009
ENSBTAG00000049441	0	0	0	0	0	0	0	0	0	0	0	0	0	0	0	0	0	0	0	0	0	0	0	0	0	0	0	0	0	0	0	0	0	0	0	0
ENSBTAG00000039888	1.31661	0.601049	1.43039	1.38357	1.01493	0.997846	1.84585	0.492117	0.567215	0	0	0	3.90289	1.61871	4.10707	3.17426	2.4649	3.66679	5.9266	3.54128	3.10133	2.4454	2.0491	2.01951	0	0	0.48747	2.26202	0	1.46736	4.27908	2.86776	0.727747	1.2519	0.879059	0
ENSBTAG00000042654	0	0	0	0	0	0	0	0	0	0	0	0	0	0	0	0	0	0	0	0	0	0	0	0	0	0	0	0	0	0	0	0	0	0	0	0
ENSBTAG00000051604	0	0	0	0	0	0	0	0	0	0	0	0	0	0	0	0	0	0	0	0	0	0	0	0	0	0	0	0	0	0	0	0	0	0	0	0
ENSBTAG00000042614	0	0	0	0	0	0	0	0	0	0	0	0	0	0	0	0	0	0	0	0	0	0	0	0	0	0	0	0	0	0	0	0	0	0	0	0
ENSBTAG00000000172	0	0	0	0	0	0	0	0	0	0	0	0	0	0	0	0	0	0	0	0	0	0	0	0	0	0	0	0	0	0	0	0	0	0	0	0
ENSBTAG00000013177	9.8746	11.4199	12.1584	11.5297	9.64185	13.9698	11.998	11.8108	8.50823	12.2351	8.83127	7.81363	2.78778	8.90291	3.52035	2.53941	4.10817	3.14296	2.37064	4.7217	3.10133	4.07566	5.46428	5.55367	9.99496	10.1525	5.84965	6.78606	11.7889	12.228	11.6147	12.9049	13.0995	10.9542	7.03247	19.8865
ENSBTAG00000013178	0	0	0	0	0	0	0	0	0	0	0	0	0	0	0	0	0	0	0	0	0	0	0	0	0	0	0	0	0	0	0.611297	0	0	0	0	1.10481
ENSBTAG00000039090	17.7743	9.01574	10.728	19.3699	17.2538	7.48384	12.921	6.88963	11.3443	15.2938	19.3184	16.1156	44.0469	24.2807	32.2698	57.7715	32.0437	33.0011	37.3376	35.4128	23.26	17.9329	24.5892	44.4293	10.6613	5.71078	19.9863	10.7446	8.42062	9.7824	9.16946	10.0372	7.27747	20.9694	12.7463	12.1529
ENSBTAG00000046659	0	0	0	0	0	0	0	0	0	0	0	0	0	0	0	0	0	0	0	0	0	0	0	0	0	0	0	0	0	0	0	0	0	0	0	0
ENSBTAG00000051200	0	0	0	0	0	0	0	0	0	0	0	0	0	0	0	0	0	0	0	0	0	0	0	0	0	0	0	0	0	0	0	0	0	0	0	0
ENSBTAG00000012980	10.5329	8.41469	12.1584	11.5297	11.1642	5.48815	14.7668	7.38175	9.07545	11.3611	5.51954	8.79034	18.9569	18.6152	22.2955	18.4107	22.1841	15.7148	24.2991	16.526	27.1367	26.0842	19.125	22.2147	20.6563	17.7669	15.5991	10.1791	11.7889	8.80416	6.11297	14.3388	17.4659	7.8244	15.8231	16.0197
ENSBTAG00000053434	0	0	2.14559	0.461189	0	0	1.84585	0.492117	0	0.436967	0.551954	0.488352	0.557556	3.23742	0.586724	0	0.821634	0.523827	0.59266	0	0	1.63026	1.36607	0	2.66532	0	0	0.565505	0	0	0	0.955921	0	0	0.879059	0.552404
ENSBTAG00000042991	0	0	0	0	0	0	0	0	0	0	0	0	0	0	0	0	0	0	0	0	0	0	0	0	0	0	0	0	0	0	0	0	0	0	0	0
ENSBTAG00000005852	0	0	0	0	0	0	0	0	0	0	0	0	0	0	0	0	0	0	0.59266	0	0	0	0	0	0	0	0	0	0	0	0	0.47796	0	0	0	0
ENSBTAG00000021843	0.658307	0.601049	1.43039	0	0	0.498923	0	0	0	0.873934	0.551954	0	0	0.809356	0	0	0	0	0	0	0	0	0	0	0.666331	0	0	0	0	0	1.22259	0.47796	0	0.312976	1.31859	0
ENSBTAG00000054746	0	0	0	0	0	0	0	0	0	0	0.551954	0	0	0	0	0	1.64327	0	0	1.18043	0	0	0	1.00976	0	0	0	0	0	0	0	0	0	0.312976	0	0
ENSBTAG00000049019	0	0	0	0	0	0	0	0	0	0	0	0	0	0	0	0	0	0	0	0	0	0	0	0	0	0	0	0	0	0	0	0	0	0	0	0
ENSBTAG00000053877	0	0	0	0	0	0	0	0	0	0	0	0	0	0	0	0	0	0	0	0	0	0	0	0	0	0	0	0	0	0	0	0	0	0	0	0
ENSBTAG00000013260	0.658307	0.601049	0	0	0.507466	0	1.84585	0	1.70165	0.436967	0.551954	0.488352	1.11511	0	1.76017	1.90455	0	0	1.18532	1.77064	0	0.815132	0.683034	0.504879	0.666331	0.634531	0.48747	1.69651	1.68412	1.95648	1.22259	0	2.18324	0.938928	1.31859	0.552404
ENSBTAG00000046769	0	0	0	0	0	0	0	0	0	0	0	0.976704	0	0	0	0	0	0	0.59266	0	0	0	0	0	0	0	0	0	0	0.48912	0	0.47796	0	0	0	0
ENSBTAG00000038387	0	0	0	0	0	0	0	0	0	0	0	0	0	0	0	0	0	0	0	0	0	0	0	0	0	0	0	0	0	0	0	0	0	0	0	0
ENSBTAG00000045616	0	0	0	0	0	0	0	0	0	0	0	0	0	0	0	0	0	0	0	0	0	0	0	0	0	0	0	0	0	0	0	0	0	0	0	0
ENSBTAG00000047416	7.89968	3.00525	1.43039	4.61189	1.5224	0.997846	2.76878	5.9054	1.70165	2.6218	1.10391	5.37187	6.13311	7.2842	7.04069	5.71366	0.821634	2.09531	8.8899	2.95106	22.4847	3.26053	3.41517	4.03903	1.99899	3.80718	3.89976	3.95853	11.7889	12.228	2.44519	4.30164	5.09423	4.38166	3.95576	6.07644
ENSBTAG00000015769	4.60815	6.61154	4.29118	0.922378	2.53733	0.997846	2.76878	1.47635	0	1.3109	3.31173	6.34858	1.67267	0	1.17345	1.2697	0	4.19062	0	0	0.775333	0	0	1.51464	0.666331	0.634531	4.38723	2.26202	2.52619	2.93472	0.611297	0	2.18324	3.44274	0.439529	1.10481
ENSBTAG00000036418	0	0	0	0	0	0	0	0	0	0	0	0	0	0	0	0	0	0	0	0	0	0	0	0	0	0	0	0	0	0	0	0	0	0	0	0
ENSBTAG00000003418	163.26	235.01	241.737	156.343	194.359	178.115	165.665	263.282	192.286	193.139	176.073	174.83	146.637	152.159	146.094	92.0534	118.315	152.958	129.2	148.143	132.582	169.547	126.361	161.056	262.534	281.732	187.676	210.933	176.833	216.191	165.662	222.73	329.67	180.587	193.832	236.981
ENSBTAG00000002210	101.379	119.008	100.843	101.462	92.3588	98.2878	96.9073	107.281	96.4266	103.998	92.7283	100.112	80.8456	118.975	79.2078	87.6095	87.0932	74.3835	75.8605	85.5808	90.714	104.337	80.5981	72.7025	101.282	104.063	99.9314	98.3978	83.3641	89.9981	85.5816	92.7243	106.251	81.9997	90.543	111.586
ENSBTAG00000002206	0	3.6063	0.715197	0	0.507466	1.49677	2.30732	0.984233	0.567215	0.873934	0.551954	1.46506	0.557556	0.809356	0	0	0.821634	1.57148	0.59266	0	0.775333	0.815132	0	0.504879	1.33266	2.53812	0.48747	0.565505	0.842062	0.48912	2.44519	1.43388	1.45549	1.2519	2.63718	0
ENSBTAG00000052467	0	0	0	0	0	0	0	0	0	0	0	0	0	0	0	0	0	0	0	0	0	0	0	0	0	0	0	0	0	0	0	0	0	0	0	0
ENSBTAG00000048330	0	0	0	0	0	0	0	0	0	0	0	0	0	0	0	0	0	0	0	0	0	0	0	0	0	0	0	0	0	0	0	0	0	0	0	0
ENSBTAG00000003779	13.1661	15.0262	14.3039	8.76259	9.13438	7.48384	10.1522	10.8266	11.9115	9.1763	7.72736	6.83693	12.8238	37.2304	18.7752	23.4895	22.1841	17.2863	17.1871	14.7553	49.6213	49.723	28.0044	18.6805	15.3256	26.0158	6.82459	11.3101	10.9468	11.7389	13.4485	15.2947	21.1047	10.3282	9.23011	12.7053
ENSBTAG00000045736	0	0	0	0	0	0	0	0	0	0	0	0	0	0	0	0	0	0	0	0	0	0	0	0	0	0	0	0	0	0	0	0	0	0	0	0
ENSBTAG00000035705	0	0	0	0	0.507466	0	0.461463	0	1.13443	0	0	0	0.557556	0	0.586724	0.634851	0	0	0	0	1.55067	0.815132	0	0	0	0.634531	0	0	0.842062	0	0.611297	0	0	0	0.439529	0
ENSBTAG00000045464	0	0	0	0	0	0	0	0	0	0	0	0	0	0	0	0	0	0	0	0	0	0	0	0	0	0	0	0	0	0	0	0	0	0	0	0
ENSBTAG00000046004	0	0	0	0	0	0	0	0	0	0	0	0	0	0	0	0	0	0	0	0	0	0	0	0	0	0.634531	0	0	0	0	0	0	0	0	0	0
ENSBTAG00000007211	0.658307	0.601049	0.715197	0.461189	0	0	0.461463	0.492117	0	0.436967	0.551954	0	0.557556	0	0	0	0	0	2.37064	0.590213	0.775333	0	0	0	2.66532	0	0	0	1.68412	0.97824	1.83389	0.47796	2.91099	0.938928	1.75812	1.65721
ENSBTAG00000008839	1.31661	1.2021	0.715197	0.922378	0.507466	0.997846	0.922926	0.984233	1.70165	0.436967	0.551954	0.976704	0	1.61871	0	1.90455	1.64327	1.57148	0.59266	0.590213	3.10133	4.89079	2.0491	0.504879	1.99899	4.44172	0.48747	0.565505	0	1.95648	1.22259	0.47796	0.727747	1.56488	1.31859	1.10481
ENSBTAG00000012729	1.97492	1.2021	0.715197	0.461189	0	1.49677	1.38439	0.492117	0	0.436967	0.551954	0.488352	1.11511	1.61871	1.76017	1.2697	0	0.523827	0.59266	0.590213	4.652	2.4454	0.683034	0	0	0.634531	0	0.565505	1.68412	0	3.05649	0	0	0.312976	0.879059	1.10481
ENSBTAG00000043869	0	0	0	0	0	0	0	0	0	0	0	0	0	0	0	0	0	0	0	0	0	0	0	0	0	0	0	0	0	0	0	0	0	0	0	0
ENSBTAG00000017948	0	0	0	0	0	0	0	0	0	0	0	0	0	0	0	0	0	0	0	0	0	0	0	0	0	0	0	0	0	0	0	0	0	0	0	0
ENSBTAG00000004151	0	0	0	0	0	0	0	0	0	0	0	0	0	0	0	0	0	0	0	0	0	0	0	0	0	0	0	0	0	0	0	0	0	0	0	0
ENSBTAG00000008911	0	0	0	0	0	0	0	0	0	0	0	0.488352	0	0	0	0	0	0	0	0	0	0	0	0	0	0	0	0	0	0	0	0	0	0	0	0
ENSBTAG00000031523	0	0	0	0	1.01493	0	0	0	0	0	0	0	0	0	0	0	0	0	0	0	0	0	0	0	0	0	0.48747	0	0	0	0	0	0	0	0	0
[truncated: 25,608 more rows]

## Sheet: Cytokine gene IDs
			Receptor A	Receptor B
IFNG		ENSBTAG00000012529	ENSBTAG00000012544	ENSBTAG00000012899
IL4		ENSBTAG00000015957	ENSBTAG00000001602
IL17A		ENSBTAG00000002150	nd	ENSBTAG00000011178
IL17B		ENSBTAG00000010578					IL13		ENSBTAG00000015953
IL2		ENSBTAG00000020883	ENSBTAG00000020892	ENSBTAG00000016345			IL13RA1		ENSBTAG00000019338
IL10		ENSBTAG00000006685	ENSBTAG00000005215	ENSBTAG00000019404			IL13RA2		ENSBTAG00000020022
TGFB 1, 2, 3		ENSBTAG00000020457	ENSBTAG00000005359	ENSBTAG00000012004			IL25		ENSBTAG00000009701
IL35=IL12A+IL27B		ENSBTAG00000015150	ENSBTAG00000012829
TNF alpha (TNF)		ENSBTAG00000025471					Transcription factors:
						Th1	STAT4		ENSBTAG00000046699
IL12A		ENSBTAG00000015150				Th1	TBX21 (T-bet)		ENSBTAG00000014199
IL12B		ENSBTAG00000004741	ENSBTAG00000011481	ENSBTAG00000009455		Th2	STAT6		ENSBTAG00000006335
IL5		ENSBTAG00000031235				Th2	GATA3		ENSBTAG00000017243
IL5RA		ENSBTAG00000000273					BCL6		ENSBTAG00000001511
IL9		ENSBTAG00000018290					RORC		ENSBTAG00000017405
IL9R		ENSBTAG00000007558
LTA (TNF-β)		ENSBTAG00000000016
IL1A		ENSBTAG00000010349					IL1R1		ENSBTAG00000005273
IL1B		ENSBTAG00000001321					IL1R2		ENSBTAG00000006343
IL6		ENSBTAG00000014921					IL1RAP		ENSBTAG00000013205
							IFNAR1		ENSBTAG00000021819
							IFNAR2		ENSBTAG00000015212
Cytokines
Treatment group		1	1	1	1	1	1
Gene.stable.ID		12bln	16bln	3-1bln	3-2bln	4-8bln	4-10bln	Mean
ENSBTAG00000001321	IL1B	20.6689	14.6506	11.1511	22.662	7.33557	3.63874	13.3511
ENSBTAG00000014921	IL6	5.9054	1.46506	1.67267	1.61871	0	1.45549	2.01955
ENSBTAG00000025471	TNF	19.1925	16.604	12.2662	12.9497	6.72427	18.9214	14.443
ENSBTAG00000015150	IL12A	0	0	0	0	0	0	0
ENSBTAG00000004741	IL12B	0	1.46506	5.018	0	0	0	1.08051
ENSBTAG00000000016	LTA (TNF-β)	2.46058	2.93011	4.46045	3.23742	4.89038	3.63874	3.60295
ENSBTAG00000006685	IL10	2.46058	2.44176	1.11511	1.61871	0.611297	0.727747	1.49587
ENSBTAG00000012829	IL27b(EBI3)	1.47635	0	3.90289	1.61871	0	0	1.16633
ENSBTAG00000020457	TGFB1	2.9527	3.41847	0.557556	2.42807	1.22259	6.54973	2.85485
ENSBTAG00000005359	TGFB2	5.9054	7.81363	6.13311	10.5216	51.349	10.9162	15.4398
ENSBTAG00000012004	TGFB3	2.9527	1.95341	1.11511	6.47485	9.78076	2.18324	4.07668
Treatment group		2	2	2	2	2	2
Gene.stable.ID		8bln	11bln	3-4bln	3-13bln	4-11bln	4-20bln
ENSBTAG00000001321	IL1B	7.84022	8.7678	8.80087	16.282	7.51142	27.6202	12.8037
ENSBTAG00000014921	IL6	0	0.922926	0.586724	0	0.625952	2.76202	0.81627
ENSBTAG00000025471	TNF	19.3699	0	0.567215	1.18532	2.0491	0.97824	0.955921
ENSBTAG00000015150	IL12A	0	3.49246	11.3443	4.14862	2.0491	2.93472	6.69145
ENSBTAG00000004741	IL12B	0.461189	0.461463	1.76017	0.775333	0.625952	1.10481	0.86482
ENSBTAG00000000016	LTA (TNF-β)	6.45665	4.61463	3.52035	2.326	5.63357	4.97163	4.58714
ENSBTAG00000006685	IL10	2.76713	0.922926	1.17345	0	0.625952	0.552404	1.00698
ENSBTAG00000012829	IL27b(EBI3)	1.84476	1.84585	8.80087	2.326	0.938928	1.10481	2.8102
ENSBTAG00000020457	TGFB1	3.22832	5.53756	0.586724	3.10133	2.19083	6.62884	3.5456
ENSBTAG00000005359	TGFB2	6.45665	4.15317	9.97432	61.2513	7.51142	9.39086	16.4563
ENSBTAG00000012004	TGFB3	3.22832	4.61463	3.52035	10.8547	3.44274	3.86682	4.92126
Treatment group		3	3	3	3	3	3
Gene.stable.ID		6bln	14bln	3-5bln	3-6bln	4-1bln	4-12bln
ENSBTAG00000001321	IL1B	17.4304	10.4872	7.61822	6.57307	9.32863	9.23011	10.1113
ENSBTAG00000014921	IL6	1.2021	2.18483	0.634851	9.03797	0	1.31859	2.39639
ENSBTAG00000025471	TNF	22.8399	12.672	8.25307	6.57307	9.99496	11.4278	11.9601
ENSBTAG00000015150	IL12A	0	0	0	2.4649	0	0	0.410817
ENSBTAG00000004741	IL12B	0.601049	1.3109	1.90455	0.821634	1.33266	2.19765	1.36141
ENSBTAG00000000016	LTA (TNF-β)	6.01049	6.99147	5.07881	4.9298	9.99496	8.79059	6.96602
ENSBTAG00000006685	IL10	1.80315	2.6218	0	0	0.666331	1.75812	1.14157
ENSBTAG00000012829	IL27b(EBI3)	0	0.873934	1.90455	6.57307	0	0.439529	1.63185
ENSBTAG00000020457	TGFB1	3.6063	2.6218	1.90455	0	7.32964	2.63718	3.01658
ENSBTAG00000005359	TGFB2	12.021	13.546	4.44396	8.21634	11.994	6.15341	9.39577
ENSBTAG00000012004	TGFB3	2.4042	4.80664	3.80911	4.9298	1.99899	3.51623	3.5775
Treatment group		4	4	4	4	4	4
Gene.stable.ID		9bln	15bln	3-12bln	3-14bln	4-4bln	4-5bln
ENSBTAG00000001321	IL1B	5.07466	12.143	6.49234	10.5967	10.7243	9.04808	9.01319
ENSBTAG00000014921	IL6	1.5224	1.65586	1.18043	0.815132	0	1.13101	1.0508
ENSBTAG00000025471	TNF	20.2986	13.7989	11.214	10.5967	19.4988	18.6617	15.6781
ENSBTAG00000015150	IL12A	0	0	0.590213	0	0	0	0.0983688
ENSBTAG00000004741	IL12B	2.02986	1.65586	0.590213	0	0.48747	1.69651	1.07665
ENSBTAG00000000016	LTA (TNF-β)	5.58212	4.96759	5.90213	1.63026	6.33712	6.22055	5.10663
ENSBTAG00000006685	IL10	1.01493	1.10391	0	0	2.92482	0	0.84061
ENSBTAG00000012829	IL27b(EBI3)	1.01493	2.20782	4.13149	0.815132	2.92482	0	1.84903
ENSBTAG00000020457	TGFB1	5.07466	4.96759	1.18043	0	2.43735	3.95853	2.93643
ENSBTAG00000005359	TGFB2	12.6866	4.41564	2.95106	1.63026	9.26194	5.65505	6.1001
ENSBTAG00000012004	TGFB3	2.02986	1.65586	4.7217	0	2.92482	1.13101	2.07721
Treatment group		5	5	5	5	5	5
Gene.stable.ID		10bln	13bln	3-11bln	3-15bln	4-7bln	4-9bln
ENSBTAG00000001321	IL1B	21.4537	10.2099	7.70458	12.9777	18.5866	6.69145	12.9373
ENSBTAG00000014921	IL6	3.49246	0	2.9633	0	0	0.47796	1.15562
ENSBTAG00000025471	TNF	18.4601	18.1509	4.74128	7.51338	6.84768	12.9049	11.4364
ENSBTAG00000015150	IL12A	0	0	0	2.0491	0	0	0.341517
ENSBTAG00000004741	IL12B	0	0.567215	1.18532	2.0491	0.97824	0.955921	0.955967
ENSBTAG00000000016	LTA (TNF-β)	3.49246	11.3443	4.14862	2.0491	2.93472	6.69145	5.11011
ENSBTAG00000006685	IL10	1.49677	2.26886	0.59266	0	0.97824	0.47796	0.969082
ENSBTAG00000012829	IL27b(EBI3)	0.997846	2.26886	4.74128	2.73214	0.97824	0	1.95306
ENSBTAG00000020457	TGFB1	0.997846	2.26886	0	0.683034	3.42384	4.30164	1.94587
ENSBTAG00000005359	TGFB2	9.47954	8.50823	13.6312	4.78124	34.2384	12.427	13.8443
ENSBTAG00000012004	TGFB3	2.99354	1.70165	11.8532	4.78124	4.40208	3.34572	4.84624
Treatment group		6	6	6	6	6	6
Gene.stable.ID		5bln	7bln	3-9bln	3-16bln	4-2bln	4-6bln
ENSBTAG00000001321	IL1B	13.1661	32.8991	14.1433	7.0683	3.80718	3.36825	12.4087
ENSBTAG00000014921	IL6	2.63323	0.715197	2.61914	2.01951	0	0.842062	1.47152
ENSBTAG00000025471	TNF	17.7743	17.1647	12.5719	11.6122	10.1525	6.73649	12.6687
ENSBTAG00000015150	IL12A	0.658307	0	0	1.00976	0	0.842062	0.418354
ENSBTAG00000004741	IL12B	1.31661	1.43039	0.523827	1.51464	1.26906	0.842062	1.14943
ENSBTAG00000000016	LTA (TNF-β)	5.92476	2.86079	5.23827	8.58294	13.3251	5.05237	6.83071
ENSBTAG00000006685	IL10	0.658307	1.43039	1.04765	1.00976	0.634531	0.842062	0.937118
ENSBTAG00000012829	IL27b(EBI3)	1.31661	0	8.38124	6.05854	0	4.21031	3.32778
ENSBTAG00000020457	TGFB1	5.92476	5.72158	1.57148	1.00976	3.80718	4.21031	3.70751
ENSBTAG00000005359	TGFB2	16.4577	15.7343	12.048	8.58294	9.51796	46.3134	18.1091
ENSBTAG00000012004	TGFB3	1.31661	1.43039	4.71445	2.52439	1.26906	3.36825	2.43719
		Gr1	Gr2	Gr3	Gr4	Gr5	Gr6
	TNF	14.443	0.955921	11.9601	15.6781	11.4364	12.6687
	IL12A	0	6.69145	0.410817	0.0983688	0.341517	0.418354
	IL12B	1.08051	0.86482	1.36141	1.07665	0.955967	1.14943
	LTA (TNF-β)	3.60295	4.58714	6.96602	5.10663	5.11011	6.83071
	IL10	1.49587	1.00698	1.14157	0.84061	0.969082	0.937118
	IL27b(EBI3)	1.16633	2.8102	1.63185	1.84903	1.95306	3.32778
	TGFB1	2.85485	3.5456	3.01658	2.93643	1.94587	3.70751
	TGFB2	15.4398	16.4563	9.39577	6.1001	13.8443	18.1091
	TGFB3	4.07668	4.92126	3.5775	2.07721	4.84624	2.43719
	TGFB2
	Gr1	5.9054	7.81363	6.13311	10.5216	51.349	10.9162
	Gr2	6.45665	4.15317	9.97432	61.2513	7.51142	9.39086
	Gr3	12.021	13.546	4.44396	8.21634	11.994	6.15341
	Gr4	12.6866	4.41564	2.95106	1.63026	9.26194	5.65505
	Gr5	9.47954	8.50823	13.6312	4.78124	34.2384	12.427
	Gr6	16.4577	15.7343	12.048	8.58294	9.51796	46.3134
Treatment group	0	6	3	6	2	4	5	2	1	5	3	4	1	1	1	2	3	3	6	5	4	2	4	5	6	3	6	4	4	6	5	1	5	1	2	3	2
		5bln	6bln	7bln	8bln	9bln	10bln	11bln	12bln	13bln	14bln	15bln	16bln	3-1bln	3-2bln	3-4bln	3-5bln	3-6bln	3-9bln	3-11bln	3-12bln	3-13bln	3-14bln	3-15bln	3-16bln	4-1bln	4-2bln	4-4bln	4-5bln	4-6bln	4-7bln	4-8bln	4-9bln	4-10bln	4-11bln	4-12bln	4-20bln
ENSBTAG00000004741	IL12B	1.31661	0.601049	1.43039	0.461189	2.02986	0	0.461463	0	0.567215	1.3109	1.65586	1.46506	5.018	0	1.76017	1.90455	0.821634	0.523827	1.18532	0.590213	0.775333	0	2.0491	1.51464	1.33266	1.26906	0.48747	1.69651	0.842062	0.97824	0	0.955921	0	0.625952	2.19765	1.10481
ENSBTAG00000000016	LTA (TNF-β)	5.92476	6.01049	2.86079	6.45665	5.58212	3.49246	4.61463	2.46058	11.3443	6.99147	4.96759	2.93011	4.46045	3.23742	3.52035	5.07881	4.9298	5.23827	4.14862	5.90213	2.326	1.63026	2.0491	8.58294	9.99496	13.3251	6.33712	6.22055	5.05237	2.93472	4.89038	6.69145	3.63874	5.63357	8.79059	4.97163
Treatment group		1	1	1	1	1	1	2	2	2	2	2	2	3	3	3	3	3	3	4	4	4	4	4	4	5	5	5	5	5	5	6	6	6	6	6	6
		12bln	16bln	3-1bln	3-2bln	4-8bln	4-10bln	8bln	11bln	3-4bln	3-13bln	4-11bln	4-20bln	6bln	14bln	3-5bln	3-6bln	4-1bln	4-12bln	9bln	15bln	3-12bln	3-14bln	4-4bln	4-5bln	10bln	13bln	3-11bln	3-15bln	4-7bln	4-9bln	5bln	7bln	3-9bln	3-16bln	4-2bln	4-6bln
ENSBTAG00000004741	IL12B	0	1.46506	5.018	0	0	0	0.461189	0.461463	1.76017	0.775333	0.625952	1.10481	0.601049	1.3109	1.90455	0.821634	1.33266	2.19765	2.02986	1.65586	0.590213	0	0.48747	1.69651	0	0.567215	1.18532	2.0491	0.97824	0.955921	1.31661	1.43039	0.523827	1.51464	1.26906	0.842062
ENSBTAG00000000016	LTA (TNF-β)	2.46058	2.93011	4.46045	3.23742	4.89038	3.63874	6.45665	4.61463	3.52035	2.326	5.63357	4.97163	6.01049	6.99147	5.07881	4.9298	9.99496	8.79059	5.58212	4.96759	5.90213	1.63026	6.33712	6.22055	3.49246	11.3443	4.14862	2.0491	2.93472	6.69145	5.92476	2.86079	5.23827	8.58294	13.3251	5.05237
Treatment group	0	1	1	1	1	1	1	2	2	2	2	2	2	3	3	3	3	3	3	4	4	4	4	4	4	5	5	5	5	5	5	6	6	6	6	6	6
		12bln	16bln	3-1bln	3-2bln	4-8bln	4-10bln	8bln	11bln	3-4bln	3-13bln	4-11bln	4-20bln	6bln	14bln	3-5bln	3-6bln	4-1bln	4-12bln	9bln	15bln	3-12bln	3-14bln	4-4bln	4-5bln	10bln	13bln	3-11bln	3-15bln	4-7bln	4-9bln	5bln	7bln	3-9bln	3-16bln	4-2bln	4-6bln
ENSBTAG00000001321	IL1B	20.6689	14.6506	11.1511	22.662	7.33557	3.63874	7.84022	8.7678	8.80087	16.282	7.51142	27.6202	17.4304	10.4872	7.61822	6.57307	9.32863	9.23011	5.07466	12.143	6.49234	10.5967	10.7243	9.04808	21.4537	10.2099	7.70458	12.9777	18.5866	6.69145	13.1661	32.8991	14.1433	7.0683	3.80718	3.36825
ENSBTAG00000014921	IL6	5.9054	1.46506	1.67267	1.61871	0	1.45549	0	0.922926	0.586724	0	0.625952	2.76202	1.2021	2.18483	0.634851	9.03797	0	1.31859	1.5224	1.65586	1.18043	0.815132	0	1.13101	3.49246	0	2.9633	0	0	0.47796	2.63323	0.715197	2.61914	2.01951	0	0.842062
Treatment group	0	1	1	1	1	1	1	2	2	2	2	2	2	3	3	3	3	3	3	4	4	4	4	4	4	5	5	5	5	5	5	6	6	6	6	6	6
		12bln	16bln	3-1bln	3-2bln	4-8bln	4-10bln	8bln	11bln	3-4bln	3-13bln	4-11bln	4-20bln	6bln	14bln	3-5bln	3-6bln	4-1bln	4-12bln	9bln	15bln	3-12bln	3-14bln	4-4bln	4-5bln	10bln	13bln	3-11bln	3-15bln	4-7bln	4-9bln	5bln	7bln	3-9bln	3-16bln	4-2bln	4-6bln
ENSBTAG00000012529	IFNG	0	0	0.557556	0	0	0	0	0	0	0.775333	0	0.552404	0	0	0	0	0	0	0	0	0.590213	0	0	0	0	0	0	0	0	0	0.658307	0	0.523827	0	0	0
ENSBTAG00000015957	IL4	0	0	0	0	0	0	0	0	0	0	0	0	0	0	0	0	0	0	0	0	0	0	0	0	0	0	0	0	0	0	0	0	0	0	0	0
ENSBTAG00000002150	IL17A	0	0	0	0	0	0	0	0	0	0	0	0	0	0	0	0	0	0	0	0	0	0	0	0	0	0	0.59266	0	0	0	0	0	0	0	0	0
ENSBTAG00000010578	IL17B	0	0	0	0	0	0	0	0	0	0	0	0	0	0	0	0	0	0	0	0	0	0	0	0	0	0	0	0	0	0	0	0	0	0	0	0
ENSBTAG00000020883	IL2	0	0	0	0	0	0	0	0	0	0	0	0	0	0	0	0	0	0	0	0	0	0	0	0	0	0.567215	0.59266	0	0	0.47796	0	0	0	0	0	0
ENSBTAG00000031235	IL5	0	0	0	0	0	0	0	0	0	0	0	0	0	0	0	0	0	0	0	0	0	0	0	0	0	0	0	0	0	0	0	0	0	0	0	0
ENSBTAG00000018290	IL9	0	0	0	0	0	0	0	0	0	0	0	0	0	0	0	0	0	0	0	0	0	0	0	0	0	0	0	0	0	0	0	0	0	0	0	0
ENSBTAG00000015953	IL13	0	0.488352	0	0	0	0	0	0	0	0	0.312976	0	0	0	0	0	0	0.439529	0	0.551954	0	0	0	0	0	0	0	0	0	0	0	0	0	0	0	0.842062
ENSBTAG00000010349	IL1A	0	0	0	0.809356	0.611297	1.45549	0.461189	0	0.586724	0.775333	0.312976	0	0	0	1.2697	0	0	0.879059	0	0	0	0	0.48747	0	0	1.13443	0	0	0	0	0	0.715197	0.523827	0	0	0
ENSBTAG00000001321	IL1B	20.6689	14.6506	11.1511	22.662	7.33557	3.63874	7.84022	8.7678	8.80087	16.282	7.51142	27.6202	17.4304	10.4872	7.61822	6.57307	9.32863	9.23011	5.07466	12.143	6.49234	10.5967	10.7243	9.04808	21.4537	10.2099	7.70458	12.9777	18.5866	6.69145	13.1661	32.8991	14.1433	7.0683	3.80718	3.36825
ENSBTAG00000014921	IL6	5.9054	1.46506	1.67267	1.61871	0	1.45549	0	0.922926	0.586724	0	0.625952	2.76202	1.2021	2.18483	0.634851	9.03797	0	1.31859	1.5224	1.65586	1.18043	0.815132	0	1.13101	3.49246	0	2.9633	0	0	0.47796	2.63323	0.715197	2.61914	2.01951	0	0.842062
ENSBTAG00000025471	TNF	19.1925	16.604	12.2662	12.9497	6.72427	18.9214	19.3699	0	0.567215	1.18532	2.0491	0.97824	22.8399	12.672	8.25307	6.57307	9.99496	11.4278	20.2986	13.7989	11.214	10.5967	19.4988	18.6617	18.4601	18.1509	4.74128	7.51338	6.84768	12.9049	17.7743	17.1647	12.5719	11.6122	10.1525	6.73649
ENSBTAG00000015150	IL12A	0	0	0	0	0	0	0	3.49246	11.3443	4.14862	2.0491	2.93472	0	0	0	2.4649	0	0	0	0	0.590213	0	0	0	0	0	0	2.0491	0	0	0.658307	0	0	1.00976	0	0.842062
ENSBTAG00000004741	IL12B	0	1.46506	5.018	0	0	0	0.461189	0.461463	1.76017	0.775333	0.625952	1.10481	0.601049	1.3109	1.90455	0.821634	1.33266	2.19765	2.02986	1.65586	0.590213	0	0.48747	1.69651	0	0.567215	1.18532	2.0491	0.97824	0.955921	1.31661	1.43039	0.523827	1.51464	1.26906	0.842062
ENSBTAG00000000016	LTA (TNF-β)	2.46058	2.93011	4.46045	3.23742	4.89038	3.63874	6.45665	4.61463	3.52035	2.326	5.63357	4.97163	6.01049	6.99147	5.07881	4.9298	9.99496	8.79059	5.58212	4.96759	5.90213	1.63026	6.33712	6.22055	3.49246	11.3443	4.14862	2.0491	2.93472	6.69145	5.92476	2.86079	5.23827	8.58294	13.3251	5.05237
ENSBTAG00000006685	IL10	2.46058	2.44176	1.11511	1.61871	0.611297	0.727747	2.76713	0.922926	1.17345	0	0.625952	0.552404	1.80315	2.6218	0	0	0.666331	1.75812	1.01493	1.10391	0	0	2.92482	0	1.49677	2.26886	0.59266	0	0.97824	0.47796	0.658307	1.43039	1.04765	1.00976	0.634531	0.842062
ENSBTAG00000012829	IL27b(EBI3)	1.47635	0	3.90289	1.61871	0	0	1.84476	1.84585	8.80087	2.326	0.938928	1.10481	0	0.873934	1.90455	6.57307	0	0.439529	1.01493	2.20782	4.13149	0.815132	2.92482	0	0.997846	2.26886	4.74128	2.73214	0.97824	0	1.31661	0	8.38124	6.05854	0	4.21031
ENSBTAG00000020457	TGFB1	2.9527	3.41847	0.557556	2.42807	1.22259	6.54973	3.22832	5.53756	0.586724	3.10133	2.19083	6.62884	3.6063	2.6218	1.90455	0	7.32964	2.63718	5.07466	4.96759	1.18043	0	2.43735	3.95853	0.997846	2.26886	0	0.683034	3.42384	4.30164	5.92476	5.72158	1.57148	1.00976	3.80718	4.21031
ENSBTAG00000005359	TGFB2	5.9054	7.81363	6.13311	10.5216	51.349	10.9162	6.45665	4.15317	9.97432	61.2513	7.51142	9.39086	12.021	13.546	4.44396	8.21634	11.994	6.15341	12.6866	4.41564	2.95106	1.63026	9.26194	5.65505	9.47954	8.50823	13.6312	4.78124	34.2384	12.427	16.4577	15.7343	12.048	8.58294	9.51796	46.3134
ENSBTAG00000012004	TGFB3	2.9527	1.95341	1.11511	6.47485	9.78076	2.18324	3.22832	4.61463	3.52035	10.8547	3.44274	3.86682	2.4042	4.80664	3.80911	4.9298	1.99899	3.51623	2.02986	1.65586	4.7217	0	2.92482	1.13101	2.99354	1.70165	11.8532	4.78124	4.40208	3.34572	1.31661	1.43039	4.71445	2.52439	1.26906	3.36825
Treatment group	0	1	1	1	1	1	1	2	2	2	2	2	2	3	3	3	3	3	3	4	4	4	4	4	4	5	5	5	5	5	5	6	6	6	6	6	6
		12bln	16bln	3-1bln	3-2bln	4-8bln	4-10bln	8bln	11bln	3-4bln	3-13bln	4-11bln	4-20bln	6bln	14bln	3-5bln	3-6bln	4-1bln	4-12bln	9bln	15bln	3-12bln	3-14bln	4-4bln	4-5bln	10bln	13bln	3-11bln	3-15bln	4-7bln	4-9bln	5bln	7bln	3-9bln	3-16bln	4-2bln	4-6bln
ENSBTAG00000015953	IL13	0	0.488352	0	0	0	0	0	0	0	0	0.312976	0	0	0	0	0	0	0.439529	0	0.551954	0	0	0	0	0	0	0	0	0	0	0	0	0	0	0	0.842062
Treatment groups:
1 = ibp-d3
2 = ibp-d5
3 = placebo
4 = fpi-d3
5 = fpi+idp-d5
6 = fpi+idp-d3

## Sheet: Cytokine receptors
Cytokine receptors
Treatment group		1	1	1	1	1	1
Gene.stable.ID		12bln	16bln	3-1bln	3-2bln	4-8bln	4-10bln	Average
ENSBTAG00000005273	IL1R1	21.161	24.906	31.2231	47.752	26.2858	32.7486	30.6794
ENSBTAG00000006343	IL1R2	4.42905	5.86023	19.5145	12.1403	1.22259	6.54973	8.28607
ENSBTAG00000013205	IL1RAP	1.47635	0.976704	0.557556	0.809356	1.22259	0.727747	0.961718
ENSBTAG00000018474	IL6R	124.505	248.571	551.423	187.771	150.99	185.576	241.473
ENSBTAG00000021819	IFNAR1	45.7668	35.6497	26.2051	40.4678	23.2293	46.5758	36.3158
ENSBTAG00000015212	IFNAR2	30.0191	30.2778	27.8778	27.5181	15.8937	14.5549	24.3569
ENSBTAG00000012544	IFNGR1	27.5585	42.975	47.9498	34.8023	27.5084	26.9267	34.6201
ENSBTAG00000012899	IFNGR2	7.38175	5.37187	0.557556	7.2842	7.33557	4.36648	5.38291
ENSBTAG00000011481	IL12RB1	1.47635	2.44176	6.13311	1.61871	0	1.45549	2.18757
ENSBTAG00000009455	IL12RB2	1.96847	0	1.11511	0	0.611297	2.18324	0.979686
ENSBTAG00000001602	IL4R	24.6058	14.1622	20.6296	16.9965	20.7841	11.644	18.137
ENSBTAG00000011178	IL17RB	0.492117	0	0	2.42807	3.05649	0	0.996112
ENSBTAG00000020892	IL2RA	45.2747	34.673	37.3562	29.1368	6.72427	29.8376	30.5004
ENSBTAG00000016345	IL2RB	12.3029	12.2088	7.80578	7.2842	1.83389	10.9162	8.7253
ENSBTAG00000005215	IL10RA	2.46058	2.44176	0.557556	0	0	0	0.909983
ENSBTAG00000019404	IL10RB	34.4482	24.4176	25.6476	21.0433	26.2858	21.8324	25.6125
ENSBTAG00000019338	IL13RA1	25.5901	13.6739	12.8238	12.1403	29.9536	5.09423	16.546
ENSBTAG00000020022	IL13RA2	0	0	0.557556	3.23742	0	0.727747	0.753788
Treatment group		2	2	2	2	2	2
Gene.stable.ID		8bln	11bln	3-4bln	3-13bln	4-11bln	4-20bln
ENSBTAG00000005273	IL1R1	26.2878	23.5346	38.1371	88.388	26.9159	43.0875	41.0585
ENSBTAG00000006343	IL1R2	9.22378	4.15317	21.7088	3.87667	13.145	13.2577	10.8942
ENSBTAG00000013205	IL1RAP	0.922378	0.461463	0.586724	0	0.938928	0	0.484916
ENSBTAG00000018474	IL6R	224.599	224.733	562.082	155.842	275.419	156.33	266.501		21.161	24.906	31.2231	47.752	26.2858	32.7486
ENSBTAG00000021819	IFNAR1	27.6713	42.4546	36.3769	38.7667	36.9312	35.9062	36.3512		4.42905	5.86023	19.5145	12.1403	1.22259	6.54973
ENSBTAG00000015212	IFNAR2	28.5937	30.918	31.0964	17.8327	22.2213	23.2009	25.6438		1.47635	0.976704	0.557556	0.809356	1.22259	0.727747
ENSBTAG00000012544	IFNGR1	29.9773	33.2253	44.0043	57.3747	22.2213	27.0678	35.6451		124.505	248.571	551.423	187.771	150.99	185.576
ENSBTAG00000012899	IFNGR2	0.922378	3.6917	3.52035	6.20267	2.81678	8.83846	4.33206		45.7668	35.6497	26.2051	40.4678	23.2293	46.5758
ENSBTAG00000011481	IL12RB1	1.84476	0.922926	8.21414	3.87667	1.87786	1.65721	3.06559		30.0191	30.2778	27.8778	27.5181	15.8937	14.5549
ENSBTAG00000009455	IL12RB2	0.461189	0	0.586724	0	0.312976	0.552404	0.318882
ENSBTAG00000001602	IL4R	14.2969	12.4595	9.97432	15.5067	15.9618	13.8101	13.6682
ENSBTAG00000011178	IL17RB	0.461189	0.461463	0	3.87667	1.2519	2.20961	1.37681
ENSBTAG00000020892	IL2RA	35.9728	30.4566	46.938	14.7313	46.9464	17.1245	32.0283
ENSBTAG00000016345	IL2RB	6.91784	8.30634	4.10707	5.42733	9.0763	12.1529	7.66463
ENSBTAG00000005215	IL10RA	1.38357	2.30732	1.17345	0	0.312976	1.65721	1.13909
ENSBTAG00000019404	IL10RB	28.1325	33.6868	25.8159	30.238	30.3587	25.4106	28.9404
ENSBTAG00000019338	IL13RA1	11.5297	9.69073	13.4947	28.6873	14.7099	12.1529	15.0442
ENSBTAG00000020022	IL13RA2	1.38357	0.461463	4.10707	0	1.87786	0	1.30499
Treatment group		3	3	3	3	3	3
Gene.stable.ID		6bln	14bln	3-5bln	3-6bln	4-1bln	4-12bln
ENSBTAG00000005273	IL1R1	36.664	21.4114	48.2487	52.5846	48.6421	38.239	40.965
ENSBTAG00000006343	IL1R2	3.00525	6.99147	16.5061	11.5029	10.6613	3.95576	8.77046
ENSBTAG00000013205	IL1RAP	0	0	0.634851	1.64327	0	0.879059	0.526196
ENSBTAG00000018474	IL6R	160.48	230.282	469.79	300.718	167.915	229.434	259.77
ENSBTAG00000021819	IFNAR1	49.8871	45.4446	33.6471	23.8274	42.6452	32.0856	37.9228
ENSBTAG00000015212	IFNAR2	25.8451	22.7223	26.6638	36.1519	19.9899	22.8555	25.7047
ENSBTAG00000012544	IFNGR1	26.4462	31.8986	39.3608	41.0817	20.6563	23.2951	30.4564
ENSBTAG00000012899	IFNGR2	9.61679	6.11754	0	3.28654	7.99597	2.19765	4.86908
ENSBTAG00000011481	IL12RB1	3.6063	1.74787	8.88792	6.57307	1.33266	1.75812	3.98432
ENSBTAG00000009455	IL12RB2	0	0.873934	0	0	1.99899	0.439529	0.552076
ENSBTAG00000001602	IL4R	22.8399	13.9829	14.6016	13.1461	14.6593	16.2626	15.9154
ENSBTAG00000011178	IL17RB	0	1.3109	1.90455	0	3.33165	0.439529	1.16444
ENSBTAG00000020892	IL2RA	45.6798	46.7555	45.7093	55.0495	29.9849	58.4574	46.9394
ENSBTAG00000016345	IL2RB	8.41469	12.672	2.53941	4.10817	10.6613	6.15341	7.42483
ENSBTAG00000005215	IL10RA	0	0.873934	0	0	1.33266	0	0.367766
ENSBTAG00000019404	IL10RB	24.643	31.4616	27.9335	23.8274	25.3206	28.1299	26.886
ENSBTAG00000019338	IL13RA1	22.8399	10.9242	16.5061	14.7894	2.66532	14.944	13.7782
ENSBTAG00000020022	IL13RA2	0	1.74787	1.2697	3.28654	1.33266	0	1.27279
Treatment group		4	4	4	4	4	4
Gene.stable.ID		9bln	15bln	3-12bln	3-14bln	4-4bln	4-5bln
ENSBTAG00000005273	IL1R1	29.433	24.8379	30.1008	44.8323	21.4487	26.0132	29.4443
ENSBTAG00000006343	IL1R2	5.58212	2.20782	12.9847	18.748	11.2118	9.61358	10.058
ENSBTAG00000013205	IL1RAP	1.01493	0	0	1.63026	0	0	0.440866
ENSBTAG00000018474	IL6R	228.36	267.146	514.665	118.194	235.448	268.615	272.071
ENSBTAG00000021819	IFNAR1	42.6271	28.1497	31.2813	39.9415	45.3348	28.2752	35.9349
ENSBTAG00000015212	IFNAR2	24.3584	27.5977	31.8715	14.6724	23.8861	24.3167	24.4504
ENSBTAG00000012544	IFNGR1	23.8509	17.1106	38.954	22.8237	18.0364	20.9237	23.6165
ENSBTAG00000012899	IFNGR2	3.55226	5.51954	2.36085	9.78158	3.89976	6.22055	5.22243
ENSBTAG00000011481	IL12RB1	0	1.65586	7.08255	0.815132	1.46241	2.82752	2.30725
ENSBTAG00000009455	IL12RB2	0	0	1.18043	0.815132	0.974941	0	0.495083
ENSBTAG00000001602	IL4R	13.1941	13.2469	21.8379	18.748	13.1617	19.2272	16.5693
ENSBTAG00000011178	IL17RB	0	1.10391	1.77064	0.815132	0.48747	0.565505	0.790442
ENSBTAG00000020892	IL2RA	26.8957	55.7474	48.3974	39.1263	43.8723	42.9784	42.8363
ENSBTAG00000016345	IL2RB	14.7165	9.38322	6.49234	4.07566	2.92482	10.7446	8.05619
ENSBTAG00000005215	IL10RA	1.01493	0	0	0	1.46241	0.565505	0.507141
ENSBTAG00000019404	IL10RB	26.8957	32.5653	18.2966	19.5632	29.7357	32.7993	26.6426
ENSBTAG00000019338	IL13RA1	8.62692	16.0067	8.26298	8.15132	9.74941	12.4411	10.5397
ENSBTAG00000020022	IL13RA2	1.01493	1.65586	0.590213	4.07566	0.974941	0	1.38527
Treatment group		5	5	5	5	5	5
Gene.stable.ID		10bln	13bln	3-11bln	3-15bln	4-7bln	4-9bln
ENSBTAG00000005273	IL1R1	24.4472	14.7476	62.2293	38.933	45.9773	29.1556	35.915
ENSBTAG00000006343	IL1R2	3.99138	7.3738	24.2991	8.87945	3.42384	5.25756	8.87085
ENSBTAG00000013205	IL1RAP	0.498923	0	0.59266	2.73214	0.97824	0	0.800327
ENSBTAG00000018474	IL6R	187.096	218.945	469.979	269.799	253.364	217.472	269.443
ENSBTAG00000021819	IFNAR1	44.4041	33.4657	31.411	35.5178	51.3576	33.9352	38.3486
ENSBTAG00000015212	IFNAR2	20.9548	26.0919	28.4477	24.5892	22.4995	15.2947	22.9796
ENSBTAG00000012544	IFNGR1	27.9397	24.9575	61.044	30.0535	32.771	18.6405	32.5677
ENSBTAG00000012899	IFNGR2	6.486	3.97051	2.9633	2.73214	7.3368	4.7796	4.71139
ENSBTAG00000011481	IL12RB1	1.99569	3.97051	5.9266	8.87945	0.48912	0.47796	3.62322
ENSBTAG00000009455	IL12RB2	0	0	0	0	0.97824	0.47796	0.2427
ENSBTAG00000001602	IL4R	14.9677	14.1804	8.8899	14.3437	9.7824	13.3829	12.5912
ENSBTAG00000011178	IL17RB	0	0	1.77798	1.36607	4.40208	3.82368	1.89497
ENSBTAG00000020892	IL2RA	43.4063	18.1509	62.2293	38.933	16.141	52.0977	38.493
ENSBTAG00000016345	IL2RB	13.9698	6.23937	4.74128	6.14731	7.82592	9.08125	8.00083
ENSBTAG00000005215	IL10RA	0	0	0	0.683034	0.48912	1.91184	0.513999
ENSBTAG00000019404	IL10RB	37.9181	32.3313	20.7431	25.9553	28.369	23.898	28.2025
ENSBTAG00000019338	IL13RA1	16.9634	9.07545	26.077	23.9062	20.543	4.7796	16.8908
ENSBTAG00000020022	IL13RA2	0.498923	1.13443	2.37064	3.41517	0.48912	0	1.31805
Treatment group		6	6	6	6	6	6
Gene.stable.ID		5bln	7bln	3-9bln	3-16bln	4-2bln	4-6bln
ENSBTAG00000005273	IL1R1	19.0909	29.3231	51.3351	30.7976	33.6301	48.8396	35.5027
ENSBTAG00000006343	IL1R2	7.24137	12.1584	18.334	4.54391	2.53812	12.6309	9.57444
ENSBTAG00000013205	IL1RAP	0.658307	0	2.09531	0.504879	0.634531	0	0.648838
ENSBTAG00000018474	IL6R	293.605	170.932	623.878	659.877	185.283	141.466	345.84
ENSBTAG00000021819	IFNAR1	40.815	37.9055	33.0011	35.8464	40.61	24.4198	35.433
ENSBTAG00000015212	IFNAR2	21.7241	26.4623	28.2867	36.3513	17.7669	23.5777	25.6948
ENSBTAG00000012544	IFNGR1	41.4733	24.3167	42.9538	49.983	27.2848	34.5245	36.756
ENSBTAG00000012899	IFNGR2	3.94984	7.86717	3.14296	1.51464	5.71078	9.26268	5.24134
ENSBTAG00000011481	IL12RB1	1.31661	0.715197	7.85741	12.622	1.26906	0.842062	4.10372
ENSBTAG00000009455	IL12RB2	0	0	0.523827	0	0.634531	1.68412	0.473747
ENSBTAG00000001602	IL4R	13.8244	19.3103	15.7148	22.7195	13.9597	18.5254	17.3424
ENSBTAG00000011178	IL17RB	0	0.715197	1.57148	1.00976	3.80718	0	1.18394
ENSBTAG00000020892	IL2RA	11.8495	30.0383	47.1445	30.7976	18.4014	17.6833	25.9858
ENSBTAG00000016345	IL2RB	10.5329	8.58237	6.28593	5.55367	3.17265	5.89443	6.67033
ENSBTAG00000005215	IL10RA	1.97492	0	0	0.504879	0	0	0.4133
ENSBTAG00000019404	IL10RB	34.8903	25.7471	31.9535	25.2439	27.2848	19.3674	27.4145
ENSBTAG00000019338	IL13RA1	9.8746	11.4432	25.6675	12.622	9.51796	20.2095	14.8891
ENSBTAG00000020022	IL13RA2	0	0.715197	1.04765	2.01951	0.634531	0.842062	0.876493
		Gr1	Gr2	Gr3	Gr4	Gr5	Gr6
	IFNGR1	34.6201	35.6451	30.4564	23.6165	32.5677	36.756
	IFNGR2	5.38291	4.33206	4.86908	5.22243	4.71139	5.24134
	IL12RB1	2.18757	3.06559	3.98432	2.30725	3.62322	4.10372
	IL12RB2	0.979686	0.318882	0.552076	0.495083	0.2427	0.473747
	IL4R	18.137	13.6682	15.9154	16.5693	12.5912	17.3424
	IL17RB	0.996112	1.37681	1.16444	0.790442	1.89497	1.18394
	IL2RA	30.5004	32.0283	46.9394	42.8363	38.493	25.9858
	IL2RB	8.7253	7.66463	7.42483	8.05619	8.00083	6.67033
	IL10RA	0.909983	1.13909	0.367766	0.507141	0.513999	0.4133
	IL10RB	25.6125	28.9404	26.886	26.6426	28.2025	27.4145
	IL13RA1	16.546	15.0442	13.7782	10.5397	16.8908	14.8891
	IL13RA2	0.753788	1.30499	1.27279	1.38527	1.31805	0.876493
	IL2RA
	Gr1	45.2747	34.673	37.3562	29.1368	6.72427	29.8376
	Gr2	35.9728	30.4566	46.938	14.7313	46.9464	17.1245
	Gr3	45.6798	46.7555	45.7093	55.0495	29.9849	58.4574
	Gr4	26.8957	55.7474	48.3974	39.1263	43.8723	42.9784
	Gr5	43.4063	18.1509	62.2293	38.933	16.141	52.0977
	Gr6	11.8495	30.0383	47.1445	30.7976	18.4014	17.6833
	ANOVA - Single Factor
	Alpha	0.05
	Groups	Count	Sum	Mean	Variance
	Row 1	6	183.003	30.5004	170.059
	Row 2	6	192.17	32.0283	196.837
	Row 3	6	281.636	46.9394	97.8054
	Row 4	6	257.018	42.8363	93.3167
	Row 5	6	230.958	38.493	337.25
	Row 6	6	155.915	25.9858	162.711
	Source of Variation	SS	df	MS	F	P-value	F critical
	Between Groups	1912.93	5	382.587	2.16972	0.0841077	2.53355
	Within Groups	5289.89	30	176.33
	Total	7202.83	35
Treatment group		1	1	1	1	1	1	2	2	2	2	2	2	3	3	3	3	3	3	4	4	4	4	4	4	5	5	5	5	5	5	6	6	6	6	6	6
Gene.stable.ID		12bln	16bln	3-1bln	3-2bln	4-8bln	4-10bln	8bln	11bln	3-4bln	3-13bln	4-11bln	4-20bln	6bln	14bln	3-5bln	3-6bln	4-1bln	4-12bln	9bln	15bln	3-12bln	3-14bln	4-4bln	4-5bln	10bln	13bln	3-11bln	3-15bln	4-7bln	4-9bln	5bln	7bln	3-9bln	3-16bln	4-2bln	4-6bln
ENSBTAG00000011481	IL12RB1	1.47635	2.44176	6.13311	1.61871	0	1.45549	1.84476	0.922926	8.21414	3.87667	1.87786	1.65721	3.6063	1.74787	8.88792	6.57307	1.33266	1.75812	0	1.65586	7.08255	0.815132	1.46241	2.82752	1.99569	3.97051	5.9266	8.87945	0.48912	0.47796	1.31661	0.715197	7.85741	12.622	1.26906	0.842062
ENSBTAG00000009455	IL12RB2	1.96847	0	1.11511	0	0.611297	2.18324	0.461189	0	0.586724	0	0.312976	0.552404	0	0.873934	0	0	1.99899	0.439529	0	0	1.18043	0.815132	0.974941	0	0	0	0	0	0.97824	0.47796	0	0	0.523827	0	0.634531	1.68412
ENSBTAG00000019338	IL13RA1	25.5901	13.6739	12.8238	12.1403	29.9536	5.09423	11.5297	9.69073	13.4947	28.6873	14.7099	12.1529	22.8399	10.9242	16.5061	14.7894	2.66532	14.944	8.62692	16.0067	8.26298	8.15132	9.74941	12.4411	16.9634	9.07545	26.077	23.9062	20.543	4.7796	9.8746	11.4432	25.6675	12.622	9.51796	20.2095
ENSBTAG00000020022	IL13RA2	0	0	0.557556	3.23742	0	0.727747	1.38357	0.461463	4.10707	0	1.87786	0	0	1.74787	1.2697	3.28654	1.33266	0	1.01493	1.65586	0.590213	4.07566	0.974941	0	0.498923	1.13443	2.37064	3.41517	0.48912	0	0	0.715197	1.04765	2.01951	0.634531	0.842062
Treatment group	0	1	1	1	1	1	1	2	2	2	2	2	2	3	3	3	3	3	3	4	4	4	4	4	4	5	5	5	5	5	5	6	6	6	6	6	6
		12bln	16bln	3-1bln	3-2bln	4-8bln	4-10bln	8bln	11bln	3-4bln	3-13bln	4-11bln	4-20bln	6bln	14bln	3-5bln	3-6bln	4-1bln	4-12bln	9bln	15bln	3-12bln	3-14bln	4-4bln	4-5bln	10bln	13bln	3-11bln	3-15bln	4-7bln	4-9bln	5bln	7bln	3-9bln	3-16bln	4-2bln	4-6bln
ENSBTAG00000005273	IL1R1	21.161	24.906	31.2231	47.752	26.2858	32.7486	26.2878	23.5346	38.1371	88.388	26.9159	43.0875	36.664	21.4114	48.2487	52.5846	48.6421	38.239	29.433	24.8379	30.1008	44.8323	21.4487	26.0132	24.4472	14.7476	62.2293	38.933	45.9773	29.1556	19.0909	29.3231	51.3351	30.7976	33.6301	48.8396
ENSBTAG00000006343	IL1R2	4.42905	5.86023	19.5145	12.1403	1.22259	6.54973	9.22378	4.15317	21.7088	3.87667	13.145	13.2577	3.00525	6.99147	16.5061	11.5029	10.6613	3.95576	5.58212	2.20782	12.9847	18.748	11.2118	9.61358	3.99138	7.3738	24.2991	8.87945	3.42384	5.25756	7.24137	12.1584	18.334	4.54391	2.53812	12.6309
ENSBTAG00000013205	IL1RAP	1.47635	0.976704	0.557556	0.809356	1.22259	0.727747	0.922378	0.461463	0.586724	0	0.938928	0	0	0	0.634851	1.64327	0	0.879059	1.01493	0	0	1.63026	0	0	0.498923	0	0.59266	2.73214	0.97824	0	0.658307	0	2.09531	0.504879	0.634531	0
ENSBTAG00000018474	IL6R	124.505	248.571	551.423	187.771	150.99	185.576	224.599	224.733	562.082	155.842	275.419	156.33	160.48	230.282	469.79	300.718	167.915	229.434	228.36	267.146	514.665	118.194	235.448	268.615	187.096	218.945	469.979	269.799	253.364	217.472	293.605	170.932	623.878	659.877	185.283	141.466
ENSBTAG00000021819	IFNAR1	45.7668	35.6497	26.2051	40.4678	23.2293	46.5758	27.6713	42.4546	36.3769	38.7667	36.9312	35.9062	49.8871	45.4446	33.6471	23.8274	42.6452	32.0856	42.6271	28.1497	31.2813	39.9415	45.3348	28.2752	44.4041	33.4657	31.411	35.5178	51.3576	33.9352	40.815	37.9055	33.0011	35.8464	40.61	24.4198
ENSBTAG00000015212	IFNAR2	30.0191	30.2778	27.8778	27.5181	15.8937	14.5549	28.5937	30.918	31.0964	17.8327	22.2213	23.2009	25.8451	22.7223	26.6638	36.1519	19.9899	22.8555	24.3584	27.5977	31.8715	14.6724	23.8861	24.3167	20.9548	26.0919	28.4477	24.5892	22.4995	15.2947	21.7241	26.4623	28.2867	36.3513	17.7669	23.5777
Treatment group	0	1	1	1	1	1	1	2	2	2	2	2	2	3	3	3	3	3	3	4	4	4	4	4	4	5	5	5	5	5	5	6	6	6	6	6	6
		12bln	16bln	3-1bln	3-2bln	4-8bln	4-10bln	8bln	11bln	3-4bln	3-13bln	4-11bln	4-20bln	6bln	14bln	3-5bln	3-6bln	4-1bln	4-12bln	9bln	15bln	3-12bln	3-14bln	4-4bln	4-5bln	10bln	13bln	3-11bln	3-15bln	4-7bln	4-9bln	5bln	7bln	3-9bln	3-16bln	4-2bln	4-6bln
ENSBTAG00000000273	IL5RA	0	0	0	0	0	0	0.461189	0	0	0	0	0	0	0	0	0	0	0	0.507466	0	0	0	0	0	0	0	0	0	0	0	0	0	0	0	0	0
ENSBTAG00000007558	IL9R	0	0	0	0	0	0	0	0	0.586724	0	0	0	0	0	0	0	0.666331	0.879059	0	0	0	0	0	0	0	0	0	1.36607	0.48912	0	0	0	0	0	0	0
ENSBTAG00000005273	IL1R1	21.161	24.906	31.2231	47.752	26.2858	32.7486	26.2878	23.5346	38.1371	88.388	26.9159	43.0875	36.664	21.4114	48.2487	52.5846	48.6421	38.239	29.433	24.8379	30.1008	44.8323	21.4487	26.0132	24.4472	14.7476	62.2293	38.933	45.9773	29.1556	19.0909	29.3231	51.3351	30.7976	33.6301	48.8396
ENSBTAG00000006343	IL1R2	4.42905	5.86023	19.5145	12.1403	1.22259	6.54973	9.22378	4.15317	21.7088	3.87667	13.145	13.2577	3.00525	6.99147	16.5061	11.5029	10.6613	3.95576	5.58212	2.20782	12.9847	18.748	11.2118	9.61358	3.99138	7.3738	24.2991	8.87945	3.42384	5.25756	7.24137	12.1584	18.334	4.54391	2.53812	12.6309
ENSBTAG00000013205	IL1RAP	1.47635	0.976704	0.557556	0.809356	1.22259	0.727747	0.922378	0.461463	0.586724	0	0.938928	0	0	0	0.634851	1.64327	0	0.879059	1.01493	0	0	1.63026	0	0	0.498923	0	0.59266	2.73214	0.97824	0	0.658307	0	2.09531	0.504879	0.634531	0
ENSBTAG00000018474	IL6R	124.505	248.571	551.423	187.771	150.99	185.576	224.599	224.733	562.082	155.842	275.419	156.33	160.48	230.282	469.79	300.718	167.915	229.434	228.36	267.146	514.665	118.194	235.448	268.615	187.096	218.945	469.979	269.799	253.364	217.472	293.605	170.932	623.878	659.877	185.283	141.466
ENSBTAG00000021819	IFNAR1	45.7668	35.6497	26.2051	40.4678	23.2293	46.5758	27.6713	42.4546	36.3769	38.7667	36.9312	35.9062	49.8871	45.4446	33.6471	23.8274	42.6452	32.0856	42.6271	28.1497	31.2813	39.9415	45.3348	28.2752	44.4041	33.4657	31.411	35.5178	51.3576	33.9352	40.815	37.9055	33.0011	35.8464	40.61	24.4198
ENSBTAG00000015212	IFNAR2	30.0191	30.2778	27.8778	27.5181	15.8937	14.5549	28.5937	30.918	31.0964	17.8327	22.2213	23.2009	25.8451	22.7223	26.6638	36.1519	19.9899	22.8555	24.3584	27.5977	31.8715	14.6724	23.8861	24.3167	20.9548	26.0919	28.4477	24.5892	22.4995	15.2947	21.7241	26.4623	28.2867	36.3513	17.7669	23.5777
ENSBTAG00000012544	IFNGR1	27.5585	42.975	47.9498	34.8023	27.5084	26.9267	29.9773	33.2253	44.0043	57.3747	22.2213	27.0678	26.4462	31.8986	39.3608	41.0817	20.6563	23.2951	23.8509	17.1106	38.954	22.8237	18.0364	20.9237	27.9397	24.9575	61.044	30.0535	32.771	18.6405	41.4733	24.3167	42.9538	49.983	27.2848	34.5245
ENSBTAG00000012899	IFNGR2	7.38175	5.37187	0.557556	7.2842	7.33557	4.36648	0.922378	3.6917	3.52035	6.20267	2.81678	8.83846	9.61679	6.11754	0	3.28654	7.99597	2.19765	3.55226	5.51954	2.36085	9.78158	3.89976	6.22055	6.486	3.97051	2.9633	2.73214	7.3368	4.7796	3.94984	7.86717	3.14296	1.51464	5.71078	9.26268
ENSBTAG00000011481	IL12RB1	1.47635	2.44176	6.13311	1.61871	0	1.45549	1.84476	0.922926	8.21414	3.87667	1.87786	1.65721	3.6063	1.74787	8.88792	6.57307	1.33266	1.75812	0	1.65586	7.08255	0.815132	1.46241	2.82752	1.99569	3.97051	5.9266	8.87945	0.48912	0.47796	1.31661	0.715197	7.85741	12.622	1.26906	0.842062
ENSBTAG00000009455	IL12RB2	1.96847	0	1.11511	0	0.611297	2.18324	0.461189	0	0.586724	0	0.312976	0.552404	0	0.873934	0	0	1.99899	0.439529	0	0	1.18043	0.815132	0.974941	0	0	0	0	0	0.97824	0.47796	0	0	0.523827	0	0.634531	1.68412
ENSBTAG00000001602	IL4R	24.6058	14.1622	20.6296	16.9965	20.7841	11.644	14.2969	12.4595	9.97432	15.5067	15.9618	13.8101	22.8399	13.9829	14.6016	13.1461	14.6593	16.2626	13.1941	13.2469	21.8379	18.748	13.1617	19.2272	14.9677	14.1804	8.8899	14.3437	9.7824	13.3829	13.8244	19.3103	15.7148	22.7195	13.9597	18.5254
ENSBTAG00000011178	IL17RB	0.492117	0	0	2.42807	3.05649	0	0.461189	0.461463	0	3.87667	1.2519	2.20961	0	1.3109	1.90455	0	3.33165	0.439529	0	1.10391	1.77064	0.815132	0.48747	0.565505	0	0	1.77798	1.36607	4.40208	3.82368	0	0.715197	1.57148	1.00976	3.80718	0
ENSBTAG00000020892	IL2RA	45.2747	34.673	37.3562	29.1368	6.72427	29.8376	35.9728	30.4566	46.938	14.7313	46.9464	17.1245	45.6798	46.7555	45.7093	55.0495	29.9849	58.4574	26.8957	55.7474	48.3974	39.1263	43.8723	42.9784	43.4063	18.1509	62.2293	38.933	16.141	52.0977	11.8495	30.0383	47.1445	30.7976	18.4014	17.6833
ENSBTAG00000016345	IL2RB	12.3029	12.2088	7.80578	7.2842	1.83389	10.9162	6.91784	8.30634	4.10707	5.42733	9.0763	12.1529	8.41469	12.672	2.53941	4.10817	10.6613	6.15341	14.7165	9.38322	6.49234	4.07566	2.92482	10.7446	13.9698	6.23937	4.74128	6.14731	7.82592	9.08125	10.5329	8.58237	6.28593	5.55367	3.17265	5.89443
ENSBTAG00000005215	IL10RA	2.46058	2.44176	0.557556	0	0	0	1.38357	2.30732	1.17345	0	0.312976	1.65721	0	0.873934	0	0	1.33266	0	1.01493	0	0	0	1.46241	0.565505	0	0	0	0.683034	0.48912	1.91184	1.97492	0	0	0.504879	0	0
ENSBTAG00000019404	IL10RB	34.4482	24.4176	25.6476	21.0433	26.2858	21.8324	28.1325	33.6868	25.8159	30.238	30.3587	25.4106	24.643	31.4616	27.9335	23.8274	25.3206	28.1299	26.8957	32.5653	18.2966	19.5632	29.7357	32.7993	37.9181	32.3313	20.7431	25.9553	28.369	23.898	34.8903	25.7471	31.9535	25.2439	27.2848	19.3674
ENSBTAG00000019338	IL13RA1	25.5901	13.6739	12.8238	12.1403	29.9536	5.09423	11.5297	9.69073	13.4947	28.6873	14.7099	12.1529	22.8399	10.9242	16.5061	14.7894	2.66532	14.944	8.62692	16.0067	8.26298	8.15132	9.74941	12.4411	16.9634	9.07545	26.077	23.9062	20.543	4.7796	9.8746	11.4432	25.6675	12.622	9.51796	20.2095
ENSBTAG00000020022	IL13RA2	0	0	0.557556	3.23742	0	0.727747	1.38357	0.461463	4.10707	0	1.87786	0	0	1.74787	1.2697	3.28654	1.33266	0	1.01493	1.65586	0.590213	4.07566	0.974941	0	0.498923	1.13443	2.37064	3.41517	0.48912	0	0	0.715197	1.04765	2.01951	0.634531	0.842062
Treatment groups:
1 = ibp-d3
2 = ibp-d5
3 = placebo
4 = fpi-d3
5 = fpi+idp-d5
6 = fpi+idp-d3

## Sheet: Transcription Factors
Treatment group	0	6	3	6	2	4	5	2	1	5	3	4	1	1	1	2	3	3	6	5	4	2	4	5	6	3	6	4	4	6	5	1	5	1	2	3	2
		5bln	6bln	7bln	8bln	9bln	10bln	11bln	12bln	13bln	14bln	15bln	16bln	3-1bln	3-2bln	3-4bln	3-5bln	3-6bln	3-9bln	3-11bln	3-12bln	3-13bln	3-14bln	3-15bln	3-16bln	4-1bln	4-2bln	4-4bln	4-5bln	4-6bln	4-7bln	4-8bln	4-9bln	4-10bln	4-11bln	4-12bln	4-20bln
Treatment group		1	1	1	1	1	1	2	2	2	2	2	2	3	3	3	3	3	3	4	4	4	4	4	4	5	5	5	5	5	5	6	6	6	6	6	6
		12bln	16bln	3-1bln	3-2bln	4-8bln	4-10bln	8bln	11bln	3-4bln	3-13bln	4-11bln	4-20bln	6bln	14bln	3-5bln	3-6bln	4-1bln	4-12bln	9bln	15bln	3-12bln	3-14bln	4-4bln	4-5bln	10bln	13bln	3-11bln	3-15bln	4-7bln	4-9bln	5bln	7bln	3-9bln	3-16bln	4-2bln	4-6bln
ENSBTAG00000046699	STAT4	4.42905	3.90682	2.23022	2.42807	0	3.63874	4.1507	5.99902	8.80087	8.52867	2.19083	2.76202	1.80315	3.49573	8.88792	12.3245	1.99899	3.51623	4.05973	6.0715	6.49234	5.70592	3.89976	4.52404	3.49246	3.97051	4.14862	6.83034	1.95648	4.30164	5.26645	2.86079	6.28593	7.0683	7.61437	0
ENSBTAG00000014199	TBX21	26.5743	25.3943	18.9569	13.759	6.72427	11.644	20.7535	11.0751	4.6938	10.0793	15.9618	18.2293	16.2283	17.9156	10.1576	15.611	11.994	16.2626	16.7464	22.6301	11.8043	4.07566	15.5991	18.6617	14.9677	28.928	8.29724	18.4419	13.2062	10.0372	18.4326	14.3039	10.4765	13.1268	17.7669	15.9992
ENSBTAG00000006335	STAT6	2.46058	5.86023	0.557556	0	4.89038	8.00522	5.07308	2.76878	2.93362	8.52867	4.69464	4.97163	4.8084	3.05877	1.2697	0.821634	3.99798	3.51623	0.507466	1.65586	0.590213	2.4454	2.43735	6.78606	3.99138	3.40329	1.18532	4.78124	2.93472	2.3898	6.58307	8.58237	0	0.504879	2.53812	4.21031
ENSBTAG00000017243	GATA3	27.5585	48.8352	42.3742	25.09	27.5084	44.3926	30.4385	30.918	41.6574	37.9913	38.4961	20.4389	34.8609	41.5118	25.3941	25.4707	64.6341	42.6343	37.045	38.0849	54.8898	25.2691	23.8861	43.5439	23.9483	30.0624	17.7798	45.0803	32.771	44.9283	35.5486	48.6334	34.0488	38.8757	39.3409	26.946
ENSBTAG00000017405	RORC	3.93693	1.95341	3.34534	2.42807	4.89038	9.46072	2.30595	5.99902	1.76017	8.52867	6.5725	9.39086	4.20735	9.1763	6.98336	1.64327	9.32863	11.8673	8.11945	7.72736	5.31191	4.89079	8.287	6.22055	2.99354	7.94102	1.77798	4.78124	5.86944	4.7796	3.29153	6.43677	3.14296	4.54391	15.2287	14.315
ENSBTAG00000001511	BCL6	29.0349	30.7662	38.4714	18.6152	59.9071	34.9319	35.9728	50.2995	32.8566	21.7093	44.4426	38.1158	24.042	41.9488	39.9956	45.1899	26.6532	52.7435	33.4927	40.2927	58.431	35.0507	28.7608	58.247	31.9311	49.3477	40.3009	25.2723	20.0539	36.803	25.674	34.3295	44.0015	54.022	31.7265	21.8936
[truncated: 62 more rows]

## Sheet: Chemokines
Chemokines	Receptors		Ligands
[truncated: 24 more rows]

## Sheet: Combined
Animal Id and tissue			12bln	16bln	3-1bln	3-2bln	4-8bln	4-10bln	8bln	11bln	3-4bln	3-13bln	4-11bln	4-20bln	6bln	14bln	3-5bln	3-6bln	4-1bln	4-12bln	9bln	15bln	3-12bln	3-14bln	4-4bln	4-5bln	10bln	13bln	3-11bln	3-15bln	4-7bln	4-9bln	5bln	7bln	3-9bln	3-16bln	4-2bln	4-6bln
[truncated: 63 more rows]

[truncated: 1 more sheets: Transposed]
